# Supplementary material for: Cyanidotris(1,3,5-tri­aza-7-phosphaadamantane)silver(I) tetra­hydrate
Source: IUCrdata. 2025 Oct 24;10(Pt 10):x250925. doi: 10.1107/S2414314625009253 (PMC12598894; doi:10.1107/S2414314625009253)
Supplement: Supplementary file 1 [file x-10-x250925-sup1.cif]

##############################################################################
#                                                                            #
# This CIF contains the data for a data article accepted for                 #
# publication in IUCrData. It conforms to the requirements of                #
# Notes for Authors for IUCrData, and has been                               #
# peer reviewed under the auspices of IUCrData.                              #
#                                                                            #
# Full details of the Crystallographic Information File format               #
# are given in the paper "The Crystallographic Information File (CIF):       #
# a New Standard Archive File for Crystallography" by S. R. Hall, F. H.      #
# Allen and I. D. Brown [Acta Cryst. (1991), A47, 655-685].                  #
#                                                                            #
# The current version of the core CIF dictionary is obtainable from          #
# ftp://ftp.iucr.org/pub/cif_core.dic.                                       #
#                                                                            #
# Software is freely available for graphical display of the structure(s)     #
# in this CIF. For information consult the CIF software page                 #
# http://www.iucr.org/resources/cif/software.                                #
#                                                                            #
# This file may be used for bona fide research purposes within the           #
# scientific community so long as proper attribution is given to the data    # 
# article from which it was obtained.                                        #
#                                                                            #
##############################################################################
data_I
_audit_creation_method
;
Olex2 1.5
(compiled 2025.03.04 svn.red2d20d0 for OlexSys, GUI svn.r7188)
;
_journal_date_recd_electronic     2025-10-17
_journal_date_accepted     2025-10-21
_journal_name_full     'IUCrData'
_journal_year     2025
_journal_volume     10
_journal_issue      1
_journal_page_first     0
_journal_page_last     0
_journal_paper_category     HM
_journal_paper_doi     10.1107/S2414314625009253
_journal_coeditor_code     BX4039
_publ_contact_author_name     'Sizwe J. Zamisa'
_publ_contact_author_address
;
School of Agriculture and Science, Discipline of Chemistry, University of KwaZulu-Natal, Private Bag X54001, Westville, Durban, 4000, South Africa.
;
_publ_contact_author_email     'Zamisas@ukzn.ac.za'
_publ_contact_author_fax     ?
_publ_contact_author_phone     ?
_publ_section_title
;
Cyanidotris(1,3,5-triaza-7-phosphaadamantane)silver(I) tetrahydrate
;
loop_
    _publ_author_name
    _publ_author_footnote
    _publ_author_address
    'Zamisa, Sizwe J.' .
;
School of Agriculture and Science, Discipline of Chemistry,
University of KwaZulu-Natal, Private Bag X54001, Durban, 4000,
South Africa
;
    'Adeleke, Adesola A.' .
;
School of Agriculture and Science, Discipline of Chemistry,
University of KwaZulu-Natal, Private Bag X54001, Durban, 4000,
South Africa
;
    'Zinyemba, Orpah' .
;
Department of Chemical Sciences, University of Johannesburg, PO Box 524 Auckland
Park, Johannesburg, 2006,
South Africa
;
    'Omondi, Bernard' .
;
School of Agriculture and Science, Discipline of Chemistry,
University of KwaZulu-Natal, Private Bag X54001, Durban, 4000,
South Africa
;
_publ_section_synopsis
;
The compound is a neutral discrete complex where the silver(I) center is
coordinated by three phosphorus atoms from three distinct PTA ligands and one
carbon atom from the nitrile ion, resulting in a distorted tetrahedral
geometry around the Ag centre.
;
_chemical_name_systematic
;
Cyanidotris(1,3,5-triaza-7-phosphaadamantane)silver(I) tetrahydrate
;
_chemical_name_common     ?
_chemical_formula_moiety     'C19 H36 Ag N10 P3, 4(H2 O)'
_chemical_formula_sum     'C19 H44 Ag N10 O4 P3'
_chemical_formula_iupac     '[Ag (C N) (C6 H12 N3 P)3], 4H2 O'
_chemical_formula_weight     677.42
_chemical_melting_point     ?
_space_group_crystal_system     orthorhombic
_space_group_name_H-M_alt     'P n m a'
_space_group_name_Hall     '-P 2ac 2n'
loop_
    _space_group_symop_operation_xyz
    'x, y, z'
    '-x+1/2, -y, z+1/2'
    'x+1/2, -y+1/2, -z+1/2'
    '-x, y+1/2, -z'
    '-x, -y, -z'
    'x-1/2, y, -z-1/2'
    '-x-1/2, y-1/2, z-1/2'
    'x, -y-1/2, z'
_cell_length_a     11.9813(4)
_cell_length_b     20.8423(7)
_cell_length_c     12.2359(4)
_cell_angle_alpha     90
_cell_angle_beta     90
_cell_angle_gamma     90
_cell_volume     3055.52(18)
_cell_formula_units_Z     4
_cell_measurement_reflns_used     9406
_cell_measurement_theta_min     2.38
_cell_measurement_theta_max     28.11
_cell_measurement_temperature     173(2)
_exptl_crystal_description     'plate'
_exptl_crystal_colour     colourless
_exptl_crystal_size_max     0.35
_exptl_crystal_size_mid     0.26
_exptl_crystal_size_min     0.2
_exptl_crystal_density_diffrn     1.473
_exptl_crystal_density_meas     .
_exptl_crystal_density_method     'not measured'
_exptl_crystal_F_000     1408
loop_
    _exptl_crystal_face_index_h
    _exptl_crystal_face_index_k
    _exptl_crystal_face_index_l
    _exptl_crystal_face_perp_dist
    0 1 1 9.47696
    0 2 0 9.59587
    1 0 1 11.6814
    1 1 1 12.6283
_exptl_absorpt_coefficient_mu     0.859
_exptl_absorpt_correction_type     none
_exptl_absorpt_process_details
;
(SADABS; Krause et al., 2015)
;
_exptl_absorpt_correction_T_min     0.7531
_exptl_absorpt_correction_T_max     0.8470
_exptl_special_details     ?
_diffrn_ambient_temperature     173.15
_diffrn_source     ?
_diffrn_radiation_type     MoK\a
_diffrn_radiation_wavelength     0.71073
_diffrn_radiation_monochromator     'graphite'
_diffrn_measurement_device_type     'Bruker APEXII CCD'
_diffrn_measurement_method     '\f and \w scans'
_diffrn_detector_area_resol_mean     ?
_diffrn_reflns_number     62216
_diffrn_reflns_av_R_equivalents     0.0356
_diffrn_reflns_av_unetI/netI     0.0183
_diffrn_reflns_theta_min     1.930
_diffrn_reflns_theta_max     28.320
_diffrn_reflns_theta_full     25.242
_diffrn_measured_fraction_theta_max     0.999
_diffrn_measured_fraction_theta_full     1.000
_diffrn_reflns_limit_h_min     -15
_diffrn_reflns_limit_h_max     15
_diffrn_reflns_limit_k_min     -23
_diffrn_reflns_limit_k_max     27
_diffrn_reflns_limit_l_min     -16
_diffrn_reflns_limit_l_max     16
_diffrn_standards_number     0
_refine_special_details
;
 Refinement of F^2^ against ALL reflections.  The weighted R-factor wR and
 goodness of fit S are based on F^2^, conventional R-factors R are based
 on F, with F set to zero for negative F^2^. The threshold expression of
 F^2^ > 2sigma(F^2^) is used only for calculating R-factors(gt) etc. and is
 not relevant to the choice of reflections for refinement.  R-factors based
 on F^2^ are statistically about twice as large as those based on F, and R-
 factors based on ALL data will be even larger.
;
_reflns_number_total     3898
_reflns_number_gt     3438
_reflns_threshold_expression     'I > 2\s(I)'
_refine_ls_structure_factor_coef     Fsqd
_refine_ls_matrix_type     full
_refine_ls_R_factor_all     0.0313
_refine_ls_R_factor_gt     0.0238
_refine_ls_wR_factor_gt     0.0552
_refine_ls_wR_factor_ref     0.0579
_refine_ls_goodness_of_fit_ref     1.105
_refine_ls_restrained_S_all     1.105
_refine_ls_number_reflns     3898
_refine_ls_number_parameters     184
_refine_ls_number_restraints     0
_refine_ls_hydrogen_treatment     constr
_refine_ls_weighting_scheme     calc
_refine_ls_weighting_details
              'w=1/[\s^2^(Fo^2^)+(0.0231P)^2^+1.8510P] where P=(Fo^2^+2Fc^2^)/3'
_atom_sites_solution_hydrogens     mixed
_atom_sites_solution_primary     ?
_atom_sites_solution_secondary     ?
_refine_ls_shift/su_max     0.001
_refine_ls_shift/su_mean     0.000
_refine_diff_density_max     0.428
_refine_diff_density_min     -0.388
_refine_ls_extinction_method     none
_refine_ls_extinction_coef     .
loop_
    _atom_type_symbol
    _atom_type_description
    _atom_type_scat_dispersion_real
    _atom_type_scat_dispersion_imag
    _atom_type_scat_source
    'C' 'C' 0.0033 0.0016
                         'International Tables Vol C Tables 4.2.6.8 and 6.1.1.4'
    'H' 'H' 0.0000 0.0000
                         'International Tables Vol C Tables 4.2.6.8 and 6.1.1.4'
    'Ag' 'Ag' -0.8971 1.1015
                         'International Tables Vol C Tables 4.2.6.8 and 6.1.1.4'
    'N' 'N' 0.0061 0.0033
                         'International Tables Vol C Tables 4.2.6.8 and 6.1.1.4'
    'O' 'O' 0.0106 0.0060
                         'International Tables Vol C Tables 4.2.6.8 and 6.1.1.4'
    'P' 'P' 0.1023 0.0942
                         'International Tables Vol C Tables 4.2.6.8 and 6.1.1.4'
_computing_data_collection
;
<i>COSMO</i> V1.61 (Bruker, 2009)
;
_computing_cell_refinement
;
<i>COSMO</i> V1.61 (Bruker, 2009)
;
_computing_data_reduction
;
<i>SAINT V7.68A</i> (Bruker, 2009)
;
_computing_structure_solution
;
<i>SHELXS</i> (Sheldrick, 2008)
;
_computing_structure_refinement
;
<i>SHELXL2018/3</i> (Sheldrick, 2015)
;
_computing_molecular_graphics
;
<i>OLEX2 1.5</i> (Dolomanov <i>et al.</i>,  2009)
;
_computing_publication_material
;
<i>OLEX2 1.5</i> (Dolomanov <i>et al.</i>,  2009)
;
loop_
    _atom_site_type_symbol
    _atom_site_label
    _atom_site_fract_x
    _atom_site_fract_y
    _atom_site_fract_z
    _atom_site_U_iso_or_equiv
    _atom_site_adp_type
    _atom_site_calc_flag
    _atom_site_occupancy
    _atom_site_disorder_assembly
    _atom_site_disorder_group
    Ag Ag1 0.62465(2) 0.750000 0.41337(2) 0.02013(6) Uani d 1 . .
    P P1 0.55217(3) 0.84680(2) 0.32110(3) 0.02075(9) Uani d 1 . .
    P P2 0.55002(5) 0.750000 0.60179(5) 0.02143(13) Uani d 1 . .
    N N1 0.90084(18) 0.750000 0.41775(17) 0.0290(5) Uani d 1 . .
    N N2 0.54207(11) 0.92245(7) 0.13404(11) 0.0223(3) Uani d 1 . .
    N N3 0.54339(11) 0.98006(7) 0.31065(11) 0.0237(3) Uani d 1 . .
    N N4 0.37430(11) 0.92177(6) 0.25146(11) 0.0214(3) Uani d 1 . .
    N N5 0.37219(16) 0.750000 0.74784(15) 0.0217(4) Uani d 1 . .
    N N6 0.54111(12) 0.80939(7) 0.80538(11) 0.0241(3) Uani d 1 . .
    C C1 0.80555(19) 0.750000 0.41643(17) 0.0189(4) Uani d 1 . .
    C C2 0.59015(14) 0.92665(8) 0.37527(14) 0.0246(4) Uani d 1 . .
    H H2A 0.563175 0.930191 0.451508 0.030 Uiso calc 1 . .
    H H2B 0.672493 0.930543 0.376499 0.030 Uiso calc 1 . .
    C C3 0.40053(13) 0.86158(8) 0.30910(13) 0.0214(3) Uani d 1 . .
    H H3A 0.365732 0.825328 0.269456 0.026 Uiso calc 1 . .
    H H3B 0.367502 0.863133 0.383219 0.026 Uiso calc 1 . .
    C C4 0.58916(14) 0.86184(8) 0.17668(13) 0.0234(3) Uani d 1 . .
    H H4A 0.671453 0.863213 0.169771 0.028 Uiso calc 1 . .
    H H4B 0.561692 0.825747 0.131485 0.028 Uiso calc 1 . .
    C C5 0.41875(14) 0.92161(8) 0.13962(13) 0.0224(3) Uani d 1 . .
    H H5A 0.389489 0.959593 0.100374 0.027 Uiso calc 1 . .
    H H5B 0.391112 0.882910 0.101303 0.027 Uiso calc 1 . .
    C C6 0.58279(14) 0.97793(8) 0.19676(14) 0.0258(4) Uani d 1 . .
    H H6A 0.558832 1.017712 0.159278 0.031 Uiso calc 1 . .
    H H6B 0.665409 0.977234 0.196821 0.031 Uiso calc 1 . .
    C C7 0.42017(14) 0.97741(8) 0.30966(14) 0.0242(3) Uani d 1 . .
    H H7A 0.393020 0.976580 0.386059 0.029 Uiso calc 1 . .
    H H7B 0.391326 1.017034 0.275111 0.029 Uiso calc 1 . .
    C C8 0.39835(19) 0.750000 0.62980(18) 0.0220(5) Uani d 1 . .
    H H8A 0.364394 0.788376 0.595632 0.026 Uiso calc 0.5 . .
    H H8B 0.364394 0.711624 0.595632 0.026 Uiso calc 0.5 . .
    C C9 0.58800(15) 0.68332(9) 0.69428(13) 0.0252(4) Uani d 1 . .
    H H9A 0.560961 0.642493 0.662501 0.030 Uiso calc 1 . .
    H H9B 0.670341 0.680760 0.699484 0.030 Uiso calc 1 . .
    C C10 0.41789(14) 0.80712(8) 0.80178(13) 0.0238(3) Uani d 1 . .
    H H10A 0.389011 0.808843 0.877528 0.029 Uiso calc 1 . .
    H H10B 0.390437 0.845722 0.763055 0.029 Uiso calc 1 . .
    C C11 0.5815(2) 0.750000 0.8573(2) 0.0272(5) Uani d 1 . .
    H H11A 0.557928 0.750000 0.934895 0.033 Uiso calc 1 . .
    H H11B 0.664079 0.750001 0.855846 0.033 Uiso calc 1 . .
    O O1 0.63144(11) 0.91639(6) 0.91827(10) 0.0299(3) Uani d 1 . .
    H H1A 0.599261 0.883175 0.888933 0.045 Uiso d 1 . .
    H H1B 0.602530 0.918979 0.983341 0.045 Uiso d 1 . .
    O O2 0.36431(11) 0.91126(6) 0.57555(11) 0.0344(3) Uani d 1 . .
    H H2C 0.292257 0.914947 0.581713 0.052 Uiso d 1 . .
    H H2D 0.390923 0.943306 0.612940 0.052 Uiso d 1 . .
loop_
    _atom_site_aniso_label
    _atom_site_aniso_U_11
    _atom_site_aniso_U_22
    _atom_site_aniso_U_33
    _atom_site_aniso_U_12
    _atom_site_aniso_U_13
    _atom_site_aniso_U_23
    Ag1 0.01658(9) 0.02286(10) 0.02095(9) 0.000 0.00045(7) 0.000
    P1 0.0166(2) 0.0217(2) 0.0239(2) 0.00258(17) -0.00155(16) 0.00100(16)
    P2 0.0180(3) 0.0264(3) 0.0200(3) 0.000 0.0037(2) 0.000
    N1 0.0214(11) 0.0348(12) 0.0308(11) 0.000 -0.0006(9) 0.000
    N2 0.0181(7) 0.0238(7) 0.0251(7) 0.0004(6) 0.0003(6) 0.0019(6)
    N3 0.0189(7) 0.0230(7) 0.0290(7) -0.0010(6) -0.0025(6) -0.0016(6)
    N4 0.0157(7) 0.0222(7) 0.0263(7) 0.0014(6) -0.0013(5) -0.0010(5)
    N5 0.0169(10) 0.0270(10) 0.0213(9) 0.000 0.0019(7) 0.000
    N6 0.0198(7) 0.0299(8) 0.0226(6) -0.0020(6) 0.0016(5) -0.0026(6)
    C1 0.0202(12) 0.0193(11) 0.0171(9) 0.000 -0.0007(8) 0.000
    C2 0.0194(8) 0.0275(9) 0.0270(8) -0.0016(7) -0.0054(7) -0.0006(7)
    C3 0.0160(8) 0.0236(8) 0.0246(8) -0.0006(6) 0.0012(6) -0.0008(6)
    C4 0.0168(8) 0.0266(9) 0.0268(8) 0.0035(7) 0.0019(6) 0.0000(7)
    C5 0.0183(8) 0.0249(8) 0.0239(8) 0.0010(7) -0.0040(6) 0.0011(6)
    C6 0.0202(8) 0.0256(9) 0.0315(9) -0.0034(7) 0.0003(7) 0.0024(7)
    C7 0.0201(8) 0.0222(8) 0.0301(8) 0.0026(7) -0.0010(7) -0.0034(7)
    C8 0.0177(11) 0.0266(12) 0.0215(10) 0.000 -0.0004(9) 0.000
    C9 0.0206(8) 0.0303(9) 0.0247(8) 0.0050(7) 0.0037(7) 0.0010(7)
    C10 0.0199(8) 0.0279(9) 0.0235(8) 0.0022(7) 0.0031(7) -0.0027(7)
    C11 0.0204(12) 0.0380(14) 0.0231(11) 0.000 -0.0034(10) 0.000
    O1 0.0335(7) 0.0293(7) 0.0268(6) -0.0078(6) 0.0049(5) 0.0000(5)
    O2 0.0333(7) 0.0291(7) 0.0407(8) 0.0006(6) 0.0008(6) -0.0107(6)
_geom_special_details
;
 All esds (except the esd in the dihedral angle between two l.s. planes)
 are estimated using the full covariance matrix.  The cell esds are taken
 into account individually in the estimation of esds in distances, angles
 and torsion angles; correlations between esds in cell parameters are only
 used when they are defined by crystal symmetry.  An approximate (isotropic)
 treatment of cell esds is used for estimating esds involving l.s. planes.
;
loop_
    _geom_bond_atom_site_label_1
    _geom_bond_atom_site_label_2
    _geom_bond_site_symmetry_2
    _geom_bond_distance
    _geom_bond_publ_flag
    Ag1 P1 8_575 2.4696(4) ?
    Ag1 P1 . 2.4696(4) ?
    Ag1 P2 . 2.4728(6) ?
    Ag1 C1 . 2.168(2) ?
    P1 C2 . 1.8484(17) ?
    P1 C3 . 1.8486(16) ?
    P1 C4 . 1.8486(17) ?
    P2 C8 . 1.849(2) ?
    P2 C9 8_575 1.8492(17) ?
    P2 C9 . 1.8492(17) ?
    N1 C1 . 1.142(3) ?
    N2 C4 . 1.479(2) ?
    N2 C5 . 1.479(2) ?
    N2 C6 . 1.471(2) ?
    N3 C2 . 1.476(2) ?
    N3 C6 . 1.472(2) ?
    N3 C7 . 1.477(2) ?
    N4 C3 . 1.473(2) ?
    N4 C5 . 1.468(2) ?
    N4 C7 . 1.468(2) ?
    N5 C8 . 1.478(3) ?
    N5 C10 . 1.467(2) ?
    N5 C10 8_575 1.467(2) ?
    N6 C9 8_575 1.479(2) ?
    N6 C10 . 1.478(2) ?
    N6 C11 . 1.4732(19) ?
    C2 H2A . 0.9900 ?
    C2 H2B . 0.9900 ?
    C3 H3A . 0.9900 ?
    C3 H3B . 0.9900 ?
    C4 H4A . 0.9900 ?
    C4 H4B . 0.9900 ?
    C5 H5A . 0.9900 ?
    C5 H5B . 0.9900 ?
    C6 H6A . 0.9900 ?
    C6 H6B . 0.9900 ?
    C7 H7A . 0.9900 ?
    C7 H7B . 0.9900 ?
    C8 H8A . 0.9900 ?
    C8 H8B . 0.9900 ?
    C9 H9A . 0.9900 ?
    C9 H9B . 0.9900 ?
    C10 H10A . 0.9900 ?
    C10 H10B . 0.9900 ?
    C11 H11A . 0.9900 ?
    C11 H11B . 0.9900 ?
    O1 H1A . 0.8700 ?
    O1 H1B . 0.8700 ?
    O2 H2C . 0.8700 ?
    O2 H2D . 0.8700 ?
loop_
    _geom_angle_atom_site_label_1
    _geom_angle_atom_site_label_2
    _geom_angle_atom_site_label_3
    _geom_angle_site_symmetry_1
    _geom_angle_site_symmetry_3
    _geom_angle
    _geom_angle_publ_flag
    P1 Ag1 P1 8_575 . 109.55(2) ?
    P1 Ag1 P2 8_575 . 107.402(13) ?
    P1 Ag1 P2 . . 107.402(13) ?
    C1 Ag1 P1 . . 111.07(3) ?
    C1 Ag1 P1 . 8_575 111.07(3) ?
    C1 Ag1 P2 . . 110.21(6) ?
    C2 P1 Ag1 . . 119.02(6) ?
    C2 P1 C3 . . 96.91(8) ?
    C2 P1 C4 . . 97.53(8) ?
    C3 P1 Ag1 . . 121.21(5) ?
    C3 P1 C4 . . 97.55(7) ?
    C4 P1 Ag1 . . 119.42(6) ?
    C8 P2 Ag1 . . 121.88(8) ?
    C8 P2 C9 . . 97.38(7) ?
    C9 P2 Ag1 . . 118.79(5) ?
    C9 P2 Ag1 8_575 . 118.79(5) ?
    C9 P2 C8 8_575 . 97.38(7) ?
    C9 P2 C9 8_575 . 97.46(11) ?
    C4 N2 C5 . . 110.78(13) ?
    C6 N2 C4 . . 111.15(13) ?
    C6 N2 C5 . . 108.45(13) ?
    C2 N3 C7 . . 110.83(13) ?
    C6 N3 C2 . . 111.27(14) ?
    C6 N3 C7 . . 108.15(13) ?
    C5 N4 C3 . . 111.53(12) ?
    C7 N4 C3 . . 111.14(13) ?
    C7 N4 C5 . . 108.55(13) ?
    C10 N5 C8 8_575 . 111.13(11) ?
    C10 N5 C8 . . 111.13(12) ?
    C10 N5 C10 . 8_575 108.47(18) ?
    C10 N6 C9 . 8_575 110.82(13) ?
    C11 N6 C9 . 8_575 111.00(15) ?
    C11 N6 C10 . . 108.29(15) ?
    N1 C1 Ag1 . . 179.82(19) ?
    P1 C2 H2A . . 108.9 ?
    P1 C2 H2B . . 108.9 ?
    N3 C2 P1 . . 113.18(11) ?
    N3 C2 H2A . . 108.9 ?
    N3 C2 H2B . . 108.9 ?
    H2A C2 H2B . . 107.8 ?
    P1 C3 H3A . . 109.0 ?
    P1 C3 H3B . . 109.0 ?
    N4 C3 P1 . . 112.93(11) ?
    N4 C3 H3A . . 109.0 ?
    N4 C3 H3B . . 109.0 ?
    H3A C3 H3B . . 107.8 ?
    P1 C4 H4A . . 109.0 ?
    P1 C4 H4B . . 109.0 ?
    N2 C4 P1 . . 113.00(11) ?
    N2 C4 H4A . . 109.0 ?
    N2 C4 H4B . . 109.0 ?
    H4A C4 H4B . . 107.8 ?
    N2 C5 H5A . . 108.8 ?
    N2 C5 H5B . . 108.8 ?
    N4 C5 N2 . . 113.91(13) ?
    N4 C5 H5A . . 108.8 ?
    N4 C5 H5B . . 108.8 ?
    H5A C5 H5B . . 107.7 ?
    N2 C6 N3 . . 114.28(14) ?
    N2 C6 H6A . . 108.7 ?
    N2 C6 H6B . . 108.7 ?
    N3 C6 H6A . . 108.7 ?
    N3 C6 H6B . . 108.7 ?
    H6A C6 H6B . . 107.6 ?
    N3 C7 H7A . . 108.7 ?
    N3 C7 H7B . . 108.7 ?
    N4 C7 N3 . . 114.06(13) ?
    N4 C7 H7A . . 108.7 ?
    N4 C7 H7B . . 108.7 ?
    H7A C7 H7B . . 107.6 ?
    P2 C8 H8A . . 109.0 ?
    P2 C8 H8B . . 109.0 ?
    N5 C8 P2 . . 112.93(15) ?
    N5 C8 H8A . . 109.0 ?
    N5 C8 H8B . . 109.0 ?
    H8A C8 H8B . . 107.8 ?
    P2 C9 H9A . . 109.0 ?
    P2 C9 H9B . . 109.0 ?
    N6 C9 P2 8_575 . 113.07(12) ?
    N6 C9 H9A 8_575 . 109.0 ?
    N6 C9 H9B 8_575 . 109.0 ?
    H9A C9 H9B . . 107.8 ?
    N5 C10 N6 . . 114.35(14) ?
    N5 C10 H10A . . 108.7 ?
    N5 C10 H10B . . 108.7 ?
    N6 C10 H10A . . 108.7 ?
    N6 C10 H10B . . 108.7 ?
    H10A C10 H10B . . 107.6 ?
    N6 C11 N6 . 8_575 114.33(19) ?
    N6 C11 H11A 8_575 . 108.7 ?
    N6 C11 H11A . . 108.7 ?
    N6 C11 H11B . . 108.7 ?
    N6 C11 H11B 8_575 . 108.7 ?
    H11A C11 H11B . . 107.6 ?
    H1A O1 H1B . . 104.5 ?
    H2C O2 H2D . . 104.5 ?
loop_
    _geom_torsion_atom_site_label_1
    _geom_torsion_atom_site_label_2
    _geom_torsion_atom_site_label_3
    _geom_torsion_atom_site_label_4
    _geom_torsion_site_symmetry_1
    _geom_torsion_site_symmetry_2
    _geom_torsion_site_symmetry_3
    _geom_torsion_site_symmetry_4
    _geom_torsion
    _geom_torsion_publ_flag
    Ag1 P1 C2 N3 . . . . 178.57(9) ?
    Ag1 P1 C3 N4 . . . . 179.99(8) ?
    Ag1 P1 C4 N2 . . . . -178.41(9) ?
    Ag1 P2 C8 N5 . . . . 180.000000 ?
    Ag1 P2 C9 N6 . . . 8_575 177.87(9) ?
    C2 P1 C3 N4 . . . . 49.85(12) ?
    C2 P1 C4 N2 . . . . -48.90(13) ?
    C2 N3 C6 N2 . . . . 66.65(17) ?
    C2 N3 C7 N4 . . . . -66.60(18) ?
    C3 P1 C2 N3 . . . . -49.83(13) ?
    C3 P1 C4 N2 . . . . 49.15(13) ?
    C3 N4 C5 N2 . . . . -67.19(17) ?
    C3 N4 C7 N3 . . . . 67.02(17) ?
    C4 P1 C2 N3 . . . . 48.78(13) ?
    C4 P1 C3 N4 . . . . -48.73(12) ?
    C4 N2 C5 N4 . . . . 67.12(17) ?
    C4 N2 C6 N3 . . . . -66.84(17) ?
    C5 N2 C4 P1 . . . . -60.46(15) ?
    C5 N2 C6 N3 . . . . 55.17(18) ?
    C5 N4 C3 P1 . . . . 60.20(15) ?
    C5 N4 C7 N3 . . . . -55.98(17) ?
    C6 N2 C4 P1 . . . . 60.19(15) ?
    C6 N2 C5 N4 . . . . -55.12(17) ?
    C6 N3 C2 P1 . . . . -59.84(16) ?
    C6 N3 C7 N4 . . . . 55.62(18) ?
    C7 N3 C2 P1 . . . . 60.54(16) ?
    C7 N3 C6 N2 . . . . -55.30(18) ?
    C7 N4 C3 P1 . . . . -61.08(15) ?
    C7 N4 C5 N2 . . . . 55.58(17) ?
    C8 P2 C9 N6 . . . 8_575 -49.37(14) ?
    C8 N5 C10 N6 . . . . -67.05(19) ?
    C9 P2 C8 N5 8_575 . . . -49.27(6) ?
    C9 P2 C8 N5 . . . . 49.28(6) ?
    C9 P2 C9 N6 8_575 . . 8_575 49.11(16) ?
    C9 N6 C10 N5 8_575 . . . 66.84(19) ?
    C9 N6 C11 N6 8_575 . . 8_575 -66.9(2) ?
    C10 N5 C8 P2 . . . . 60.44(12) ?
    C10 N5 C8 P2 8_575 . . . -60.44(12) ?
    C10 N5 C10 N6 8_575 . . . 55.4(2) ?
    C10 N6 C11 N6 . . . 8_575 54.9(2) ?
    C11 N6 C10 N5 . . . . -55.13(18) ?
loop_
    _geom_hbond_atom_site_label_D
    _geom_hbond_atom_site_label_H
    _geom_hbond_atom_site_label_A
    _geom_hbond_site_symmetry_A
    _geom_hbond_distance_DH
    _geom_hbond_distance_HA
    _geom_hbond_distance_DA
    _geom_hbond_angle_DHA
    _geom_hbond_publ_flag
    O1 H1A N6 . 0.87 1.97 2.8379(19) 172 yes
    O1 H1B N2 1_556 0.87 1.98 2.8518(18) 178 yes
    O2 H2C O1 6_557 0.87 1.93 2.7931(19) 174 yes
    O2 H2D N3 5_676 0.87 2.01 2.8796(19) 176 yes
_shelx_space_group_comment
;
The symmetry employed for this shelxl refinement is uniquely defined
by the following loop, which should always be used as a source of
symmetry information in preference to the above space-group names.
They are only intended as comments.
;
_shelx_estimated_absorpt_T_min     0.753
_shelx_estimated_absorpt_T_max     0.847
_shelx_hkl_file
;
  -1   0   0   -1.02    0.05
  -1   0   0   -1.00    0.05
  -1   0   0   -0.88    0.04
   1   0   0   -0.92    0.05
   1   0   0   -1.00    0.04
  -2   0   0  838.75   23.09
  -2   0   0  881.27   26.31
  -2   0   0  867.40   23.09
  -2   0   0  837.71   23.70
  -2   0   0  898.83   23.04
   2   0   0  845.81   23.69
   2   0   0  684.71   26.26
   2   0   0  822.68   26.24
   2   0   0  855.13   23.11
   2   0   0  885.92   23.14
  -3   0   0    0.00    0.10
  -3   0   0   -0.22    0.09
  -3   0   0   -0.22    0.10
  -3   0   0   -0.33    0.10
  -3   0   0   -0.42    0.08
  -3   0   0   -0.22    0.14
  -3   0   0   -0.35    0.08
   3   0   0   -0.39    0.09
   3   0   0   -0.29    0.07
   3   0   0   -0.29    0.08
   3   0   0   -0.35    0.10
   3   0   0   -0.28    0.08
   3   0   0   -0.27    0.06
   3   0   0   -0.41    0.14
   3   0   0   -0.45    0.14
  -4   0   0  958.04   25.98
  -4   0   0  992.41   29.84
  -4   0   0  940.83   26.64
  -4   0   0  957.51   26.09
  -4   0   0  939.83   29.80
  -4   0   0 1000.00   33.68
  -4   0   0  996.34   26.02
   4   0   0  933.10   29.68
   4   0   0  981.90   26.13
   4   0   0  950.89   26.63
   4   0   0  948.57   25.98
   4   0   0  863.02   29.71
  -5   0   0    0.08    0.10
  -5   0   0    0.24    0.12
  -5   0   0   -0.07    0.08
  -5   0   0   -0.02    0.15
  -5   0   0   -0.04    0.09
  -5   0   0   -0.12    0.11
  -5   0   0    0.18    0.12
   5   0   0   -0.25    0.14
   5   0   0   -0.05    0.07
   5   0   0   -0.05    0.11
   5   0   0   -0.03    0.15
   5   0   0   -0.13    0.10
  -6   0   0  249.54    8.19
  -6   0   0  268.85    9.24
  -6   0   0  247.61    7.43
  -6   0   0  268.28    8.19
  -6   0   0  249.96    7.26
  -6   0   0  253.13    7.22
  -6   0   0  266.23    7.23
   6   0   0  264.34    7.27
   6   0   0  263.65    8.85
   6   0   0  272.11    9.28
   6   0   0  255.98    7.43
  -7   0   0    0.06    0.14
  -7   0   0   -0.01    0.11
  -7   0   0    0.08    0.13
  -7   0   0    0.10    0.14
  -7   0   0   -0.17    0.10
  -7   0   0   -0.09    0.11
  -7   0   0   -0.24    0.15
   7   0   0   -0.18    0.11
   7   0   0    0.07    0.16
   7   0   0    0.10    0.17
   7   0   0    0.09    0.13
   7   0   0    0.00    0.05
  -8   0   0    1.78    0.29
  -8   0   0    2.12    0.26
  -8   0   0    1.71    0.26
  -8   0   0    1.97    0.27
  -8   0   0    2.09    0.25
  -8   0   0    1.77    0.23
  -8   0   0    1.68    0.23
   8   0   0    1.47    0.25
   8   0   0    2.01    0.30
   8   0   0    1.44    0.24
   8   0   0    2.27    0.32
  -9   0   0    0.12    0.14
  -9   0   0    0.21    0.17
  -9   0   0   -0.12    0.15
  -9   0   0    0.09    0.16
   9   0   0   -0.34    0.17
   9   0   0   -0.02    0.15
   9   0   0   -0.11    0.18
   9   0   0    0.14    0.12
   9   0   0   -0.06    0.15
 -10   0   0    9.65    0.54
 -10   0   0    8.87    0.52
 -10   0   0    9.03    0.57
 -10   0   0    9.19    0.58
 -10   0   0    9.63    0.55
  10   0   0    9.14    0.57
  10   0   0    8.71    0.62
  10   0   0    9.01    0.62
 -11   0   0    0.06    0.17
 -11   0   0   -0.13    0.18
 -11   0   0   -0.03    0.17
 -11   0   0   -0.19    0.19
  11   0   0    0.05    0.19
  11   0   0   -0.57    0.22
 -12   0   0   53.15    1.96
 -12   0   0   54.62    2.04
 -12   0   0   52.51    1.84
 -12   0   0   54.14    2.02
  12   0   0   54.33    2.17
  12   0   0   55.46    2.26
 -13   0   0    0.06    0.21
 -13   0   0    0.33    0.25
 -14   0   0    1.20    0.33
 -15   0   0   -0.06    0.25
 -15   0   1    3.91    0.49
 -14   0   1    9.60    0.66
  13   0  -1   10.69    0.78
 -13   0   1   12.81    0.71
  12   0  -1    2.31    0.45
  12   0  -1    2.22    0.44
 -12   0   1    2.91    0.41
 -12   0   1    3.64    0.41
 -12   0   1    3.30    0.40
  11   0  -1   31.34    1.21
  11   0  -1   27.30    1.41
  11   0  -1   28.58    1.37
 -11   0   1   29.43    1.14
 -11   0   1   30.27    1.23
 -11   0   1   30.07    1.23
  10   0  -1    3.93    0.51
  10   0  -1    4.61    0.53
  10   0  -1    3.55    0.39
 -10   0   1    3.81    0.37
 -10   0   1    4.21    0.41
 -10   0   1    4.00    0.36
 -10   0   1    3.60    0.40
 -10   0   1    4.09    0.37
   9   0  -1    3.24    0.34
   9   0  -1    2.92    0.45
   9   0  -1    3.04    0.44
   9   0  -1    3.60    0.28
   9   0  -1    3.10    0.35
  -9   0   1    2.46    0.30
  -9   0   1    2.75    0.30
  -9   0   1    2.49    0.30
  -9   0   1    2.39    0.31
  -9   0   1    3.04    0.35
   8   0  -1    6.13    0.58
   8   0  -1    6.52    0.43
   8   0  -1    6.44    0.60
   8   0  -1    6.34    0.32
   8   0  -1    6.71    0.28
   8   0  -1    6.44    0.43
   8   0  -1    6.29    0.36
  -8   0   1    6.42    0.41
  -8   0   1    6.21    0.39
  -8   0   1    6.05    0.49
  -8   0   1    6.34    0.40
  -8   0   1    6.49    0.41
  -8   0   1    6.49    0.43
  -8   0   1    6.64    0.42
   7   0  -1   18.79    0.73
   7   0  -1   18.05    0.64
   7   0  -1   19.41    0.76
   7   0  -1   13.82    0.90
   7   0  -1   17.04    0.72
   7   0  -1   14.82    0.90
   7   0  -1   18.09    0.66
  -7   0   1   17.39    0.75
  -7   0   1   19.18    0.74
  -7   0   1   18.32    0.72
  -7   0   1   18.93    0.85
  -7   0   1   19.14    0.70
  -7   0   1   17.38    0.74
   6   0  -1    1.90    0.27
   6   0  -1    1.58    0.16
   6   0  -1    1.82    0.22
   6   0  -1    1.88    0.25
   6   0  -1    1.85    0.20
   6   0  -1    1.45    0.33
   6   0  -1    1.12    0.33
  -6   0   1    1.93    0.22
  -6   0   1    1.76    0.24
  -6   0   1    1.65    0.21
  -6   0   1    1.66    0.21
  -6   0   1    1.81    0.25
  -6   0   1    1.75    0.21
  -6   0   1    1.56    0.20
   5   0  -1   35.61    1.21
   5   0  -1   36.27    1.15
   5   0  -1   35.47    1.19
   5   0  -1   35.45    1.12
  -5   0   1   37.32    1.25
  -5   0   1   34.38    1.13
  -5   0   1   36.60    1.26
  -5   0   1   36.25    1.15
  -5   0   1   37.44    1.42
  -5   0   1   36.97    1.14
  -5   0   1   33.99    1.19
   4   0  -1   26.21    1.01
   4   0  -1   25.01    0.89
   4   0  -1   25.40    0.82
   4   0  -1   27.00    0.90
   4   0  -1   24.93    0.88
   4   0  -1   25.79    0.83
   4   0  -1   27.54    1.06
  -4   0   1   24.94    0.82
  -4   0   1   24.28    0.82
  -4   0   1   24.92    0.91
  -4   0   1   25.17    0.87
  -4   0   1   25.70    0.82
  -4   0   1   25.24    1.03
  -4   0   1   25.22    0.90
   3   0  -1   28.23    0.93
   3   0  -1   28.20    0.97
   3   0  -1   28.45    0.87
   3   0  -1   28.71    1.12
   3   0  -1   27.86    1.07
   3   0  -1   29.05    0.88
   3   0  -1   29.19    0.88
   3   0  -1   28.69    0.97
  -3   0   1   28.32    0.88
  -3   0   1   29.88    0.98
  -3   0   1   27.78    0.98
  -3   0   1   28.47    0.88
  -3   0   1   28.27    0.88
  -3   0   1   28.61    1.11
  -3   0   1   28.19    0.93
   2   0  -1   47.43    1.36
   2   0  -1   47.49    1.37
   2   0  -1   47.47    1.54
   2   0  -1   46.25    1.74
   2   0  -1   48.37    1.54
   2   0  -1   46.97    1.35
   2   0  -1   49.66    1.43
   2   0  -1   45.62    1.66
  -2   0   1   47.25    1.55
  -2   0   1   49.99    1.37
  -2   0   1   46.76    1.66
  -2   0   1   48.98    1.55
  -2   0   1   48.02    1.35
  -2   0   1   47.09    1.37
  -2   0   1   49.13    1.54
  -2   0   1   48.52    1.74
  -2   0   1   48.12    1.42
   1   0  -1   90.31    2.85
   1   0  -1   90.23    3.22
   1   0  -1   93.86    2.51
   1   0  -1   94.73    2.85
   1   0  -1   87.62    3.07
   1   0  -1   94.47    2.58
   1   0  -1   91.78    2.51
   1   0  -1   94.00    2.48
  -1   0   1   93.12    3.22
  -1   0   1   89.82    2.51
  -1   0   1   88.60    3.07
  -1   0   1   89.25    2.58
  -1   0   1   91.80    2.85
  -1   0   1   76.85    2.48
  -1   0   1   88.82    2.85
  -1   0   1   95.89    2.51
   0   0  -1   -0.38    0.04
   0   0  -1   -0.38    0.03
   0   0   1   -0.40    0.04
   0   0   1   -0.46    0.02
  -1   0  -1   94.27    2.53
  -1   0  -1   93.41    3.24
  -1   0  -1   92.52    2.58
  -1   0  -1   91.18    3.08
   1   0   1   93.17    2.53
   1   0   1   89.40    2.58
   1   0   1   84.18    3.08
  -2   0  -1   48.41    1.73
  -2   0  -1   48.64    1.32
  -2   0  -1   47.11    1.38
  -2   0  -1   46.39    1.38
  -2   0  -1   46.77    1.32
  -2   0  -1   48.06    1.65
   2   0   1   46.72    1.37
   2   0   1   47.79    1.65
   2   0   1   46.88    1.30
   2   0   1   47.81    1.30
   2   0   1   47.54    1.39
   2   0   1   47.45    1.73
  -3   0  -1   28.45    0.84
  -3   0  -1   27.43    0.90
  -3   0  -1   27.98    0.84
  -3   0  -1   28.26    0.90
  -3   0  -1   30.37    1.12
   3   0   1   28.78    1.06
   3   0   1   28.87    0.82
   3   0   1   29.56    1.11
   3   0   1   29.10    0.90
   3   0   1   27.79    0.82
   3   0   1   28.06    0.91
  -4   0  -1   24.69    0.75
  -4   0  -1   23.06    0.80
  -4   0  -1   22.63    1.01
  -4   0  -1   24.33    0.80
  -4   0  -1   24.39    0.75
  -4   0  -1   23.95    0.82
  -4   0  -1   24.21    0.79
   4   0   1   24.62    0.81
   4   0   1   23.55    0.93
   4   0   1   24.81    0.98
   4   0   1   25.02    0.73
  -5   0  -1   34.47    1.16
  -5   0  -1   35.53    1.16
  -5   0  -1   36.66    1.09
  -5   0  -1   34.34    1.17
  -5   0  -1   33.40    1.23
  -5   0  -1   34.82    1.08
   5   0   1   35.26    1.16
   5   0   1   36.66    1.40
   5   0   1   35.76    1.34
   5   0   1   37.62    1.05
   5   0   1   35.40    1.15
  -6   0  -1    1.43    0.22
  -6   0  -1    1.66    0.18
  -6   0  -1    1.27    0.20
  -6   0  -1    1.49    0.16
  -6   0  -1    1.11    0.29
  -6   0  -1    1.69    0.18
  -6   0  -1    1.94    0.27
   6   0   1    2.06    0.16
   6   0   1    1.62    0.22
   6   0   1    1.86    0.23
   6   0   1    1.55    0.23
   6   0   1    1.88    0.25
  -7   0  -1   19.03    0.68
  -7   0  -1   16.74    0.72
  -7   0  -1   17.45    0.75
  -7   0  -1   18.75    0.69
  -7   0  -1   17.75    0.71
  -7   0  -1   18.21    0.90
   7   0   1   19.19    0.63
   7   0   1   18.50    0.74
   7   0   1   18.36    0.83
   7   0   1   18.80    0.86
   7   0   1   18.52    0.76
  -8   0  -1    6.85    0.38
  -8   0  -1    6.88    0.39
  -8   0  -1    6.24    0.37
  -8   0  -1    8.11    0.43
  -8   0  -1    6.48    0.42
  -8   0  -1    6.62    0.44
  -8   0  -1    7.42    0.53
   8   0   1    6.38    0.31
   8   0   1    6.88    0.42
   8   0   1    6.68    0.46
   8   0   1    6.87    0.46
   8   0   1    6.40    0.44
  -9   0  -1    2.82    0.29
  -9   0  -1    3.17    0.35
  -9   0  -1    2.86    0.27
  -9   0  -1    3.40    0.32
  -9   0  -1    2.58    0.29
  -9   0  -1    2.85    0.34
   9   0   1    3.34    0.35
   9   0   1    3.08    0.23
   9   0   1    2.86    0.35
   9   0   1    2.98    0.36
   9   0   1    2.97    0.35
 -10   0  -1    3.94    0.35
 -10   0  -1    4.80    0.44
 -10   0  -1    4.70    0.45
 -10   0  -1    4.54    0.36
  10   0   1    4.29    0.43
  10   0   1    4.19    0.41
  10   0   1    3.79    0.42
 -11   0  -1   27.48    1.09
 -11   0  -1   31.02    1.22
 -11   0  -1   29.07    1.19
  11   0   1   29.37    1.22
  11   0   1   29.53    1.34
  11   0   1   28.75    1.30
 -12   0  -1    3.44    0.43
 -12   0  -1    3.59    0.40
 -12   0  -1    3.47    0.40
 -12   0  -1    3.75    0.40
  12   0   1    3.61    0.45
  12   0   1    3.08    0.43
 -13   0  -1   11.09    0.69
 -13   0  -1   12.29    0.73
 -13   0  -1   12.79    0.77
 -13   0  -1   11.34    0.67
 -14   0  -1    9.22    0.62
 -15   0  -1    4.05    0.50
 -15   0   2   10.25    0.72
 -14   0   2   -0.15    0.23
  13   0  -2   16.23    1.08
 -13   0   2   20.42    0.93
  12   0  -2    3.68    0.62
  12   0  -2    4.09    0.64
 -12   0   2    4.61    0.46
 -12   0   2    5.14    0.53
  11   0  -2   15.87    0.78
  11   0  -2   12.67    1.04
  11   0  -2   11.80    1.08
 -11   0   2   15.05    0.74
 -11   0   2   14.82    0.77
 -11   0   2   14.80    0.76
 -11   0   2   15.36    0.81
  10   0  -2    0.44    0.21
  10   0  -2    0.21    0.54
  10   0  -2   -0.18    0.52
  10   0  -2    1.03    0.30
 -10   0   2    0.75    0.26
 -10   0   2    0.65    0.22
 -10   0   2    0.42    0.21
 -10   0   2    0.25    0.20
   9   0  -2   39.18    1.46
   9   0  -2   39.71    1.30
   9   0  -2   40.76    1.36
   9   0  -2   32.06    1.70
   9   0  -2   30.28    1.73
   9   0  -2   39.93    1.31
  -9   0   2   37.83    1.41
  -9   0   2   38.31    1.33
  -9   0   2   40.15    1.45
  -9   0   2   39.24    1.33
   8   0  -2   52.77    1.69
   8   0  -2   52.53    1.78
   8   0  -2   54.56    1.65
   8   0  -2   52.24    1.76
   8   0  -2   53.58    1.91
  -8   0   2   54.09    1.84
  -8   0   2   49.14    1.67
  -8   0   2   50.87    1.77
  -8   0   2   50.56    1.84
  -8   0   2   50.31    1.67
   7   0  -2   22.91    0.90
   7   0  -2   22.28    0.83
   7   0  -2   23.24    0.81
   7   0  -2   22.55    0.84
  -7   0   2   23.18    1.02
  -7   0   2   22.91    0.89
  -7   0   2   20.38    0.87
  -7   0   2   21.36    0.82
  -7   0   2   21.71    0.82
  -7   0   2   20.99    0.88
   6   0  -2   66.38    2.38
   6   0  -2   61.26    1.85
   6   0  -2   63.80    2.27
   6   0  -2   60.28    2.03
   6   0  -2   60.86    1.84
   6   0  -2   61.06    1.95
  -6   0   2   62.58    2.06
  -6   0   2   61.66    2.33
  -6   0   2   57.85    2.06
  -6   0   2   56.89    1.83
  -6   0   2   57.24    1.94
  -6   0   2   59.74    1.85
   5   0  -2   73.59    2.40
   5   0  -2   72.77    2.13
   5   0  -2   74.80    2.74
   5   0  -2   70.95    2.25
   5   0  -2   72.62    2.15
   5   0  -2   74.57    2.62
   5   0  -2   74.26    2.40
  -5   0   2   72.02    2.25
  -5   0   2   70.96    2.41
  -5   0   2   72.29    2.15
  -5   0   2   74.50    2.41
  -5   0   2   70.35    2.13
  -5   0   2   75.69    2.73
   4   0  -2    1.26    0.20
   4   0  -2    1.31    0.16
   4   0  -2    1.41    0.17
   4   0  -2    1.60    0.22
   4   0  -2    1.35    0.15
   4   0  -2    1.42    0.16
   4   0  -2    1.49    0.19
  -4   0   2    1.21    0.16
  -4   0   2    1.30    0.16
  -4   0   2    1.63    0.21
  -4   0   2    1.39    0.17
  -4   0   2    1.32    0.16
  -4   0   2    1.31    0.15
  -4   0   2    0.98    0.17
   3   0  -2  117.97    3.75
   3   0  -2  114.19    4.04
   3   0  -2  119.16    3.27
   3   0  -2  118.05    3.43
   3   0  -2  114.26    3.74
   3   0  -2  119.55    3.31
   3   0  -2  116.84    3.31
   3   0  -2  116.29    4.23
  -3   0   2  116.92    3.31
  -3   0   2  119.48    4.24
  -3   0   2  121.06    3.31
  -3   0   2  118.63    3.27
  -3   0   2  120.62    3.74
  -3   0   2  116.77    3.75
  -3   0   2  117.76    3.43
   2   0  -2  180.82    5.12
   2   0  -2  180.68    4.92
   2   0  -2  179.40    5.66
   2   0  -2  170.46    6.08
   2   0  -2  176.81    6.38
   2   0  -2  178.60    5.65
   2   0  -2  182.16    4.97
   2   0  -2  182.61    4.98
  -2   0   2  180.49    5.12
  -2   0   2  176.93    4.97
  -2   0   2  184.36    4.92
  -2   0   2  179.42    5.64
  -2   0   2  188.06    4.98
  -2   0   2  179.64    5.65
  -2   0   2  182.41    6.39
   1   0  -2  210.61    7.35
   1   0  -2  208.66    6.80
   1   0  -2  219.32    7.71
   1   0  -2  211.87    5.98
   1   0  -2  218.07    6.80
   1   0  -2  223.84    5.99
   1   0  -2  219.10    6.16
  -1   0   2  229.00    5.99
  -1   0   2  222.35    6.16
  -1   0   2  223.23    7.71
   0   0  -2  333.46    9.11
   0   0  -2  336.65   11.23
   0   0   2  332.96    9.11
   0   0   2  337.45   11.23
  -1   0  -2  214.30    5.88
   1   0   2  215.05    7.23
   1   0   2  215.47    5.88
  -2   0  -2  178.41    4.94
  -2   0  -2  178.60    5.03
  -2   0  -2  181.54    6.32
   2   0   2  175.65    4.93
   2   0   2  178.24    6.03
  -3   0  -2  109.93    3.20
  -3   0  -2  120.41    4.19
  -3   0  -2  113.92    3.30
  -3   0  -2  117.86    3.20
  -3   0  -2  116.37    3.34
   3   0   2  116.59    3.30
   3   0   2  117.44    4.18
   3   0   2  116.07    3.99
   3   0   2  120.33    3.35
  -4   0  -2    1.13    0.17
  -4   0  -2    1.43    0.19
  -4   0  -2    1.49    0.12
  -4   0  -2    1.36    0.15
  -4   0  -2    1.36    0.12
   4   0   2    1.39    0.16
   4   0   2    1.48    0.19
   4   0   2    1.52    0.20
   4   0   2    1.64    0.19
  -5   0  -2   72.23    2.09
  -5   0  -2   72.96    2.09
  -5   0  -2   71.72    2.20
  -5   0  -2   70.39    2.20
  -5   0  -2   80.30    2.76
   5   0   2   73.70    2.21
   5   0   2   73.93    2.73
   5   0   2   70.42    2.20
   5   0   2   73.82    2.61
  -6   0  -2   60.63    1.75
  -6   0  -2   57.94    1.86
  -6   0  -2   57.17    2.32
  -6   0  -2   59.50    1.89
  -6   0  -2   57.96    1.85
  -6   0  -2   59.86    1.91
  -6   0  -2   61.45    1.75
   6   0   2   60.22    1.86
   6   0   2   60.08    2.18
   6   0   2   57.14    1.86
   6   0   2   60.72    2.27
  -7   0  -2   21.47    0.77
  -7   0  -2   21.36    0.86
  -7   0  -2   21.95    0.75
  -7   0  -2   20.69    0.84
  -7   0  -2   20.78    0.82
  -7   0  -2   22.07    0.76
   7   0   2   19.63    0.84
   7   0   2   21.62    0.93
   7   0   2   22.74    0.83
   7   0   2   22.21    0.98
  -8   0  -2   49.80    1.70
  -8   0  -2   51.45    1.75
  -8   0  -2   51.40    1.61
  -8   0  -2   50.91    1.73
  -8   0  -2   49.81    1.61
   8   0   2   52.48    2.06
   8   0   2   53.43    1.75
   8   0   2   52.07    1.97
   8   0   2   54.50    1.72
  -9   0  -2   36.92    1.40
  -9   0  -2   39.54    1.30
  -9   0  -2   37.82    1.29
  -9   0  -2   39.40    1.39
  -9   0  -2   38.24    1.39
   9   0   2   40.53    1.39
   9   0   2   38.63    1.42
   9   0   2   38.67    1.57
   9   0   2   39.67    1.63
 -10   0  -2    0.44    0.18
 -10   0  -2    0.11    0.18
 -10   0  -2    0.27    0.18
  10   0   2    0.32    0.21
  10   0   2    0.35    0.22
  10   0   2    0.45    0.22
  10   0   2    0.49    0.23
 -11   0  -2   15.01    0.69
 -11   0  -2   14.09    0.74
 -11   0  -2   14.44    0.72
  11   0   2   15.36    0.85
  11   0   2   15.03    0.81
 -12   0  -2    4.58    0.42
 -12   0  -2    4.63    0.48
 -12   0  -2    4.70    0.43
  12   0   2    4.58    0.49
  12   0   2    4.84    0.49
 -13   0  -2   20.61    0.97
 -13   0  -2   20.80    0.99
 -13   0  -2   19.45    0.94
 -13   0  -2   17.96    0.89
 -14   0  -2    0.31    0.23
 -15   0  -2   11.55    0.72
 -14   0   3    5.91    0.56
  13   0  -3    2.16    0.73
 -13   0   3    4.42    0.48
  12   0  -3    0.96    0.70
  12   0  -3    0.11    0.67
 -12   0   3    1.47    0.33
 -12   0   3    1.67    0.36
 -12   0   3    1.37    0.31
  11   0  -3    7.31    0.98
  11   0  -3    7.08    0.96
  11   0  -3    8.72    0.76
 -11   0   3    6.99    0.51
 -11   0   3    7.97    0.53
 -11   0   3    7.08    0.51
 -11   0   3    7.06    0.56
  10   0  -3   48.36    1.92
  10   0  -3   51.02    1.70
  10   0  -3   49.60    1.64
  10   0  -3   41.58    2.23
  10   0  -3   51.92    1.68
 -10   0   3   48.28    1.67
 -10   0   3   50.31    1.84
 -10   0   3   50.20    1.67
 -10   0   3   49.59    1.80
   9   0  -3    3.32    0.34
   9   0  -3    2.43    0.52
   9   0  -3    3.36    0.33
   9   0  -3    2.61    0.51
   9   0  -3    3.01    0.28
   9   0  -3    1.70    0.45
  -9   0   3    3.41    0.34
  -9   0   3    2.61    0.36
  -9   0   3    3.40    0.33
  -9   0   3    3.28    0.34
   8   0  -3    0.20    0.27
   8   0  -3   -0.09    0.14
   8   0  -3   -0.15    0.18
   8   0  -3    0.00    0.15
   8   0  -3    0.07    0.18
   8   0  -3    0.28    0.29
   8   0  -3    0.09    0.14
  -8   0   3    0.00    0.15
  -8   0   3   -0.13    0.17
  -8   0   3   -0.11    0.16
  -8   0   3    0.32    0.19
  -8   0   3   -0.07    0.15
   7   0  -3    1.91    0.23
   7   0  -3    1.97    0.22
   7   0  -3    1.69    0.27
   7   0  -3    1.77    0.23
   7   0  -3    1.79    0.32
   7   0  -3    1.90    0.22
   7   0  -3    2.00    0.32
  -7   0   3    1.24    0.24
  -7   0   3    1.80    0.24
  -7   0   3    1.93    0.30
  -7   0   3    1.96    0.24
  -7   0   3    1.86    0.24
  -7   0   3    1.78    0.22
   6   0  -3  131.85    3.79
   6   0  -3  128.33    4.25
   6   0  -3  134.53    4.85
   6   0  -3  131.61    4.27
   6   0  -3  131.38    3.75
   6   0  -3  132.62    3.95
   6   0  -3  133.08    4.62
  -6   0   3  130.59    3.75
  -6   0   3  126.42    3.94
  -6   0   3  137.06    4.84
  -6   0   3  139.23    4.28
  -6   0   3  129.98    3.80
  -6   0   3  128.90    4.27
   5   0  -3    2.46    0.24
   5   0  -3    2.62    0.20
   5   0  -3    2.09    0.26
   5   0  -3    2.58    0.24
   5   0  -3    2.29    0.29
   5   0  -3    2.18    0.28
   5   0  -3    2.00    0.21
  -5   0   3    2.42    0.23
  -5   0   3    2.44    0.24
  -5   0   3    2.31    0.23
  -5   0   3    1.91    0.19
  -5   0   3    2.75    0.29
  -5   0   3    2.06    0.27
   4   0  -3    7.09    0.35
   4   0  -3    6.85    0.39
   4   0  -3    6.65    0.35
   4   0  -3    6.89    0.36
   4   0  -3    6.95    0.34
   4   0  -3    7.52    0.46
   4   0  -3    6.60    0.30
   4   0  -3    6.72    0.42
  -4   0   3    6.94    0.35
  -4   0   3    7.33    0.30
  -4   0   3    6.58    0.34
  -4   0   3    6.97    0.44
  -4   0   3    6.81    0.35
  -4   0   3    6.63    0.39
   3   0  -3    0.43    0.13
   3   0  -3    0.78    0.18
   3   0  -3    0.69    0.13
   3   0  -3    0.48    0.12
   3   0  -3    0.59    0.09
   3   0  -3    0.73    0.18
   3   0  -3    0.58    0.13
   3   0  -3    0.62    0.13
   3   0  -3    0.74    0.16
  -3   0   3    0.65    0.13
  -3   0   3    0.55    0.12
  -3   0   3    0.56    0.16
  -3   0   3    0.48    0.09
  -3   0   3    0.59    0.16
  -3   0   3    0.48    0.11
   2   0  -3   97.42    3.07
   2   0  -3   98.09    2.64
   2   0  -3   97.50    3.08
   2   0  -3   97.72    2.83
   2   0  -3   97.49    2.72
   2   0  -3   93.88    3.52
   2   0  -3  100.06    2.73
   2   0  -3   92.51    3.35
  -2   0   3   96.50    2.84
  -2   0   3   96.54    2.71
  -2   0   3   91.04    3.04
  -2   0   3   96.07    2.64
  -2   0   3  101.03    3.53
  -2   0   3   94.83    3.04
   1   0  -3   19.51    0.85
   1   0  -3   19.16    0.62
   1   0  -3   19.73    0.68
   1   0  -3   20.34    0.62
  -1   0   3   20.79    0.61
  -1   0   3   19.85    0.69
  -1   0   3   20.45    0.61
  -1   0   3   20.63    0.83
   0   0  -3   -0.07    0.04
   0   0  -3    0.00    0.05
   0   0  -3    0.05    0.09
   0   0  -3   -0.02    0.06
   0   0   3    0.00    0.06
   0   0   3   -0.04    0.13
  -1   0  -3   19.41    0.63
   1   0   3   20.19    0.81
   1   0   3   19.92    0.63
  -2   0  -3   92.76    2.68
   2   0   3   95.01    2.69
   2   0   3   95.51    3.29
  -3   0  -3    0.87    0.15
  -3   0  -3    0.57    0.12
  -3   0  -3    0.71    0.16
   3   0   3    0.55    0.14
   3   0   3    0.72    0.16
  -4   0  -3    7.73    0.44
  -4   0  -3    6.69    0.33
  -4   0  -3    7.10    0.26
  -4   0  -3    6.97    0.25
  -4   0  -3    6.49    0.37
   4   0   3    6.81    0.37
   4   0   3    7.46    0.35
   4   0   3    7.04    0.42
  -5   0  -3    1.84    0.20
  -5   0  -3    2.57    0.28
  -5   0  -3    2.35    0.16
  -5   0  -3    2.10    0.24
  -5   0  -3    2.35    0.16
   5   0   3    2.19    0.23
   5   0   3    2.07    0.26
   5   0   3    2.17    0.26
   5   0   3    2.09    0.24
  -6   0  -3  126.99    3.86
  -6   0  -3  124.72    3.85
  -6   0  -3  134.32    3.71
  -6   0  -3  138.82    4.85
  -6   0  -3  130.22    3.70
   6   0   3  139.67    3.90
   6   0   3  129.62    3.86
   6   0   3  131.79    4.60
   6   0   3  132.39    4.82
  -7   0  -3    1.60    0.18
  -7   0  -3    1.73    0.23
  -7   0  -3    1.86    0.29
  -7   0  -3    1.55    0.18
  -7   0  -3    1.53    0.24
   7   0   3    1.62    0.23
   7   0   3    1.35    0.24
   7   0   3    1.67    0.26
   7   0   3    1.81    0.27
  -8   0  -3    0.17    0.13
  -8   0  -3    0.10    0.10
  -8   0  -3    0.20    0.15
  -8   0  -3    0.05    0.17
  -8   0  -3   -0.11    0.11
  -8   0  -3   -0.02    0.12
   8   0   3   -0.02    0.14
   8   0   3    0.21    0.17
   8   0   3   -0.19    0.16
   8   0   3    0.29    0.18
  -9   0  -3    2.85    0.36
  -9   0  -3    3.27    0.29
  -9   0  -3    2.93    0.32
  -9   0  -3    3.36    0.25
  -9   0  -3    3.25    0.35
   9   0   3    3.57    0.39
   9   0   3    2.78    0.36
   9   0   3    3.33    0.36
   9   0   3    2.91    0.37
 -10   0  -3   48.34    1.71
 -10   0  -3   49.57    1.74
 -10   0  -3   47.33    1.60
  10   0   3   54.64    1.77
  10   0   3   50.12    1.80
  10   0   3   49.45    2.05
  10   0   3   49.53    1.97
 -11   0  -3    8.04    0.54
 -11   0  -3    7.17    0.46
 -11   0  -3    7.48    0.47
  11   0   3    8.26    0.58
  11   0   3    8.18    0.60
 -12   0  -3    2.06    0.31
 -12   0  -3    1.93    0.34
 -12   0  -3    1.25    0.26
  12   0   3    2.06    0.36
  12   0   3    1.84    0.35
 -13   0  -3    4.94    0.51
 -13   0  -3    5.17    0.46
 -13   0  -3    4.15    0.43
 -14   0  -3    6.66    0.52
 -15   0  -3    0.12    0.24
  13   0  -4    2.12    0.99
 -13   0   4    3.02    0.43
  12   0  -4    7.34    1.10
  12   0  -4    7.06    1.15
 -12   0   4    6.91    0.54
 -12   0   4    7.46    0.53
  11   0  -4   15.81    1.40
  11   0  -4   15.85    1.17
  11   0  -4   15.22    1.31
 -11   0   4   15.16    0.76
 -11   0   4   15.92    0.80
 -11   0   4   17.16    0.78
 -11   0   4   13.90    0.74
 -11   0   4   16.12    0.88
  10   0  -4    0.43    0.42
  10   0  -4    1.44    0.24
  10   0  -4    1.92    0.52
  10   0  -4    1.10    0.24
  10   0  -4    1.87    0.49
 -10   0   4    1.00    0.28
 -10   0   4    1.52    0.27
 -10   0   4    1.60    0.27
 -10   0   4    1.44    0.26
   9   0  -4    2.57    0.46
   9   0  -4    2.36    0.31
   9   0  -4    2.69    0.46
   9   0  -4    2.31    0.29
   9   0  -4    1.81    0.31
   9   0  -4    2.23    0.29
  -9   0   4    2.52    0.35
  -9   0   4    2.46    0.30
  -9   0   4    2.70    0.32
  -9   0   4    2.39    0.31
   8   0  -4    0.12    0.24
   8   0  -4    0.22    0.26
   8   0  -4    0.14    0.16
   8   0  -4    0.37    0.15
   8   0  -4   -0.06    0.18
   8   0  -4    0.11    0.16
  -8   0   4    0.21    0.18
  -8   0   4    0.12    0.14
  -8   0   4    0.09    0.18
  -8   0   4    0.05    0.15
  -8   0   4    0.08    0.17
   7   0  -4  222.28    7.74
   7   0  -4  223.38    8.11
   7   0  -4  231.14    6.59
   7   0  -4  225.96    7.17
   7   0  -4  214.22    7.14
   7   0  -4  229.66    6.28
   7   0  -4  225.79    6.35
  -7   0   4  222.91    6.35
  -7   0   4  221.83    7.17
  -7   0   4  236.89    7.17
  -7   0   4  211.66    6.56
  -7   0   4  226.05    6.28
   6   0  -4   14.64    0.65
   6   0  -4   15.24    0.67
   6   0  -4   15.44    0.70
   6   0  -4   15.13    0.58
   6   0  -4   15.32    0.79
   6   0  -4   15.38    0.64
   6   0  -4   14.79    0.77
  -6   0   4   15.43    0.66
  -6   0   4   14.69    0.69
  -6   0   4   16.94    0.67
  -6   0   4   15.14    0.57
  -6   0   4   16.38    0.64
   5   0  -4  223.47    6.07
   5   0  -4  211.32    7.88
   5   0  -4  208.82    6.96
   5   0  -4  223.13    6.38
   5   0  -4  220.70    6.17
   5   0  -4  225.80    6.99
   5   0  -4  218.49    7.53
  -5   0   4  224.65    7.90
  -5   0   4  224.34    6.07
  -5   0   4  216.89    6.95
  -5   0   4  217.53    6.15
  -5   0   4  211.40    6.37
  -5   0   4  228.31    6.95
   4   0  -4   33.12    1.17
   4   0  -4   32.68    1.17
   4   0  -4   30.96    1.15
   4   0  -4   33.15    1.30
   4   0  -4   32.77    1.06
   4   0  -4   32.96    1.37
   4   0  -4   31.70    1.14
   4   0  -4   32.04    1.06
   4   0  -4   32.26    0.97
  -4   0   4   31.57    1.12
  -4   0   4   34.09    1.37
  -4   0   4   32.42    1.05
  -4   0   4   33.23    0.97
  -4   0   4   32.37    1.14
  -4   0   4   33.90    1.13
   3   0  -4  137.76    4.86
   3   0  -4  136.85    5.10
   3   0  -4  140.88    4.11
   3   0  -4  136.99    4.46
   3   0  -4  144.07    3.96
   3   0  -4  143.89    3.97
   3   0  -4  145.85    4.48
  -3   0   4  146.38    5.11
  -3   0   4  140.50    3.94
  -3   0   4  142.01    3.84
  -3   0   4  133.20    4.42
  -3   0   4  138.47    4.42
  -3   0   4  141.02    4.12
   2   0  -4   50.71    1.45
   2   0  -4   48.08    1.60
   2   0  -4   48.68    1.91
   2   0  -4   49.71    1.45
   2   0  -4   48.87    1.82
   2   0  -4   49.88    1.60
   2   0  -4   50.14    1.54
  -2   0   4   46.28    1.42
  -2   0   4   49.01    1.54
   1   0  -4  285.16    7.94
   1   0  -4  291.79   10.28
   1   0  -4  288.60    8.19
   1   0  -4  295.73    7.95
  -1   0   4  294.86    9.81
  -1   0   4  282.89    7.92
   0   0  -4  387.33   10.82
   0   0  -4  379.80   10.48
   0   0  -4  346.94   10.50
   0   0  -4  399.72   10.50
   0   0  -4  394.30   10.49
   0   0   4  404.02   12.99
  -1   0  -4  279.46    7.92
   1   0   4  293.21    7.93
   1   0   4  295.11    9.79
  -2   0  -4   48.23    1.44
   2   0   4   47.33    1.44
   2   0   4   48.46    1.78
  -3   0  -4  139.16    3.99
  -3   0  -4  135.41    3.93
  -3   0  -4  141.23    5.02
   3   0   4  136.33    3.93
   3   0   4  140.70    4.80
  -4   0  -4   32.32    1.33
  -4   0  -4   31.46    1.04
  -4   0  -4   31.99    1.08
   4   0   4   31.48    1.08
   4   0   4   32.51    1.28
  -5   0  -4  218.79    5.95
  -5   0  -4  208.49    5.95
  -5   0  -4  212.15    6.20
  -5   0  -4  215.59    6.13
  -5   0  -4  231.65    7.80
   5   0   4  214.14    6.13
   5   0   4  218.50    7.43
  -6   0  -4   15.82    0.69
  -6   0  -4   16.28    0.54
  -6   0  -4   15.09    0.62
  -6   0  -4   16.07    0.54
  -6   0  -4   17.28    0.81
   6   0   4   15.10    0.69
   6   0   4   14.88    0.75
   6   0   4   15.93    0.65
  -7   0  -4  218.91    6.46
  -7   0  -4  221.15    6.51
  -7   0  -4  230.11    6.28
  -7   0  -4  232.76    6.28
   7   0   4  228.78    6.54
   7   0   4  223.96    6.47
   7   0   4  227.07    7.78
  -8   0  -4    0.03    0.13
  -8   0  -4    0.13    0.12
  -8   0  -4   -0.09    0.16
  -8   0  -4    0.11    0.12
   8   0   4   -0.04    0.18
   8   0   4   -0.02    0.17
   8   0   4    0.10    0.16
   8   0   4    0.24    0.19
  -9   0  -4    2.07    0.28
  -9   0  -4    2.14    0.22
  -9   0  -4    2.42    0.35
  -9   0  -4    1.94    0.18
  -9   0  -4    2.03    0.24
   9   0   4    2.39    0.32
   9   0   4    2.53    0.35
   9   0   4    2.73    0.36
   9   0   4    1.80    0.33
 -10   0  -4    1.64    0.23
 -10   0  -4    1.60    0.27
 -10   0  -4    1.20    0.19
 -10   0  -4    1.31    0.27
  10   0   4    1.44    0.30
  10   0   4    1.65    0.31
  10   0   4    1.48    0.29
 -11   0  -4   14.87    0.67
 -11   0  -4   14.57    0.74
  11   0   4   15.20    0.85
  11   0   4   14.84    0.86
 -12   0  -4    6.62    0.45
 -12   0  -4    6.66    0.51
  12   0   4    7.07    0.58
 -13   0  -4    3.00    0.37
 -14   0  -4    0.43    0.25
 -15   0  -4    6.54    0.55
  13   0  -5    3.49    1.23
  12   0  -5   -0.26    0.79
  11   0  -5    2.56    0.62
  11   0  -5    4.74    0.75
  11   0  -5    4.91    0.73
 -11   0   5    3.54    0.39
 -11   0   5    3.86    0.50
 -11   0   5    4.48    0.45
 -11   0   5    4.07    0.45
  10   0  -5    1.90    0.50
  10   0  -5    1.14    0.26
  10   0  -5   -0.07    0.31
  10   0  -5    1.24    0.44
 -10   0   5    0.75    0.22
 -10   0   5    0.66    0.24
 -10   0   5    0.87    0.25
 -10   0   5    0.82    0.22
 -10   0   5    1.03    0.29
   9   0  -5   19.15    0.84
   9   0  -5   19.77    1.07
   9   0  -5   19.69    1.04
   9   0  -5   18.85    0.87
  -9   0   5   20.30    0.78
  -9   0   5   19.69    0.78
  -9   0   5   19.16    0.94
  -9   0   5   17.97    0.85
  -9   0   5   20.54    0.85
   8   0  -5    2.96    0.32
   8   0  -5    2.91    0.32
   8   0  -5    3.19    0.44
   8   0  -5    2.74    0.41
  -8   0   5    3.12    0.28
  -8   0   5    3.05    0.32
  -8   0   5    3.03    0.38
  -8   0   5    3.15    0.34
  -8   0   5    2.78    0.30
  -8   0   5    2.89    0.27
   7   0  -5   29.98    1.32
   7   0  -5   29.53    1.14
   7   0  -5   30.60    1.17
   7   0  -5   30.05    1.36
   7   0  -5   29.42    1.07
  -7   0   5   28.45    1.12
  -7   0   5   28.48    1.17
  -7   0   5   29.20    1.07
  -7   0   5   30.00    0.98
  -7   0   5   31.66    1.14
   6   0  -5   30.45    1.08
   6   0  -5   29.89    1.15
   6   0  -5   31.31    1.18
   6   0  -5   31.14    1.38
   6   0  -5   29.92    1.32
   6   0  -5   30.76    1.18
  -6   0   5   30.61    1.07
  -6   0   5   32.92    1.14
  -6   0   5   29.62    1.12
  -6   0   5   31.62    0.98
   5   0  -5   21.38    0.79
   5   0  -5   21.17    0.84
   5   0  -5   20.67    0.97
   5   0  -5   19.32    0.81
   5   0  -5   20.65    1.00
  -5   0   5   21.69    0.67
  -5   0   5   20.81    0.78
  -5   0   5   20.46    0.76
  -5   0   5   21.03    0.66
  -5   0   5   21.36    0.78
   4   0  -5   13.35    0.62
   4   0  -5   13.19    0.57
   4   0  -5   13.73    0.73
   4   0  -5   13.79    0.59
   4   0  -5   13.84    0.72
   4   0  -5   13.70    0.59
   4   0  -5   13.54    0.55
   4   0  -5   12.98    0.55
  -4   0   5   13.82    0.43
  -4   0   5   13.62    0.50
  -4   0   5   13.56    0.54
  -4   0   5   13.15    0.51
  -4   0   5   12.86    0.62
  -4   0   5   13.67    0.43
   3   0  -5   40.50    1.35
   3   0  -5   38.91    1.25
   3   0  -5   40.55    1.66
   3   0  -5   40.48    1.58
   3   0  -5   39.49    1.36
   3   0  -5   41.38    1.25
   3   0  -5   40.28    1.37
  -3   0   5   38.66    1.34
   2   0  -5    0.73    0.12
   2   0  -5    0.82    0.14
   2   0  -5    0.66    0.18
   2   0  -5    0.87    0.12
   2   0  -5    0.67    0.13
   2   0  -5    0.58    0.22
   2   0  -5    0.69    0.22
  -2   0   5    0.85    0.13
  -2   0   5    0.97    0.19
   1   0  -5    7.70    0.25
   1   0  -5    8.01    0.32
   1   0  -5    7.88    0.50
   1   0  -5    7.87    0.39
   1   0  -5    8.29    0.32
   1   0  -5    8.02    0.26
  -1   0   5    7.45    0.48
   0   0  -5    0.04    0.11
   0   0  -5   -0.09    0.07
   0   0  -5   -0.11    0.06
   0   0  -5   -0.17    0.06
   0   0  -5   -0.08    0.07
   0   0   5   -0.07    0.15
  -1   0  -5    7.78    0.33
   1   0   5    7.66    0.33
   1   0   5    8.15    0.49
  -2   0  -5    0.91    0.15
   2   0   5    0.82    0.15
   2   0   5    0.68    0.21
  -3   0  -5   40.25    1.62
  -3   0  -5   38.57    1.27
  -3   0  -5   39.54    1.28
   3   0   5   39.45    1.27
   3   0   5   41.01    1.57
  -4   0  -5   13.13    0.54
  -4   0  -5   14.06    0.72
  -4   0  -5   13.44    0.58
   4   0   5   14.10    0.70
   4   0   5   12.43    0.57
  -5   0  -5   20.11    0.74
  -5   0  -5   19.27    0.80
  -5   0  -5   20.19    0.59
   5   0   5   20.76    0.94
   5   0   5   22.09    0.82
  -6   0  -5   31.30    0.92
  -6   0  -5   30.12    1.06
  -6   0  -5   30.59    0.93
  -6   0  -5   30.50    1.13
   6   0   5   32.13    1.15
   6   0   5   29.56    1.28
  -7   0  -5   29.14    0.92
  -7   0  -5   28.83    1.04
  -7   0  -5   30.38    0.93
  -7   0  -5   28.31    1.12
   7   0   5   30.53    1.28
   7   0   5   27.93    1.11
  -8   0  -5    3.06    0.38
  -8   0  -5    3.28    0.25
  -8   0  -5    2.99    0.31
  -8   0  -5    3.21    0.25
   8   0   5    2.39    0.36
   8   0   5    3.15    0.33
   8   0   5    3.12    0.38
  -9   0  -5   19.91    0.83
  -9   0  -5   19.47    0.73
   9   0   5   19.58    0.93
   9   0   5   20.00    0.86
   9   0   5   18.94    0.97
 -10   0  -5    1.18    0.21
 -10   0  -5    0.96    0.25
  10   0   5    0.73    0.24
  10   0   5    0.93    0.28
 -11   0  -5    3.71    0.35
 -11   0  -5    3.98    0.42
  11   0   5    4.60    0.51
 -12   0  -5   -0.30    0.16
  12   0   5    0.07    0.25
 -13   0  -5    2.10    0.32
 -14   0  -5    0.20    0.22
 -15   0  -5    2.11    0.37
  13   0  -6   22.40    2.02
  12   0  -6   28.41    1.77
  12   0  -6   27.79    1.74
  11   0  -6    0.99    0.50
  11   0  -6   -1.26    0.33
  11   0  -6    0.01    0.45
 -11   0   6    0.02    0.21
  10   0  -6    0.26    0.26
  10   0  -6    0.49    0.33
  10   0  -6    0.57    0.24
  10   0  -6    0.94    0.39
 -10   0   6    0.26    0.26
 -10   0   6    0.44    0.21
 -10   0   6    0.88    0.27
   9   0  -6   44.52    1.55
   9   0  -6   41.05    1.64
   9   0  -6   44.33    1.97
   9   0  -6   44.26    1.89
  -9   0   6   45.13    1.44
  -9   0   6   44.96    1.55
  -9   0   6   48.15    1.65
  -9   0   6   41.51    1.67
  -9   0   6   43.18    1.62
  -9   0   6   45.95    1.44
   8   0  -6  160.85    4.79
   8   0  -6  163.68    5.85
   8   0  -6  161.29    6.12
   8   0  -6  157.89    5.35
  -8   0   6  167.06    4.64
  -8   0   6  160.85    5.31
  -8   0   6  158.34    5.01
  -8   0   6  168.92    4.65
  -8   0   6  177.50    5.33
  -8   0   6  165.57    4.78
   7   0  -6   86.31    3.23
   7   0  -6   84.87    3.38
   7   0  -6   83.08    2.92
   7   0  -6   84.16    2.64
  -7   0   6   85.98    2.86
  -7   0   6   89.93    2.50
  -7   0   6   92.20    2.88
  -7   0   6   80.30    2.79
  -7   0   6   87.53    2.50
  -7   0   6   89.81    2.64
   6   0  -6   28.15    1.13
   6   0  -6   30.10    1.17
   6   0  -6   28.42    1.05
   6   0  -6   30.06    1.32
   6   0  -6   28.81    1.36
   6   0  -6   30.84    1.17
  -6   0   6   30.87    0.91
  -6   0   6   30.40    1.05
  -6   0   6   28.35    1.16
  -6   0   6   28.52    1.05
  -6   0   6   30.41    0.92
  -6   0   6   29.59    1.07
   5   0  -6   18.53    0.78
   5   0  -6   18.11    0.82
   5   0  -6   19.34    0.98
   5   0  -6   18.28    0.92
   5   0  -6   18.67    0.74
   5   0  -6   19.14    0.80
   5   0  -6   20.07    0.80
  -5   0   6   18.34    0.67
  -5   0   6   18.96    0.58
  -5   0   6   19.14    0.67
  -5   0   6   19.76    0.73
  -5   0   6   18.79    0.58
  -5   0   6   19.09    0.83
   4   0  -6  184.72    6.43
   4   0  -6  189.99    5.90
   4   0  -6  190.66    5.44
   4   0  -6  186.61    5.22
   4   0  -6  180.37    5.88
   4   0  -6  185.09    5.23
   4   0  -6  182.12    6.74
  -4   0   6  178.04    5.43
   3   0  -6   18.11    0.74
   3   0  -6   17.50    0.67
   3   0  -6   17.00    0.67
   3   0  -6   17.70    0.89
   3   0  -6   16.79    0.85
   3   0  -6   16.77    0.64
   3   0  -6   17.24    0.65
  -3   0   6   16.10    0.72
  -3   0   6   17.78    0.61
   2   0  -6   66.00    2.14
   2   0  -6   66.89    1.95
   2   0  -6   68.12    1.96
   2   0  -6   66.29    2.08
   2   0  -6   65.20    2.48
   2   0  -6   63.81    2.14
  -2   0   6   67.72    1.90
   1   0  -6   17.81    0.61
   1   0  -6   17.71    0.53
   1   0  -6   17.37    0.89
   1   0  -6   17.73    0.53
   1   0  -6   18.36    0.61
   1   0  -6   17.88    0.70
  -1   0   6   17.90    0.87
   0   0  -6   47.59    1.34
   0   0  -6   46.62    1.34
   0   0  -6   46.16    1.48
   0   0  -6   44.63    1.34
   0   0  -6   45.69    1.34
   0   0   6   45.28    1.80
  -1   0  -6   18.01    0.61
  -1   0  -6   17.77    0.62
   1   0   6   17.05    0.85
  -2   0  -6   65.89    1.98
   2   0   6   67.86    2.51
   2   0   6   66.67    1.99
  -3   0  -6   16.30    0.65
   3   0   6   16.65    0.82
   3   0   6   17.09    0.66
  -4   0  -6  179.15    5.28
  -4   0  -6  184.69    5.21
   4   0   6  183.47    5.20
   4   0   6  183.85    6.37
  -5   0  -6   18.60    0.78
  -5   0  -6   18.98    0.73
   5   0   6   18.42    0.78
   5   0   6   19.85    0.93
  -6   0  -6   29.78    0.88
  -6   0  -6   31.39    0.89
  -6   0  -6   28.26    1.11
  -6   0  -6   29.60    1.05
   6   0   6   28.43    1.12
   6   0   6   30.75    1.32
  -7   0  -6   86.95    2.46
  -7   0  -6   88.43    2.46
  -7   0  -6   85.03    2.71
  -7   0  -6   83.69    2.63
   7   0   6   84.39    2.71
   7   0   6   87.57    3.21
  -8   0  -6  164.53    4.62
  -8   0  -6  161.41    4.84
  -8   0  -6  168.91    4.62
  -8   0  -6  165.59    4.89
   8   0   6  162.84    5.82
   8   0   6  162.37    4.88
  -9   0  -6   43.14    1.37
  -9   0  -6   43.48    1.50
   9   0   6   43.30    1.81
 -10   0  -6    0.78    0.19
 -10   0  -6    0.64    0.21
  10   0   6    0.71    0.27
 -11   0  -6    0.48    0.21
 -11   0  -6    0.06    0.16
  11   0   6   -0.04    0.22
 -12   0  -6   38.71    1.39
  12   0   6   41.76    1.79
 -13   0  -6   17.13    0.79
 -14   0  -6   -0.10    0.21
  12   0  -7   11.51    1.16
  12   0  -7   11.77    1.16
  11   0  -7   11.66    0.92
  11   0  -7   11.11    0.90
 -11   0   7   10.83    0.62
  10   0  -7    8.59    0.75
  10   0  -7    8.55    0.56
  10   0  -7    8.75    0.75
  10   0  -7    7.83    0.56
 -10   0   7    9.49    0.53
   9   0  -7    1.67    0.30
   9   0  -7    2.19    0.32
   9   0  -7    2.09    0.43
   9   0  -7    2.56    0.46
  -9   0   7    2.19    0.26
  -9   0   7    1.91    0.37
   8   0  -7    6.76    0.49
   8   0  -7    7.35    0.65
   8   0  -7    7.21    0.49
   8   0  -7    6.84    0.63
  -8   0   7    7.56    0.36
  -8   0   7    7.54    0.56
  -8   0   7    7.08    0.40
  -8   0   7    7.83    0.43
  -8   0   7    7.24    0.36
   7   0  -7    6.72    0.46
   7   0  -7    7.43    0.63
   7   0  -7    7.24    0.62
   7   0  -7    7.37    0.46
  -7   0   7    6.60    0.44
  -7   0   7    7.00    0.35
  -7   0   7    7.35    0.32
  -7   0   7    6.78    0.31
  -7   0   7    6.99    0.37
  -7   0   7    7.22    0.53
   6   0  -7   62.92    2.28
   6   0  -7   67.27    2.58
   6   0  -7   64.80    2.69
   6   0  -7   66.49    2.09
  -6   0   7   67.20    1.85
  -6   0   7   69.15    2.06
  -6   0   7   63.36    2.21
  -6   0   7   66.35    1.85
   5   0  -7   17.28    0.79
   5   0  -7   16.57    0.92
   5   0  -7   15.42    0.89
   5   0  -7   16.81    0.73
   5   0  -7   16.84    0.70
   5   0  -7   16.26    0.73
   5   0  -7   16.05    0.71
  -5   0   7   15.51    0.76
   4   0  -7   21.47    0.85
   4   0  -7   21.73    0.81
   4   0  -7   22.40    0.86
   4   0  -7   21.53    0.81
   4   0  -7   21.43    1.10
   4   0  -7   21.88    1.05
   4   0  -7   22.06    0.91
  -4   0   7   20.65    0.90
  -4   0   7   21.81    0.76
   3   0  -7    7.65    0.38
   3   0  -7    8.00    0.47
   3   0  -7    7.32    0.38
   3   0  -7    6.76    0.54
   3   0  -7    7.56    0.38
   3   0  -7    7.26    0.39
   3   0  -7    7.71    0.56
  -3   0   7    7.56    0.34
  -3   0   7    7.32    0.45
   2   0  -7    0.02    0.10
   2   0  -7    0.02    0.19
   2   0  -7    0.32    0.15
   2   0  -7    0.03    0.09
   2   0  -7    0.01    0.11
   2   0  -7    0.03    0.07
   2   0  -7    0.22    0.20
   1   0  -7   40.77    1.26
   1   0  -7   42.45    1.26
   1   0  -7   43.47    1.41
   1   0  -7   40.69    1.17
   1   0  -7   40.76    1.17
   1   0  -7   40.27    1.76
  -1   0   7   40.69    1.69
   0   0  -7    0.07    0.12
   0   0  -7    0.11    0.08
   0   0  -7    0.10    0.08
   0   0  -7    0.15    0.19
   0   0  -7    0.04    0.08
   0   0  -7    0.01    0.08
   0   0   7    0.14    0.20
  -1   0  -7   39.30    1.25
  -1   0  -7   40.51    1.25
  -1   0  -7   42.06    1.17
  -1   0  -7   40.91    1.17
  -1   0  -7   41.97    1.36
   1   0   7   39.77    1.67
  -2   0  -7    0.03    0.11
   2   0   7    0.22    0.19
  -3   0  -7    7.02    0.40
   3   0   7    7.59    0.41
   3   0   7    7.35    0.55
  -4   0  -7   21.37    0.83
  -4   0  -7   22.88    0.85
   4   0   7   20.40    0.83
   4   0   7   22.21    1.05
  -5   0  -7   15.68    0.65
  -5   0  -7   15.40    0.71
   5   0   7   16.32    0.71
   5   0   7   16.46    0.87
  -6   0  -7   67.23    1.85
  -6   0  -7   66.69    2.15
  -6   0  -7   65.68    2.08
  -6   0  -7   65.76    1.85
   6   0   7   66.31    2.56
   6   0   7   65.40    2.14
  -7   0  -7    6.93    0.51
  -7   0  -7    7.02    0.31
  -7   0  -7    6.93    0.30
  -7   0  -7    7.08    0.42
   7   0   7    7.29    0.58
   7   0   7    6.67    0.50
  -8   0  -7    8.06    0.46
  -8   0  -7    7.60    0.36
  -8   0  -7    7.77    0.36
   8   0   7    7.44    0.56
   8   0   7    7.84    0.61
  -9   0  -7    2.36    0.30
  -9   0  -7    2.05    0.22
   9   0   7    1.49    0.34
 -10   0  -7    9.04    0.53
 -10   0  -7    9.12    0.46
  10   0   7    9.88    0.72
 -11   0  -7   11.06    0.54
  11   0   7   10.61    0.76
 -12   0  -7    7.15    0.47
  12   0   7    7.61    0.67
 -13   0  -7    2.88    0.35
 -14   0  -7    1.71    0.31
  12   0  -8    1.66    0.66
  12   0  -8    1.79    0.62
  11   0  -8   18.81    1.21
  11   0  -8   21.07    1.22
  10   0  -8    2.75    0.51
  10   0  -8    2.50    0.50
  10   0  -8    2.00    0.35
   9   0  -8   18.75    0.90
   9   0  -8   21.30    1.16
   9   0  -8   19.57    1.16
   9   0  -8   19.35    0.93
  -9   0   8   20.18    1.02
   8   0  -8    2.89    0.49
   8   0  -8    2.75    0.34
   8   0  -8    3.40    0.38
   8   0  -8    3.42    0.50
  -8   0   8    2.37    0.39
   7   0  -8   21.76    1.18
   7   0  -8   21.71    0.91
   7   0  -8   23.14    0.97
   7   0  -8   20.55    1.14
  -7   0   8   22.23    1.03
   6   0  -8    6.92    0.60
   6   0  -8    7.04    0.45
   6   0  -8    6.52    0.60
   6   0  -8    6.57    0.46
  -6   0   8    6.87    0.52
   5   0  -8   68.06    2.66
   5   0  -8   67.00    2.12
   5   0  -8   67.34    2.78
   5   0  -8   67.91    2.32
  -5   0   8   69.56    2.05
  -5   0   8   64.92    2.26
   4   0  -8    4.29    0.33
   4   0  -8    4.61    0.49
   4   0  -8    4.28    0.32
   4   0  -8    4.21    0.32
   4   0  -8    4.23    0.43
   4   0  -8    4.19    0.34
   4   0  -8    4.00    0.48
  -4   0   8    4.34    0.28
  -4   0   8    3.70    0.39
   3   0  -8    3.92    0.28
   3   0  -8    3.65    0.46
   3   0  -8    3.62    0.30
   3   0  -8    3.84    0.27
   3   0  -8    3.42    0.28
   3   0  -8    3.74    0.47
   3   0  -8    3.74    0.38
   2   0  -8   18.67    0.79
   2   0  -8   17.69    0.66
   2   0  -8   18.24    0.65
   2   0  -8   17.92    0.67
   2   0  -8   16.94    0.98
   2   0  -8   17.90    0.95
   2   0  -8   17.51    0.67
   1   0  -8   28.21    1.05
   1   0  -8   27.76    0.91
   1   0  -8   27.05    1.32
   1   0  -8   27.14    0.91
   1   0  -8   27.52    0.81
   1   0  -8   28.47    0.82
  -1   0   8   27.50    1.28
   0   0  -8  100.38    3.01
   0   0  -8   99.01    2.80
   0   0  -8   95.45    3.81
   0   0  -8   97.32    2.78
   0   0  -8   99.26    2.79
   0   0  -8  100.58    2.81
   0   0   8   96.90    3.64
  -1   0  -8   27.62    0.91
  -1   0  -8   29.08    1.03
  -1   0  -8   27.13    0.91
  -1   0  -8   27.01    0.84
  -1   0  -8   28.08    0.86
   1   0   8   27.72    1.28
  -2   0  -8   18.21    0.69
  -2   0  -8   18.56    0.69
   2   0   8   17.35    0.94
  -3   0  -8    3.66    0.29
  -3   0  -8    3.54    0.29
   3   0   8    4.03    0.48
  -4   0  -8    4.15    0.32
  -4   0  -8    3.99    0.34
   4   0   8    4.33    0.49
  -5   0  -8   68.45    2.16
  -5   0  -8   69.82    2.19
   5   0   8   65.91    2.65
   5   0   8   69.34    2.18
  -6   0  -8    7.16    0.48
  -6   0  -8    6.76    0.42
   6   0   8    7.48    0.51
   6   0   8    6.93    0.57
  -7   0  -8   21.70    0.88
  -7   0  -8   23.31    0.72
  -7   0  -8   22.99    1.00
  -7   0  -8   23.25    0.73
   7   0   8   22.16    1.14
   7   0   8   23.03    1.00
  -8   0  -8    2.98    0.23
  -8   0  -8    2.72    0.31
  -8   0  -8    2.90    0.23
   8   0   8    2.79    0.44
  -9   0  -8   21.21    0.75
  -9   0  -8   20.35    0.87
   9   0   8   21.09    1.13
 -10   0  -8    1.74    0.23
  10   0   8    2.76    0.45
 -11   0  -8   17.92    0.74
  11   0   8   18.69    1.07
 -12   0  -8    0.89    0.22
  12   0   8    1.03    0.37
 -13   0  -8    3.96    0.40
  13   0  -9    2.90    0.91
  12   0  -9    4.30    0.74
  12   0  -9    4.31    0.76
  11   0  -9    1.35    0.47
  11   0  -9    0.87    0.43
  10   0  -9    6.53    0.76
  10   0  -9    6.59    0.54
  10   0  -9    8.26    0.73
   9   0  -9    4.11    0.59
   9   0  -9    3.50    0.42
   9   0  -9    3.95    0.60
   8   0  -9   -0.07    0.19
   8   0  -9   -0.03    0.29
   8   0  -9    0.06    0.21
   8   0  -9    0.05    0.28
  -8   0   9   -0.05    0.23
   7   0  -9    0.79    0.34
   7   0  -9    0.67    0.32
   7   0  -9    1.27    0.27
   7   0  -9    0.81    0.25
  -7   0   9    1.10    0.30
   6   0  -9   21.73    0.94
   6   0  -9   22.35    1.18
   6   0  -9   20.64    0.90
   6   0  -9   21.28    1.20
  -6   0   9   22.48    1.03
   5   0  -9    2.41    0.42
   5   0  -9    2.38    0.29
   5   0  -9    2.46    0.30
   5   0  -9    1.84    0.40
  -5   0   9    2.33    0.36
   4   0  -9    0.27    0.26
   4   0  -9    0.29    0.17
   4   0  -9    0.01    0.16
   4   0  -9    0.52    0.29
   3   0  -9    4.76    0.34
   3   0  -9    4.60    0.55
   3   0  -9    4.51    0.54
   3   0  -9    4.60    0.31
   3   0  -9    4.59    0.32
   2   0  -9   30.95    1.03
   2   0  -9   29.82    1.03
   2   0  -9   31.10    1.05
   2   0  -9   31.55    1.17
   2   0  -9   29.08    1.06
   2   0  -9   29.22    1.46
   2   0  -9   29.34    1.40
   1   0  -9   -0.10    0.11
   1   0  -9   -0.05    0.06
   1   0  -9    0.16    0.07
   1   0  -9    0.00    0.11
   1   0  -9    0.02    0.15
   1   0  -9   -0.07    0.20
  -1   0   9   -0.19    0.23
   0   0  -9    0.03    0.09
   0   0  -9   -0.18    0.10
   0   0  -9    0.01    0.15
   0   0  -9   -0.06    0.09
   0   0  -9    0.04    0.21
   0   0  -9    0.02    0.10
   0   0   9    0.05    0.23
  -1   0  -9   -0.18    0.13
  -1   0  -9    0.26    0.12
  -1   0  -9    0.10    0.10
  -1   0  -9    0.11    0.11
  -1   0  -9   -0.03    0.08
   1   0   9   -0.02    0.22
  -2   0  -9   32.20    1.07
  -2   0  -9   31.02    1.06
  -2   0  -9   31.37    0.94
  -2   0  -9   29.84    0.92
  -2   0  -9   32.04    1.15
   2   0   9   31.60    1.45
  -3   0  -9    4.96    0.35
  -3   0  -9    4.95    0.35
   3   0   9    4.88    0.51
  -4   0  -9    0.33    0.17
  -4   0  -9    0.35    0.18
   4   0   9    0.18    0.26
  -5   0  -9    2.66    0.30
  -5   0  -9    2.39    0.32
  -5   0  -9    2.19    0.31
   5   0   9    2.44    0.43
  -6   0  -9   22.29    0.88
  -6   0  -9   21.28    0.95
  -6   0  -9   22.45    0.96
   6   0   9   22.09    1.15
  -7   0  -9    0.54    0.23
  -7   0  -9    0.42    0.18
  -7   0  -9    1.08    0.12
  -7   0  -9    0.75    0.12
   7   0   9    0.61    0.31
  -8   0  -9    0.13    0.11
   8   0   9    0.41    0.29
  -9   0  -9    4.46    0.29
   9   0   9    4.27    0.56
 -10   0  -9    6.91    0.39
  10   0   9    6.45    0.64
 -11   0  -9    1.00    0.21
  11   0   9    0.76    0.36
 -12   0  -9    3.69    0.35
 -13   0  -9    0.14    0.21
  12   0 -10    3.78    0.71
  12   0 -10    4.63    0.74
  11   0 -10    4.80    0.70
  11   0 -10    4.70    0.71
  10   0 -10    1.17    0.45
  10   0 -10    0.58    0.40
  10   0 -10    0.71    0.30
   9   0 -10   35.31    1.44
   9   0 -10   38.76    1.90
   9   0 -10   38.45    1.82
   8   0 -10    0.10    0.32
   8   0 -10    0.40    0.34
   8   0 -10    0.49    0.23
   7   0 -10    3.12    0.52
   7   0 -10    3.51    0.40
   7   0 -10    3.39    0.53
   7   0 -10    3.60    0.40
  -7   0  10    4.03    0.49
   6   0 -10    7.73    0.49
   6   0 -10    7.94    0.51
   6   0 -10    6.71    0.67
   6   0 -10    7.44    0.68
   5   0 -10    0.94    0.34
   5   0 -10    1.35    0.25
   5   0 -10    1.36    0.26
   5   0 -10    1.15    0.36
   4   0 -10    9.16    0.74
   4   0 -10    9.74    0.76
   4   0 -10    9.80    0.53
   4   0 -10   11.07    0.55
   3   0 -10   18.44    0.78
   3   0 -10   19.73    0.79
   3   0 -10   19.26    0.79
   3   0 -10   18.54    1.11
   3   0 -10   20.23    1.12
   2   0 -10   13.63    0.57
   2   0 -10   13.72    0.56
   2   0 -10   13.36    0.92
   2   0 -10   13.06    0.87
   2   0 -10   13.07    0.59
   1   0 -10   21.76    0.80
   1   0 -10   22.14    0.80
   1   0 -10   21.38    0.94
   1   0 -10   20.44    1.19
   1   0 -10   22.09    0.64
   0   0 -10   92.36    2.81
   0   0 -10   91.75    2.52
   0   0 -10   88.79    2.58
   0   0 -10   83.43    3.54
   0   0 -10   89.65    2.52
   0   0 -10   87.95    2.57
   0   0  10   82.35    3.39
  -1   0 -10   21.83    0.75
  -1   0 -10   22.13    0.77
  -1   0 -10   20.26    1.20
  -1   0 -10   23.53    0.95
  -1   0 -10   22.38    0.79
  -1   0 -10   23.87    0.80
   1   0  10   22.13    1.20
  -2   0 -10   13.22    0.48
  -2   0 -10   14.89    0.69
  -2   0 -10   14.03    0.60
  -2   0 -10   13.11    0.51
  -2   0 -10   14.33    0.60
   2   0  10   13.65    0.88
  -3   0 -10   18.48    0.59
  -3   0 -10   18.84    0.59
  -3   0 -10   18.74    0.81
  -3   0 -10   18.24    0.76
  -3   0 -10   18.71    0.77
   3   0  10   19.27    1.08
  -4   0 -10   10.11    0.54
  -4   0 -10    9.10    0.53
   4   0  10   10.33    0.75
  -5   0 -10    1.20    0.26
  -5   0 -10    1.19    0.25
  -5   0 -10    1.28    0.24
   5   0  10    0.87    0.35
  -6   0 -10    7.21    0.47
  -6   0 -10    8.23    0.53
  -6   0 -10    7.66    0.52
   6   0  10    6.91    0.65
  -7   0 -10    3.55    0.19
  -7   0 -10    3.56    0.21
   7   0  10    3.28    0.50
  -8   0 -10    0.31    0.11
   8   0  10    0.40    0.30
  -9   0 -10   39.25    1.22
   9   0  10   36.54    1.78
 -10   0 -10    0.64    0.17
  10   0  10    0.74    0.35
 -11   0 -10    4.83    0.35
  11   0  10    4.94    0.64
 -12   0 -10    4.10    0.37
  11   0 -11   22.01    1.36
  11   0 -11   21.12    1.37
  10   0 -11    2.62    0.56
  10   0 -11    1.63    0.50
  10   0 -11    1.98    0.37
   9   0 -11    1.64    0.36
   9   0 -11    1.18    0.48
   9   0 -11    0.60    0.41
   8   0 -11    1.31    0.47
   8   0 -11    1.62    0.47
   8   0 -11    1.44    0.31
   7   0 -11   -0.26    0.28
   7   0 -11   -0.44    0.25
   7   0 -11   -0.30    0.17
   6   0 -11   -0.07    0.20
   6   0 -11   -0.30    0.29
   6   0 -11   -0.14    0.29
   6   0 -11   -0.18    0.17
   5   0 -11    8.88    0.75
   5   0 -11    9.12    0.56
   5   0 -11    8.74    0.76
   5   0 -11    9.43    0.56
   4   0 -11    1.59    0.42
   4   0 -11    1.33    0.25
   4   0 -11    1.35    0.40
   4   0 -11    0.91    0.23
   3   0 -11    0.12    0.18
   3   0 -11    0.27    0.18
   3   0 -11    0.06    0.28
   3   0 -11    0.09    0.30
   2   0 -11    2.80    0.30
   2   0 -11    2.43    0.48
   2   0 -11    2.93    0.25
   2   0 -11    2.61    0.48
   1   0 -11   55.60    2.37
   1   0 -11   55.88    1.75
   1   0 -11   55.21    2.48
   0   0 -11    0.51    0.31
   0   0 -11    0.64    0.17
   0   0  11    0.63    0.34
  -1   0 -11   59.12    1.94
  -1   0 -11   55.91    2.50
  -1   0 -11   54.77    1.70
   1   0  11   55.87    2.39
  -2   0 -11    2.82    0.29
  -2   0 -11    2.05    0.44
  -2   0 -11    2.97    0.24
  -2   0 -11    3.16    0.38
  -2   0 -11    2.35    0.27
  -2   0 -11    2.44    0.21
   2   0  11    2.47    0.48
  -3   0 -11    0.18    0.10
  -3   0 -11    0.25    0.19
  -3   0 -11    0.22    0.11
  -3   0 -11    0.03    0.17
  -3   0 -11   -0.13    0.15
   3   0  11   -0.07    0.28
  -4   0 -11    1.02    0.12
  -4   0 -11    0.88    0.23
  -4   0 -11    0.99    0.24
  -4   0 -11    1.04    0.12
   4   0  11    1.26    0.38
  -5   0 -11    8.66    0.32
  -5   0 -11    8.51    0.55
  -5   0 -11    8.31    0.31
  -5   0 -11    9.02    0.55
  -5   0 -11    9.26    0.55
   5   0  11    7.99    0.73
  -6   0 -11    0.19    0.08
  -6   0 -11    0.03    0.18
  -6   0 -11    0.03    0.07
   6   0  11    0.34    0.30
  -7   0 -11    0.03    0.08
   7   0  11    0.16    0.30
  -8   0 -11    2.04    0.19
   8   0  11    1.67    0.45
  -9   0 -11    1.52    0.20
   9   0  11    1.94    0.47
 -10   0 -11    2.05    0.25
  10   0  11    2.78    0.53
 -11   0 -11   20.92    0.81
  11   0  11   20.22    1.27
  10   0 -12    2.11    0.58
  10   0 -12    2.38    0.59
  10   0 -12    1.35    0.36
   9   0 -12   12.34    1.01
   9   0 -12   13.71    1.05
   9   0 -12   11.24    0.74
   8   0 -12   20.07    0.99
   8   0 -12   20.81    1.34
   8   0 -12   20.67    1.29
   7   0 -12    8.70    0.84
   7   0 -12    7.63    0.55
   7   0 -12    7.84    0.81
   6   0 -12    2.33    0.36
   6   0 -12    1.81    0.49
   6   0 -12    2.28    0.35
   6   0 -12    2.31    0.52
   5   0 -12    0.29    0.34
   5   0 -12    0.32    0.22
   5   0 -12    0.25    0.32
   5   0 -12    0.30    0.20
   4   0 -12   26.46    1.06
   4   0 -12   25.11    1.43
   4   0 -12   24.31    1.01
   4   0 -12   23.94    1.36
   3   0 -12    1.21    0.41
   3   0 -12    1.61    0.27
   3   0 -12    1.69    0.43
   2   0 -12    0.63    0.35
   2   0 -12    0.25    0.17
   2   0 -12    0.16    0.32
   1   0 -12    0.24    0.32
   1   0 -12    0.80    0.37
   1   0 -12    0.59    0.19
   0   0 -12   35.35    1.79
   0   0 -12   35.23    1.19
  -1   0 -12    0.78    0.17
  -1   0 -12    0.82    0.37
   1   0  12    1.01    0.38
  -2   0 -12    0.31    0.31
  -2   0 -12    0.49    0.14
   2   0  12    0.40    0.32
  -3   0 -12    1.43    0.17
  -3   0 -12    2.12    0.46
   3   0  12    1.58    0.42
  -4   0 -12   25.05    0.78
   4   0  12   22.44    1.33
  -5   0 -12    0.16    0.09
   5   0  12   -0.02    0.32
  -6   0 -12    2.34    0.17
   6   0  12    2.47    0.51
  -7   0 -12    7.53    0.32
   7   0  12    6.79    0.77
  -8   0 -12   20.50    0.70
   8   0  12   19.63    1.24
  -9   0 -12   12.48    0.53
   9   0  12   11.32    0.94
 -10   0 -12    1.97    0.25
  10   0  12    2.12    0.52
   9   0 -13    3.05    0.62
   9   0 -13    3.26    0.47
   8   0 -13    0.18    0.38
   8   0 -13   -0.46    0.36
   8   0 -13    0.05    0.25
   7   0 -13   11.19    0.72
   7   0 -13   12.31    1.01
   7   0 -13   12.66    1.04
   6   0 -13    1.92    0.51
   6   0 -13    1.64    0.49
   6   0 -13    1.58    0.33
   5   0 -13    0.05    0.36
   5   0 -13    0.25    0.23
   5   0 -13   -0.40    0.19
   5   0 -13    0.02    0.33
   4   0 -13    0.34    0.35
   4   0 -13    0.96    0.43
   4   0 -13    0.79    0.25
   3   0 -13    4.17    0.41
   3   0 -13    4.02    0.64
   3   0 -13    4.19    0.64
   2   0 -13    5.13    0.68
   2   0 -13    5.60    0.72
   2   0 -13    6.38    0.43
   1   0 -13    0.44    0.19
   1   0 -13    0.47    0.38
   1   0 -13    0.87    0.40
   0   0 -13   -0.17    0.15
   0   0 -13    0.08    0.30
   0   0 -13    0.00    0.30
  -1   0 -13    1.15    0.41
  -1   0 -13    0.29    0.16
   1   0  13    0.39    0.38
  -2   0 -13    6.37    0.36
  -2   0 -13    5.73    0.72
   2   0  13    5.56    0.71
  -3   0 -13    3.58    0.59
  -3   0 -13    4.11    0.27
   3   0  13    3.94    0.61
  -4   0 -13    0.83    0.38
  -4   0 -13    0.68    0.14
   4   0  13    0.66    0.38
  -5   0 -13    0.13    0.11
   5   0  13   -0.52    0.30
  -6   0 -13    1.99    0.18
   6   0  13    2.84    0.55
  -7   0 -13   10.89    0.44
   7   0  13   12.17    0.97
  -8   0 -13   -0.15    0.12
   8   0  13   -0.26    0.35
  -9   0 -13    3.17    0.28
   9   0  13    3.22    0.61
   8   0 -14    4.99    0.78
   8   0 -14    4.93    0.56
   7   0 -14   14.14    1.08
   7   0 -14   12.08    0.77
   6   0 -14    1.15    0.47
   6   0 -14    1.46    0.35
   5   0 -14   10.72    0.95
   5   0 -14    8.42    0.60
   5   0 -14    9.42    0.88
   4   0 -14    1.80    0.50
   4   0 -14    1.44    0.31
   4   0 -14    1.89    0.51
   3   0 -14    9.39    0.92
   3   0 -14   10.10    0.61
   3   0 -14    9.54    0.87
   2   0 -14    5.51    0.44
   2   0 -14    6.10    0.77
   2   0 -14    6.39    0.81
   1   0 -14   11.84    0.98
   1   0 -14   11.40    0.93
   1   0 -14   11.39    0.60
   0   0 -14    4.15    0.67
   0   0 -14    3.56    0.35
   0   0 -14    3.33    0.59
  -1   0 -14   11.98    1.00
  -1   0 -14   11.11    0.55
  -1   0 -14   11.61    0.92
  -2   0 -14    5.70    0.75
  -2   0 -14    6.17    0.38
   2   0  14    4.75    0.71
  -3   0 -14   10.14    0.47
  -3   0 -14   10.24    0.92
   3   0  14    9.04    0.86
  -4   0 -14    1.61    0.47
  -4   0 -14    1.72    0.21
   4   0  14    1.12    0.45
  -5   0 -14   10.30    0.94
  -5   0 -14    9.90    0.44
   5   0  14    9.54    0.92
  -6   0 -14    1.89    0.49
  -6   0 -14    1.32    0.18
   6   0  14    1.60    0.51
  -7   0 -14   12.37    0.50
   7   0  14   13.60    1.07
  -8   0 -14    4.50    0.30
   8   0  14    4.29    0.71
   6   0 -15   13.45    0.82
   6   0 -15   16.16    1.18
   5   0 -15   -0.21    0.39
   5   0 -15    0.25    0.25
   4   0 -15    1.67    0.34
   4   0 -15    3.52    0.66
   3   0 -15    0.20    0.39
   3   0 -15    0.70    0.27
   2   0 -15    1.61    0.53
   2   0 -15    2.47    0.35
   1   0 -15    6.64    0.48
   1   0 -15    6.38    0.82
   0   0 -15    0.03    0.18
   0   0 -15   -0.04    0.33
  -1   0 -15    6.44    0.80
  -1   0 -15    6.39    0.43
  -2   0 -15    1.28    0.47
  -2   0 -15    1.46    0.25
  -3   0 -15    0.77    0.20
   3   0  15    1.78    0.54
  -4   0 -15    2.00    0.24
   4   0  15    2.08    0.56
  -5   0 -15    0.19    0.14
   5   0  15   -0.01    0.36
  -6   0 -15   14.29    0.57
   6   0  15   13.30    1.11
   3   0 -16    1.18    0.31
   3   0 -16    1.75    0.55
   2   0 -16    3.12    0.41
   2   0 -16    3.02    0.67
   1   0 -16    4.50    0.75
   1   0 -16    3.95    0.43
   0   0 -16    2.89    0.64
   0   0 -16    1.79    0.32
  -1   0 -16    2.79    0.60
  -1   0 -16    3.35    0.38
  -2   0 -16    3.48    0.36
  -2   0 -16    3.75    0.68
  -3   0 -16    1.28    0.52
  -3   0 -16    2.00    0.27
  -3  -1 -16    1.51    0.51
  -3  -1 -16    1.02    0.24
  -2  -1 -16    4.80    0.77
  -2  -1 -16    5.62    0.41
  -1  -1 -16    1.30    0.27
  -1  -1 -16    1.15    0.52
   0  -1 -16   -0.06    0.38
   0  -1 -16    0.03    0.20
   1  -1 -16    1.44    0.56
   1  -1 -16    1.66    0.33
   2  -1 -16    5.06    0.80
   2  -1 -16    5.43    0.50
   3  -1 -16    0.84    0.49
   3  -1 -16    1.41    0.33
   6   1  15    0.13    0.41
  -6  -1 -15    0.41    0.14
   5   1  15    0.88    0.47
  -5  -1 -15    0.38    0.15
   4   1  15    5.12    0.77
  -4  -1 -15    6.66    0.37
  -3  -1 -15    2.75    0.28
  -2  -1 -15    0.72    0.20
  -2  -1 -15    0.80    0.45
  -1  -1 -15    0.94    0.23
  -1  -1 -15    1.19    0.46
   0  -1 -15    3.39    0.66
   0  -1 -15    2.87    0.34
   1  -1 -15    0.59    0.46
   1  -1 -15    0.96    0.26
   2  -1 -15    0.92    0.27
   2  -1 -15    0.86    0.44
   3  -1 -15    2.96    0.64
   3  -1 -15    2.81    0.38
   4  -1 -15    6.82    0.86
   4  -1 -15    5.90    0.54
   5  -1 -15    0.17    0.43
   5  -1 -15    0.58    0.28
   6  -1 -15    0.05    0.41
   6  -1 -15   -0.11    0.26
   8   1  14    0.53    0.43
  -8  -1 -14    0.36    0.14
   7   1  14    8.52    0.87
  -7  -1 -14    7.35    0.34
  -7  -1 -14    8.19    0.82
   6   1  14    9.67    0.88
  -6  -1 -14    8.55    0.37
  -6  -1 -14    9.41    0.87
   5   1  14    4.56    0.70
  -5  -1 -14    5.03    0.72
  -5  -1 -14    5.27    0.29
   4   1  14    6.43    0.79
  -4  -1 -14    6.38    0.79
  -4  -1 -14    6.05    0.33
   3   1  14    6.97    0.83
  -3  -1 -14    7.60    0.39
  -3  -1 -14    7.54    0.79
  -2  -1 -14    0.52    0.36
  -2  -1 -14    0.51    0.17
  -1  -1 -14    1.06    0.44
  -1  -1 -14    1.40    0.23
  -1  -1 -14    0.74    0.39
   0  -1 -14    0.14    0.35
   0  -1 -14    0.03    0.33
   0  -1 -14   -0.12    0.15
   1  -1 -14    1.23    0.47
   1  -1 -14    1.33    0.26
   1  -1 -14    1.51    0.48
   2  -1 -14    0.28    0.21
   2  -1 -14    0.52    0.37
   2  -1 -14    0.03    0.34
   3  -1 -14    6.97    0.51
   3  -1 -14    7.40    0.84
   3  -1 -14    7.55    0.81
   4  -1 -14    7.25    0.86
   4  -1 -14    5.30    0.76
   4  -1 -14    5.65    0.48
   5  -1 -14    5.26    0.51
   5  -1 -14    5.80    0.82
   5  -1 -14    4.84    0.73
   6  -1 -14    9.14    0.65
   6  -1 -14   10.64    0.94
   7  -1 -14    9.05    0.88
   7  -1 -14    7.29    0.61
   8  -1 -14    0.29    0.29
   8  -1 -14   -0.58    0.34
   9   1  13    1.77    0.51
  -9  -1 -13    1.87    0.22
   8   1  13    2.60    0.56
  -8  -1 -13    2.63    0.21
   7   1  13    3.68    0.61
  -7  -1 -13    3.03    0.20
   6   1  13    0.66    0.41
  -6  -1 -13    0.95    0.13
  -6  -1 -13    1.17    0.39
   5   1  13    5.09    0.71
  -5  -1 -13    6.17    0.28
  -5  -1 -13    6.82    0.72
   4   1  13    8.28    0.78
  -4  -1 -13    8.85    0.38
  -4  -1 -13   10.08    0.84
   3   1  13   -0.07    0.32
  -3  -1 -13   -0.19    0.27
  -3  -1 -13    0.27    0.13
   2   1  13   -0.14    0.31
  -2  -1 -13    0.13    0.14
  -2  -1 -13    0.16    0.30
  -1  -1 -13    1.68    0.45
  -1  -1 -13    1.68    0.23
  -1  -1 -13    1.65    0.44
   0  -1 -13   17.19    1.14
   0  -1 -13   15.04    1.06
   0  -1 -13   15.77    0.68
   1  -1 -13    1.91    0.46
   1  -1 -13    1.83    0.46
   1  -1 -13    1.60    0.26
   2  -1 -13    0.06    0.17
   2  -1 -13    0.75    0.39
   2  -1 -13    0.12    0.29
   3  -1 -13    0.13    0.33
   3  -1 -13    0.08    0.19
   3  -1 -13    0.69    0.37
   4  -1 -13    9.29    0.59
   4  -1 -13   10.30    0.86
   4  -1 -13    9.10    0.88
   5  -1 -13    5.96    0.75
   5  -1 -13    7.52    0.86
   5  -1 -13    5.65    0.52
   6  -1 -13    1.02    0.46
   6  -1 -13    0.99    0.29
   6  -1 -13    0.55    0.39
   7  -1 -13    4.20    0.69
   7  -1 -13    2.51    0.41
   7  -1 -13    3.02    0.61
   8  -1 -13    2.79    0.43
   8  -1 -13    3.06    0.62
   8  -1 -13    2.52    0.58
   9  -1 -13    1.64    0.39
   9  -1 -13    2.38    0.60
  10   1  12    5.68    0.74
 -10  -1 -12    5.22    0.34
   9   1  12   -0.03    0.33
  -9  -1 -12   -0.08    0.12
   8   1  12    0.06    0.34
  -8  -1 -12   -0.10    0.10
   7   1  12    0.09    0.30
   6   1  12    7.40    0.71
   5   1  12    0.44    0.34
  -5  -1 -12    0.54    0.10
   4   1  12    2.37    0.48
  -4  -1 -12    2.25    0.45
  -4  -1 -12    2.52    0.17
  -4  -1 -12    2.38    0.19
   3   1  12    0.11    0.30
  -3  -1 -12    0.00    0.25
  -3  -1 -12    0.13    0.10
   2   1  12   18.98    1.15
  -2  -1 -12   18.96    0.68
  -2  -1 -12   19.38    1.19
   1   1  12    3.91    0.59
  -1  -1 -12    4.57    0.61
  -1  -1 -12    4.21    0.29
   0  -1 -12    0.04    0.29
   0  -1 -12   -0.12    0.28
   0  -1 -12   -0.19    0.13
   1  -1 -12    4.15    0.59
   1  -1 -12    4.64    0.34
   1  -1 -12    3.77    0.57
   2  -1 -12   20.69    1.20
   2  -1 -12   19.08    0.79
   2  -1 -12   18.01    1.17
   3  -1 -12   -0.06    0.16
   3  -1 -12    0.61    0.36
   3  -1 -12   -0.13    0.28
   4  -1 -12    2.69    0.32
   4  -1 -12    2.48    0.50
   4  -1 -12    3.29    0.56
   4  -1 -12    2.20    0.33
   5  -1 -12    0.45    0.23
   5  -1 -12    0.61    0.39
   5  -1 -12    0.65    0.23
   5  -1 -12    0.37    0.34
   6  -1 -12    8.90    0.58
   6  -1 -12    7.01    0.75
   6  -1 -12    7.21    0.81
   6  -1 -12    8.16    0.56
   7  -1 -12   -0.03    0.32
   7  -1 -12   -0.08    0.35
   7  -1 -12   -0.05    0.22
   8  -1 -12    0.02    0.25
   8  -1 -12   -0.53    0.34
   8  -1 -12   -0.15    0.36
   9  -1 -12   -0.40    0.34
   9  -1 -12   -0.14    0.38
   9  -1 -12    0.02    0.24
  10  -1 -12    5.91    0.81
  10  -1 -12    6.72    0.84
  10  -1 -12    5.32    0.58
 -11  -1 -11    1.93    0.25
  10   1  11    0.70    0.39
 -10  -1 -11    0.19    0.15
   9   1  11    6.14    0.73
  -9  -1 -11    6.47    0.34
   8   1  11    0.38    0.34
  -8  -1 -11    0.31    0.10
   7   1  11    0.08    0.30
  -7  -1 -11    0.22    0.08
   6   1  11    1.33    0.38
  -6  -1 -11    1.42    0.31
   5   1  11   -0.04    0.28
  -5  -1 -11   -0.23    0.16
  -5  -1 -11    0.03    0.20
  -5  -1 -11   -0.02    0.17
   4   1  11    0.47    0.31
  -4  -1 -11    0.15    0.19
  -4  -1 -11    0.57    0.20
   3   1  11   27.65    1.47
  -3  -1 -11   30.59    1.56
  -3  -1 -11   30.89    1.11
  -3  -1 -11   32.93    1.21
  -3  -1 -11   29.02    0.90
  -3  -1 -11   29.53    1.10
  -3  -1 -11   29.98    0.92
   2   1  11    4.54    0.59
  -2  -1 -11    3.77    0.25
  -2  -1 -11    4.13    0.24
  -2  -1 -11    3.86    0.33
  -2  -1 -11    2.94    0.50
  -2  -1 -11    3.72    0.31
   1   1  11   17.25    1.09
  -1  -1 -11   17.84    1.12
  -1  -1 -11   18.63    0.67
  -1  -1 -11   19.38    0.68
   0  -1 -11   15.07    0.59
   0  -1 -11   13.11    0.94
   1  -1 -11   19.05    1.10
   1  -1 -11   18.66    1.13
   1  -1 -11   18.02    0.73
   2  -1 -11    3.85    0.28
   2  -1 -11    3.54    0.55
   2  -1 -11    3.54    0.56
   2  -1 -11    4.29    0.34
   3  -1 -11   28.22    1.54
   3  -1 -11   29.57    1.49
   3  -1 -11   31.95    1.14
   3  -1 -11   28.48    1.09
   4  -1 -11    0.04    0.28
   4  -1 -11    0.42    0.33
   4  -1 -11    0.59    0.21
   4  -1 -11    0.66    0.21
   5  -1 -11    0.54    0.33
   5  -1 -11    0.02    0.18
   5  -1 -11    0.13    0.30
   5  -1 -11   -0.17    0.18
   6  -1 -11    1.20    0.40
   6  -1 -11    1.46    0.29
   6  -1 -11    1.19    0.40
   6  -1 -11    1.68    0.30
   7  -1 -11   -0.14    0.29
   7  -1 -11   -0.05    0.32
   7  -1 -11   -0.15    0.20
   8  -1 -11    0.49    0.39
   8  -1 -11   -0.05    0.22
   8  -1 -11    0.08    0.32
   9  -1 -11    6.06    0.52
   9  -1 -11    5.93    0.75
   9  -1 -11    5.86    0.75
  10  -1 -11    0.38    0.40
  10  -1 -11   -0.09    0.40
  10  -1 -11    0.10    0.23
  11  -1 -11    1.76    0.57
  11  -1 -11    3.12    0.61
 -12  -1 -10    1.10    0.23
  11   1  10   16.43    1.08
 -11  -1 -10   17.82    0.70
  10   1  10   11.54    0.88
 -10  -1 -10   12.13    0.52
   9   1  10    0.28    0.32
  -9  -1 -10   -0.02    0.12
   8   1  10    3.18    0.51
  -8  -1 -10    2.76    0.20
   7   1  10    1.98    0.43
  -7  -1 -10    1.72    0.28
   6   1  10    3.50    0.51
  -6  -1 -10    3.02    0.38
  -6  -1 -10    4.05    0.42
  -6  -1 -10    2.59    0.33
   5   1  10    5.66    0.63
  -5  -1 -10    5.43    0.43
  -5  -1 -10    5.42    0.43
  -5  -1 -10    6.55    0.46
   4   1  10    4.25    0.54
  -4  -1 -10    4.24    0.39
  -4  -1 -10    4.22    0.38
   3   1  10    0.49    0.29
  -3  -1 -10    0.06    0.15
  -3  -1 -10   -0.04    0.15
   2   1  10   30.25    1.48
  -2  -1 -10   32.75    1.08
  -2  -1 -10   30.88    0.95
  -2  -1 -10   29.97    1.53
  -2  -1 -10   32.67    1.09
  -2  -1 -10   32.53    1.20
  -2  -1 -10   29.22    0.93
   1   1  10   27.28    1.40
  -1  -1 -10   29.73    1.13
  -1  -1 -10   28.60    0.92
  -1  -1 -10   30.78    0.98
  -1  -1 -10   28.72    0.93
  -1  -1 -10   26.24    1.43
  -1  -1 -10   30.11    0.98
   0   1  10    0.35    0.31
   0  -1 -10    0.04    0.26
   0  -1 -10   -0.28    0.18
   0  -1 -10    0.16    0.13
   0  -1 -10    0.16    0.11
   0  -1 -10    0.16    0.13
   0  -1 -10    0.25    0.12
   1  -1 -10   29.73    0.87
   1  -1 -10   28.78    1.41
   1  -1 -10   27.90    1.47
   1  -1 -10   29.62    0.99
   1  -1 -10   30.19    0.88
   1  -1 -10   28.54    1.00
   2  -1 -10   29.85    1.53
   2  -1 -10   30.59    1.06
   2  -1 -10   30.91    1.08
   2  -1 -10   30.19    1.06
   2  -1 -10   30.07    1.46
   3  -1 -10    0.28    0.29
   3  -1 -10    0.44    0.28
   3  -1 -10    0.23    0.16
   3  -1 -10    0.28    0.15
   3  -1 -10    0.23    0.15
   4  -1 -10    5.06    0.38
   4  -1 -10    4.76    0.37
   4  -1 -10    3.93    0.55
   4  -1 -10    5.19    0.62
   5  -1 -10    5.91    0.42
   5  -1 -10    5.81    0.66
   5  -1 -10    5.63    0.42
   5  -1 -10    5.46    0.63
   6  -1 -10    3.10    0.37
   6  -1 -10    3.63    0.38
   6  -1 -10    3.25    0.52
   6  -1 -10    3.08    0.51
   7  -1 -10    1.56    0.30
   7  -1 -10    1.41    0.29
   7  -1 -10    1.80    0.45
   7  -1 -10    1.93    0.44
   8  -1 -10    3.26    0.56
   8  -1 -10    3.05    0.54
   8  -1 -10    2.52    0.37
   9  -1 -10    0.24    0.24
   9  -1 -10    0.20    0.36
   9  -1 -10    0.12    0.34
  10  -1 -10   11.73    0.91
  10  -1 -10   10.69    0.69
  10  -1 -10   11.72    0.97
  11  -1 -10   17.69    1.20
  11  -1 -10   18.93    1.27
  12  -1 -10    0.43    0.51
  12  -1 -10    1.07    0.54
 -13  -1  -9    0.32    0.21
 -12  -1  -9    9.22    0.52
  11   1   9    0.08    0.30
 -11  -1  -9    0.05    0.15
  10   1   9    1.16    0.37
 -10  -1  -9    1.30    0.20
   9   1   9   -0.07    0.27
  -9  -1  -9    0.21    0.12
   8   1   9   16.33    0.98
  -8  -1  -9   17.31    0.58
  -8  -1  -9   15.66    0.75
  -8  -1  -9   16.16    0.57
   7   1   9    2.04    0.40
  -7  -1  -9    2.84    0.32
  -7  -1  -9    2.83    0.38
  -7  -1  -9    2.53    0.14
   6   1   9    0.64    0.30
  -6  -1  -9    0.90    0.25
  -6  -1  -9    0.34    0.17
  -6  -1  -9    0.35    0.21
   5   1   9    1.26    0.34
  -5  -1  -9    1.28    0.24
  -5  -1  -9    1.11    0.24
  -5  -1  -9    1.41    0.27
   4   1   9   33.54    1.52
  -4  -1  -9   33.68    1.21
  -4  -1  -9   32.10    1.19
   3   1   9    1.13    0.31
  -3  -1  -9    1.05    0.20
  -3  -1  -9    1.20    0.22
   2   1   9    0.68    0.30
  -2  -1  -9    0.62    0.16
  -2  -1  -9    0.80    0.17
   1   1   9    1.08    0.31
  -1  -1  -9    1.43    0.14
  -1  -1  -9    1.70    0.19
  -1  -1  -9    1.46    0.15
  -1  -1  -9    1.48    0.18
  -1  -1  -9    1.33    0.32
  -1  -1  -9    1.27    0.23
   0  -1  -9   26.27    0.85
   0  -1  -9   26.37    0.86
   0  -1  -9   24.84    1.31
   0  -1  -9   27.19    1.04
   0  -1  -9   25.79    0.86
   0  -1  -9   27.78    0.86
   1  -1  -9    1.18    0.24
   1  -1  -9    1.36    0.33
   1  -1  -9    1.55    0.13
   1  -1  -9    1.42    0.18
   1  -1  -9    1.75    0.14
   1  -1  -9    1.62    0.34
   1  -1  -9    1.54    0.19
   2  -1  -9    0.84    0.12
   2  -1  -9    0.86    0.31
   2  -1  -9    0.78    0.31
   2  -1  -9    0.69    0.13
   2  -1  -9    0.58    0.21
   2  -1  -9    0.59    0.16
   2  -1  -9    0.77    0.17
   3  -1  -9    1.39    0.20
   3  -1  -9    1.51    0.20
   3  -1  -9    1.51    0.35
   3  -1  -9    1.02    0.32
   3  -1  -9    1.30    0.22
   3  -1  -9    1.17    0.21
   4  -1  -9   31.73    1.15
   4  -1  -9   33.63    1.23
   4  -1  -9   33.65    1.53
   4  -1  -9   32.50    1.58
   5  -1  -9    1.60    0.38
   5  -1  -9    1.61    0.26
   5  -1  -9    2.07    0.41
   5  -1  -9    1.54    0.26
  -6   1   9    0.12    0.21
   6  -1  -9    0.46    0.32
   6  -1  -9    0.40    0.20
   6  -1  -9    0.50    0.30
   6  -1  -9    0.06    0.19
  -7   1   9    2.59    0.39
   7  -1  -9    2.57    0.46
   7  -1  -9    2.63    0.46
   7  -1  -9    2.65    0.34
   7  -1  -9    2.85    0.35
  -8   1   9   15.63    0.89
   8  -1  -9   14.97    0.78
   8  -1  -9   15.89    0.81
   8  -1  -9   17.65    1.04
   8  -1  -9   15.89    1.04
   9  -1  -9   -0.02    0.32
   9  -1  -9    0.17    0.22
   9  -1  -9    0.37    0.36
  10  -1  -9    1.39    0.33
  10  -1  -9    1.28    0.43
  10  -1  -9    1.55    0.47
  11  -1  -9    0.86    0.44
  11  -1  -9    0.15    0.37
  12  -1  -9   10.72    1.05
  12  -1  -9   11.53    1.07
 -13  -1  -8    1.40    0.27
 -12  -1  -8    0.91    0.22
  11   1   8    1.47    0.39
 -11  -1  -8    1.00    0.21
  10   1   8    5.81    0.58
 -10  -1  -8    5.63    0.34
   9   1   8   25.75    1.26
  -9  -1  -8   25.01    1.01
  -9  -1  -8   24.13    0.84
   8   1   8    2.28    0.40
  -8  -1  -8    2.00    0.18
  -8  -1  -8    2.40    0.19
  -8  -1  -8    2.56    0.31
   7   1   8   23.26    1.16
  -7  -1  -8   23.67    0.71
  -7  -1  -8   22.86    1.01
  -7  -1  -8   23.39    1.02
  -7  -1  -8   22.91    0.71
  -7  -1  -8   23.70    0.93
   6   1   8    1.58    0.34
  -6  -1  -8    0.87    0.25
  -6  -1  -8    1.67    0.29
  -6  -1  -8    1.04    0.21
   5   1   8   22.42    1.12
  -5  -1  -8   22.30    0.91
  -5  -1  -8   22.44    0.92
  -5  -1  -8   22.12    0.89
   4   1   8    5.73    0.53
  -4  -1  -8    5.78    0.41
  -4  -1  -8    6.30    0.41
  -4  -1  -8    6.83    0.41
   3   1   8   25.74    1.23
  -3  -1  -8   27.15    0.97
  -3  -1  -8   27.14    0.97
   2   1   8   26.77    1.27
  -2  -1  -8   28.37    0.96
  -2  -1  -8   27.43    0.95
   1   1   8    7.05    0.59
  -1  -1  -8    7.68    0.44
  -1  -1  -8    8.20    0.60
  -1  -1  -8    7.44    0.36
  -1  -1  -8    7.15    0.29
  -1  -1  -8    7.28    0.27
  -1  -1  -8    7.05    0.36
   0   1   8    0.11    0.25
   0  -1  -8   -0.20    0.08
   0  -1  -8   -0.03    0.08
   0  -1  -8   -0.15    0.14
   0  -1  -8    0.10    0.21
   0  -1  -8    0.04    0.09
   0  -1  -8   -0.04    0.09
   1  -1  -8    7.44    0.35
   1  -1  -8    7.31    0.45
   1  -1  -8    7.77    0.28
   1  -1  -8    6.48    0.56
   1  -1  -8    7.70    0.28
   1  -1  -8    7.36    0.35
   1  -1  -8    6.76    0.56
   2  -1  -8   27.08    1.26
   2  -1  -8   26.93    0.92
   2  -1  -8   26.35    0.93
   2  -1  -8   27.42    1.05
   2  -1  -8   27.36    0.92
   2  -1  -8   26.73    0.91
   2  -1  -8   26.66    1.31
   3  -1  -8   27.06    0.94
   3  -1  -8   27.68    1.08
   3  -1  -8   28.14    1.28
   3  -1  -8   26.32    0.98
   3  -1  -8   25.56    0.94
   3  -1  -8   26.88    0.98
   3  -1  -8   26.99    1.33
  -4   1   8    6.43    0.33
   4  -1  -8    6.71    0.57
   4  -1  -8    5.58    0.56
   4  -1  -8    6.41    0.39
   4  -1  -8    5.62    0.37
   4  -1  -8    6.73    0.41
   4  -1  -8    6.13    0.39
  -5   1   8   21.35    0.96
   5  -1  -8   21.59    1.17
   5  -1  -8   21.90    1.12
   5  -1  -8   21.50    0.89
   5  -1  -8   21.53    0.86
  -6   1   8    0.54    0.23
   6  -1  -8    0.83    0.34
   6  -1  -8    1.26    0.25
   6  -1  -8    1.25    0.35
   6  -1  -8    1.30    0.25
  -7   1   8   21.33    1.03
   7  -1  -8   22.93    0.95
   7  -1  -8   23.02    1.20
   7  -1  -8   24.20    1.25
   7  -1  -8   22.44    0.98
  -8   1   8    2.13    0.36
   8  -1  -8    1.95    0.42
   8  -1  -8    2.01    0.31
   8  -1  -8    1.77    0.40
   8  -1  -8    2.27    0.33
  -9   1   8   24.13    1.16
   9  -1  -8   23.90    1.34
   9  -1  -8   24.23    1.03
   9  -1  -8   25.75    1.32
  10  -1  -8    5.34    0.66
  10  -1  -8    5.19    0.50
  10  -1  -8    5.24    0.66
  11  -1  -8    1.48    0.48
  11  -1  -8    1.80    0.50
  12  -1  -8    1.98    0.67
  12  -1  -8    1.71    0.66
 -14  -1  -7    0.20    0.21
 -13  -1  -7    1.89    0.30
 -12  -1  -7    0.05    0.18
  11   1   7    5.15    0.57
 -11  -1  -7    5.11    0.36
  10   1   7    9.11    0.68
 -10  -1  -7    9.20    0.55
 -10  -1  -7    8.30    0.43
   9   1   7    0.71    0.28
  -9  -1  -7    0.66    0.16
  -9  -1  -7    0.72    0.21
   8   1   7   29.18    1.35
  -8  -1  -7   30.17    0.94
  -8  -1  -7   28.02    1.20
  -8  -1  -7   30.17    0.94
  -8  -1  -7   29.11    1.11
   7   1   7    9.58    0.67
  -7  -1  -7   10.21    0.38
  -7  -1  -7   10.52    0.61
  -7  -1  -7   10.75    0.37
  -7  -1  -7    9.65    0.52
   6   1   7    1.69    0.33
  -6  -1  -7    2.30    0.27
  -6  -1  -7    2.00    0.31
   5   1   7    3.65    0.43
  -5  -1  -7    4.00    0.30
  -5  -1  -7    2.81    0.31
  -5  -1  -7    3.34    0.33
   4   1   7   19.59    0.96
  -4  -1  -7   19.13    0.77
  -4  -1  -7   18.92    0.78
  -4  -1  -7   19.95    0.79
   3   1   7   23.88    1.09
  -3  -1  -7   23.84    0.86
  -3  -1  -7   21.96    0.84
   2   1   7   10.84    0.64
  -2  -1  -7   10.24    0.46
  -2  -1  -7   10.12    0.46
   1   1   7   21.08    1.02
  -1  -1  -7   21.51    0.74
  -1  -1  -7   21.89    0.74
   0   1   7    0.08    0.19
   0  -1  -7    0.16    0.08
   0  -1  -7    0.11    0.07
   0  -1  -7    0.06    0.08
   0  -1  -7    0.08    0.09
   0  -1  -7    0.42    0.19
   0  -1  -7    0.14    0.13
   1  -1  -7   21.22    0.71
   1  -1  -7   19.86    1.04
   1  -1  -7   22.03    0.65
   1  -1  -7   21.78    0.85
   1  -1  -7   21.70    0.72
   1  -1  -7   21.50    0.65
   2  -1  -7   10.03    0.66
   2  -1  -7   10.06    0.40
   2  -1  -7   10.51    0.53
   2  -1  -7   10.56    0.41
   2  -1  -7   10.65    0.45
   2  -1  -7   10.54    0.65
   2  -1  -7   10.21    0.44
  -3   1   7   24.77    0.77
   3  -1  -7   23.19    0.87
   3  -1  -7   23.05    1.10
   3  -1  -7   24.19    0.88
   3  -1  -7   23.41    1.16
   3  -1  -7   23.26    0.84
   3  -1  -7   23.50    0.94
   3  -1  -7   23.68    0.83
  -4   1   7   19.88    0.86
  -4   1   7   20.29    0.71
   4  -1  -7   20.32    0.80
   4  -1  -7   20.41    0.77
   4  -1  -7   19.40    0.86
   4  -1  -7   19.71    0.79
   4  -1  -7   20.19    0.76
   4  -1  -7   20.79    1.02
   4  -1  -7   18.57    1.02
  -5   1   7    2.97    0.36
   5  -1  -7    3.39    0.32
   5  -1  -7    3.87    0.47
   5  -1  -7    3.42    0.31
   5  -1  -7    3.58    0.45
   5  -1  -7    3.31    0.31
   5  -1  -7    3.36    0.38
  -6   1   7    1.67    0.30
  -6   1   7    1.87    0.15
  -6   1   7    1.54    0.24
  -6   1   7    1.88    0.15
   6  -1  -7    2.04    0.28
   6  -1  -7    1.36    0.24
   6  -1  -7    1.97    0.39
   6  -1  -7    1.83    0.37
  -7   1   7   10.71    0.65
  -7   1   7   10.44    0.44
  -7   1   7   10.35    0.54
  -7   1   7   10.29    0.41
  -7   1   7   11.07    0.42
  -7   1   7   10.30    0.45
   7  -1  -7    9.16    0.71
   7  -1  -7   10.91    0.58
   7  -1  -7    9.30    0.70
   7  -1  -7   10.06    0.56
  -8   1   7   29.02    1.24
  -8   1   7   30.11    0.96
  -8   1   7   30.75    0.96
  -8   1   7   28.89    1.07
   8  -1  -7   28.96    1.44
   8  -1  -7   29.24    1.18
   8  -1  -7   26.88    1.11
   8  -1  -7   28.53    1.38
  -9   1   7    0.81    0.20
  -9   1   7    0.83    0.28
   9  -1  -7    0.99    0.35
   9  -1  -7    0.79    0.35
   9  -1  -7    0.75    0.25
   9  -1  -7    0.81    0.24
 -10   1   7    9.43    0.53
  10  -1  -7    7.15    0.73
  10  -1  -7    9.35    0.78
  10  -1  -7    9.60    0.60
 -11   1   7    4.68    0.42
  11  -1  -7    5.68    0.72
  11  -1  -7    5.92    0.73
  12  -1  -7    3.05    0.75
 -14  -1  -6    4.64    0.45
 -13  -1  -6    1.60    0.28
 -12  -1  -6    0.59    0.22
  11   1   6    3.97    0.48
 -11  -1  -6    3.85    0.34
 -11  -1  -6    4.86    0.45
  10   1   6   21.10    1.06
 -10  -1  -6   21.18    0.79
 -10  -1  -6   20.50    0.90
   9   1   6   11.54    0.69
  -9  -1  -6    9.46    0.54
  -9  -1  -6    9.10    0.44
   8   1   6    0.35    0.23
   8   1   6   -0.28    0.24
  -8  -1  -6    0.17    0.22
  -8  -1  -6    0.30    0.14
  -8  -1  -6    0.40    0.17
  -8  -1  -6    0.47    0.14
   7   1   6    7.95    0.58
   7   1   6    7.38    0.52
  -7  -1  -6    8.07    0.45
  -7  -1  -6    8.00    0.33
  -7  -1  -6    7.74    0.52
  -7  -1  -6    7.63    0.32
   6   1   6   55.57    1.85
   6   1   6   56.95    2.18
  -6  -1  -6   57.06    1.57
  -6  -1  -6   55.64    1.81
  -6  -1  -6   56.08    1.86
   5   1   6    0.54    0.21
   5   1   6    0.37    0.17
  -5  -1  -6    0.26    0.14
  -5  -1  -6    0.39    0.17
   4   1   6    4.87    0.35
   4   1   6    5.80    0.45
  -4  -1  -6    5.69    0.37
  -4  -1  -6    5.59    0.34
   3   1   6   22.32    0.99
  -3  -1  -6   21.81    0.80
  -3  -1  -6   20.80    0.79
   2   1   6    4.32    0.41
  -2  -1  -6    4.22    0.28
  -2  -1  -6    5.04    0.29
   1   1   6   32.45    1.32
  -1  -1  -6   30.68    0.99
  -1  -1  -6   30.76    0.98
   0   1   6    0.20    0.19
   0  -1  -6    0.00    0.08
   0  -1  -6   -0.10    0.06
   0  -1  -6    0.02    0.18
   0  -1  -6   -0.07    0.08
   0  -1  -6   -0.11    0.07
   0  -1  -6    0.09    0.12
   1  -1  -6   31.57    0.90
   1  -1  -6   30.38    0.89
   1  -1  -6   30.58    1.08
   1  -1  -6   30.46    0.94
   1  -1  -6   30.85    0.95
   1  -1  -6   30.20    1.35
  -2   1   6    4.53    0.22
   2  -1  -6    4.47    0.42
   2  -1  -6    4.27    0.22
   2  -1  -6    4.39    0.33
   2  -1  -6    4.35    0.23
   2  -1  -6    4.36    0.42
   2  -1  -6    4.63    0.26
   2  -1  -6    4.30    0.27
  -3   1   6   22.27    0.73
  -3   1   6   21.35    0.86
   3  -1  -6   21.16    1.05
   3  -1  -6   21.79    0.81
   3  -1  -6   22.59    0.77
   3  -1  -6   22.06    0.81
   3  -1  -6   21.60    0.77
   3  -1  -6   22.69    1.02
   3  -1  -6   22.03    0.87
  -4   1   6    5.41    0.39
   4  -1  -6    5.66    0.49
   4  -1  -6    5.72    0.34
   4  -1  -6    5.10    0.33
   4  -1  -6    5.35    0.48
   4  -1  -6    5.66    0.35
   4  -1  -6    5.02    0.39
   4  -1  -6    4.86    0.33
  -5   1   6    0.32    0.18
  -5   1   6    0.34    0.09
  -5   1   6    0.29    0.14
   5  -1  -6    0.21    0.22
   5  -1  -6    0.17    0.15
   5  -1  -6    0.42    0.16
   5  -1  -6    0.23    0.14
   5  -1  -6    0.36    0.17
   5  -1  -6    0.18    0.16
   5  -1  -6    0.48    0.24
  -6   1   6   58.58    1.91
  -6   1   6   56.35    1.90
  -6   1   6   59.25    1.80
  -6   1   6   58.12    1.66
  -6   1   6   55.33    1.94
   6  -1  -6   56.76    2.24
   6  -1  -6   57.55    2.02
   6  -1  -6   54.88    1.98
   6  -1  -6   59.22    1.96
   6  -1  -6   56.36    2.34
   6  -1  -6   56.22    1.82
  -7   1   6    9.00    0.49
  -7   1   6    8.00    0.42
  -7   1   6    7.01    0.52
  -7   1   6    8.35    0.38
  -7   1   6    8.33    0.44
   7  -1  -6    7.45    0.48
   7  -1  -6    7.53    0.47
   7  -1  -6    8.88    0.63
   7  -1  -6    8.23    0.62
  -8   1   6   -0.32    0.14
  -8   1   6    0.06    0.20
  -8   1   6    0.00    0.18
  -8   1   6    0.46    0.24
  -8   1   6   -0.13    0.16
   8  -1  -6    0.11    0.21
   8  -1  -6    0.12    0.20
   8  -1  -6    0.24    0.27
   8  -1  -6    0.37    0.30
  -9   1   6   10.00    0.50
  -9   1   6   11.10    0.58
  -9   1   6    9.73    0.65
  -9   1   6    9.97    0.50
  -9   1   6    9.87    0.55
  -9   1   6    9.88    0.58
   9  -1  -6    9.25    0.71
   9  -1  -6    9.75    0.75
   9  -1  -6    8.95    0.55
   9  -1  -6    9.77    0.58
 -10   1   6   21.24    0.94
 -10   1   6   21.71    1.06
  10  -1  -6   20.64    0.93
  10  -1  -6   21.54    0.98
  10  -1  -6   21.49    1.17
  10  -1  -6   22.71    1.24
 -11   1   6    4.03    0.41
  11  -1  -6    3.10    0.51
  11  -1  -6    5.35    0.75
  11  -1  -6    5.31    0.73
 -15  -1  -5    4.71    0.50
 -14  -1  -5   -0.02    0.21
 -13  -1  -5    2.04    0.32
 -12  -1  -5    0.29    0.20
 -12  -1  -5    0.62    0.25
  11   1   5   20.08    1.01
 -11  -1  -5   19.12    0.89
 -11  -1  -5   18.89    0.79
  10   1   5    5.03    0.47
 -10  -1  -5    3.86    0.32
 -10  -1  -5    3.86    0.40
   9   1   5    9.86    0.58
   9   1   5    8.95    0.61
   9   1   5    9.09    0.63
  -9  -1  -5    9.99    0.55
  -9  -1  -5    9.87    0.45
   8   1   5   11.78    0.68
   8   1   5   13.11    0.68
   8   1   5   13.22    0.64
  -8  -1  -5   11.48    0.48
  -8  -1  -5   11.53    0.67
  -8  -1  -5   12.43    0.49
  -8  -1  -5   11.63    0.58
   7   1   5   16.44    0.81
   7   1   5   15.29    0.74
  -7  -1  -5   15.34    0.67
  -7  -1  -5   15.85    0.55
  -7  -1  -5   16.66    0.76
  -7  -1  -5   16.20    0.56
   6   1   5    0.29    0.17
   6   1   5    0.30    0.19
  -6  -1  -5    0.28    0.08
  -6  -1  -5    0.14    0.13
  -6  -1  -5    0.34    0.17
  -6  -1  -5    0.41    0.08
   5   1   5   16.22    0.76
   5   1   5   15.63    0.68
  -5  -1  -5   16.95    0.80
  -5  -1  -5   14.25    0.66
  -5  -1  -5   15.91    0.64
   4   1   5    8.73    0.45
   4   1   5    9.03    0.54
  -4  -1  -5    8.47    0.44
  -4  -1  -5    8.68    0.42
  -4  -1  -5    9.61    0.55
   3   1   5   25.62    1.05
   3   1   5   24.38    0.85
  -3  -1  -5   23.75    0.85
  -3  -1  -5   23.03    0.86
   2   1   5    7.28    0.49
  -2  -1  -5    7.22    0.35
  -2  -1  -5    6.86    0.35
   1   1   5   31.85    1.27
  -1  -1  -5   31.17    0.97
  -1  -1  -5   30.34    0.96
   0   1   5    1.11    0.22
   0  -1  -5    0.72    0.20
   0  -1  -5    1.28    0.10
   0  -1  -5    1.04    0.11
   0  -1  -5    1.18    0.10
   0  -1  -5    1.14    0.12
   1  -1  -5   31.18    1.05
   1  -1  -5   30.57    0.89
   1  -1  -5   30.39    0.94
   1  -1  -5   31.60    0.95
   1  -1  -5   31.44    0.90
   1  -1  -5   31.55    1.32
  -2   1   5    7.62    0.30
   2  -1  -5    7.41    0.33
   2  -1  -5    7.38    0.32
   2  -1  -5    7.03    0.40
   2  -1  -5    7.56    0.51
   2  -1  -5    7.38    0.34
   2  -1  -5    7.17    0.31
   2  -1  -5    7.77    0.51
  -3   1   5   19.11    0.74
  -3   1   5   24.10    0.67
  -3   1   5   23.72    0.89
   3  -1  -5   23.79    0.84
   3  -1  -5   23.91    1.08
   3  -1  -5   24.05    0.85
   3  -1  -5   22.45    1.01
   3  -1  -5   23.51    0.79
   3  -1  -5   25.36    0.81
  -4   1   5    9.04    0.31
  -4   1   5    8.37    0.34
  -4   1   5    8.49    0.39
  -4   1   5    8.34    0.33
   4  -1  -5    9.13    0.43
   4  -1  -5    8.46    0.40
   4  -1  -5    8.81    0.49
   4  -1  -5    8.82    0.31
   4  -1  -5    8.55    0.57
   4  -1  -5    8.79    0.43
   4  -1  -5    7.77    0.57
   4  -1  -5    8.60    0.42
  -5   1   5   15.64    0.62
  -5   1   5   17.04    0.63
  -5   1   5   16.88    0.74
  -5   1   5   16.87    0.64
  -5   1   5   16.27    0.54
   5  -1  -5   16.61    0.69
   5  -1  -5   16.29    0.83
   5  -1  -5   16.09    0.69
   5  -1  -5   15.66    0.67
   5  -1  -5   16.40    0.72
   5  -1  -5   16.00    0.65
   5  -1  -5   15.44    0.84
   5  -1  -5   15.78    0.55
  -6   1   5    0.39    0.14
  -6   1   5    0.16    0.15
  -6   1   5    0.39    0.19
  -6   1   5    0.22    0.15
  -6   1   5    0.28    0.11
   6  -1  -5    0.40    0.23
   6  -1  -5    0.27    0.12
   6  -1  -5    0.13    0.14
   6  -1  -5    0.46    0.17
   6  -1  -5    0.27    0.18
   6  -1  -5    0.38    0.17
   6  -1  -5    0.35    0.22
  -7   1   5   15.01    0.76
  -7   1   5   16.46    0.70
  -7   1   5   16.38    0.69
  -7   1   5   15.72    0.69
  -7   1   5   15.52    0.61
   7  -1  -5   16.96    0.62
   7  -1  -5   15.53    0.89
   7  -1  -5   16.49    0.74
   7  -1  -5   16.89    0.70
   7  -1  -5   13.97    0.69
   7  -1  -5   15.16    0.86
  -8   1   5   11.25    0.66
  -8   1   5   11.33    0.59
  -8   1   5   12.83    0.61
  -8   1   5   11.08    0.58
  -8   1   5   12.22    0.54
   8  -1  -5   12.62    0.55
   8  -1  -5   12.91    0.61
   8  -1  -5   11.63    0.61
   8  -1  -5   11.89    0.79
   8  -1  -5   12.33    0.78
  -9   1   5    8.79    0.49
  -9   1   5    9.08    0.61
  -9   1   5   10.29    0.56
  -9   1   5    9.41    0.54
   9  -1  -5   10.17    0.55
   9  -1  -5    9.64    0.74
   9  -1  -5    9.41    0.50
   9  -1  -5    9.67    0.57
   9  -1  -5   10.09    0.75
 -10   1   5    3.70    0.47
 -10   1   5    4.15    0.38
 -10   1   5    4.54    0.38
 -10   1   5    4.75    0.45
  10  -1  -5    4.62    0.44
  10  -1  -5    4.78    0.65
  10  -1  -5    3.69    0.48
  10  -1  -5    5.88    0.70
 -11   1   5   17.83    0.85
 -11   1   5   19.31    0.96
 -11   1   5   18.94    0.80
 -11   1   5   17.97    0.84
  11  -1  -5   12.41    1.05
  11  -1  -5   12.95    1.19
  11  -1  -5   15.62    1.27
  12  -1  -5    5.40    1.07
  12  -1  -5    1.45    0.85
  13  -1  -5    4.25    1.22
 -15  -1  -4    3.89    0.46
 -14  -1  -4   12.98    0.72
 -13  -1  -4    0.13    0.21
 -13  -1  -4    0.06    0.23
  12   1   4    2.30    0.37
 -12  -1  -4    1.98    0.28
 -12  -1  -4    1.54    0.32
  11   1   4    0.37    0.23
 -11  -1  -4    0.04    0.17
 -11  -1  -4    0.15    0.19
  10   1   4   11.60    0.67
  10   1   4   12.56    0.72
 -10  -1  -4   11.29    0.64
 -10  -1  -4   12.41    0.64
 -10  -1  -4   12.87    0.56
   9   1   4   52.27    2.02
   9   1   4   51.44    1.81
   9   1   4   53.51    1.78
  -9  -1  -4   50.86    1.81
  -9  -1  -4   50.78    1.71
  -9  -1  -4   51.53    1.75
  -9  -1  -4   52.47    1.68
  -9  -1  -4   50.75    1.61
   8   1   4    3.10    0.34
   8   1   4    2.89    0.35
   8   1   4    2.88    0.34
  -8  -1  -4    2.43    0.33
  -8  -1  -4    2.62    0.30
  -8  -1  -4    2.72    0.23
  -8  -1  -4    3.04    0.25
   7   1   4   52.17    1.77
   7   1   4   52.40    2.01
   7   1   4   54.21    1.75
  -7  -1  -4   52.96    1.72
  -7  -1  -4   56.98    2.13
  -7  -1  -4   53.20    1.57
  -7  -1  -4   50.53    1.76
  -7  -1  -4   51.27    1.57
   6   1   4    7.63    0.47
   6   1   4    8.41    0.44
   6   1   4    7.90    0.46
  -6  -1  -4    7.60    0.31
  -6  -1  -4    8.94    0.52
  -6  -1  -4    7.52    0.45
  -6  -1  -4    8.33    0.32
  -6  -1  -4    7.76    0.41
   5   1   4   24.82    0.93
   5   1   4   26.17    1.06
  -5  -1  -4   24.74    0.74
  -5  -1  -4   23.84    0.92
  -5  -1  -4   27.11    1.11
  -5  -1  -4   24.92    0.89
  -5  -1  -4   25.04    0.73
   4   1   4   18.26    0.80
   4   1   4   17.91    0.70
  -4  -1  -4   17.35    0.69
  -4  -1  -4   17.44    0.67
  -4  -1  -4   18.09    0.81
   3   1   4   88.90    3.10
   3   1   4   88.46    2.56
  -3  -1  -4   87.50    2.56
  -3  -1  -4   86.16    2.60
   2   1   4  111.82    3.16
   2   1   4  113.08    3.88
  -2  -1  -4  109.56    3.16
   1   1   4   12.94    0.61
  -1  -1  -4   12.45    0.46
  -1  -1  -4   13.67    0.47
   0   1   4   -0.04    0.13
   0  -1  -4   -0.06    0.07
   0  -1  -4   -0.08    0.12
   0  -1  -4    0.03    0.05
   0  -1  -4   -0.03    0.04
   0  -1  -4    0.04    0.07
   0  -1  -4   -0.01    0.04
  -1   1   4   13.20    0.41
   1  -1  -4   13.64    0.64
   1  -1  -4   13.13    0.53
   1  -1  -4   13.28    0.45
   1  -1  -4   13.38    0.45
   1  -1  -4   14.00    0.41
  -2   1   4  113.29    3.06
  -2   1   4  111.39    3.13
  -2   1   4  111.19    3.30
  -2   1   4  114.66    4.11
   2  -1  -4  109.52    4.10
   2  -1  -4  112.02    3.15
   2  -1  -4  112.07    3.16
   2  -1  -4  110.37    3.06
   2  -1  -4  110.18    3.91
   2  -1  -4  112.96    3.30
   2  -1  -4  113.75    3.54
   2  -1  -4  113.03    3.54
  -3   1   4   88.18    2.50
  -3   1   4   90.83    3.28
  -3   1   4   86.51    2.76
  -3   1   4   89.38    2.65
  -3   1   4   83.86    2.76
  -3   1   4   89.21    2.42
   3  -1  -4   88.80    2.52
   3  -1  -4   86.16    2.83
   3  -1  -4   85.32    3.27
   3  -1  -4   87.97    2.42
   3  -1  -4   85.70    2.82
   3  -1  -4   85.56    3.11
   3  -1  -4   89.77    2.53
   3  -1  -4   89.29    2.64
  -4   1   4   17.53    0.64
  -4   1   4   18.05    0.66
  -4   1   4   17.30    0.65
  -4   1   4   17.73    0.57
  -4   1   4   18.29    0.86
  -4   1   4   16.92    0.72
   4  -1  -4   18.39    0.66
   4  -1  -4   16.66    0.64
   4  -1  -4   17.51    0.72
   4  -1  -4   16.92    0.83
   4  -1  -4   17.43    0.69
   4  -1  -4   18.33    0.70
   4  -1  -4   17.37    0.57
   4  -1  -4   17.76    0.86
  -5   1   4   26.32    1.15
  -5   1   4   24.66    0.94
  -5   1   4   25.29    0.88
  -5   1   4   26.12    0.94
  -5   1   4   26.02    0.82
   5  -1  -4   25.53    1.11
   5  -1  -4   26.37    0.98
   5  -1  -4   25.13    1.15
   5  -1  -4   25.75    0.98
   5  -1  -4   26.88    0.90
   5  -1  -4   23.72    0.95
   5  -1  -4   25.25    0.82
  -6   1   4    7.54    0.36
  -6   1   4    8.09    0.42
  -6   1   4    7.32    0.40
  -6   1   4    7.52    0.40
  -6   1   4    7.06    0.45
   6  -1  -4    7.33    0.41
   6  -1  -4    8.35    0.55
   6  -1  -4    7.24    0.36
   6  -1  -4    8.50    0.48
   6  -1  -4    7.99    0.42
   6  -1  -4    7.43    0.42
   6  -1  -4    7.57    0.54
  -7   1   4   52.78    1.86
  -7   1   4   52.52    1.70
  -7   1   4   54.06    1.65
  -7   1   4   51.55    1.81
  -7   1   4   57.24    1.86
   7  -1  -4   51.23    1.84
   7  -1  -4   52.62    2.17
   7  -1  -4   52.09    1.64
   7  -1  -4   52.85    1.81
   7  -1  -4   52.22    1.70
   7  -1  -4   52.27    2.06
   7  -1  -4   54.17    1.87
  -8   1   4    3.03    0.31
  -8   1   4    2.67    0.35
  -8   1   4    2.99    0.32
  -8   1   4    3.20    0.30
  -8   1   4    2.71    0.30
   8  -1  -4    2.88    0.28
   8  -1  -4    3.43    0.43
   8  -1  -4    3.08    0.32
   8  -1  -4    3.27    0.31
   8  -1  -4    2.93    0.43
   8  -1  -4    2.65    0.30
  -9   1   4   51.14    1.75
  -9   1   4   50.25    1.70
  -9   1   4   49.90    1.87
  -9   1   4   51.57    1.91
   9  -1  -4   56.69    2.31
   9  -1  -4   57.11    1.94
   9  -1  -4   52.07    1.74
   9  -1  -4   54.87    2.22
   9  -1  -4   53.63    1.73
   9  -1  -4   52.80    1.88
 -10   1   4   12.84    0.64
 -10   1   4   12.39    0.62
 -10   1   4   12.74    0.74
 -10   1   4   12.31    0.66
  10  -1  -4    9.72    0.83
  10  -1  -4   13.55    0.63
  10  -1  -4    9.94    0.96
  10  -1  -4   13.38    0.64
  10  -1  -4    8.65    0.90
  10  -1  -4   12.99    0.63
 -11   1   4    0.10    0.25
 -11   1   4   -0.02    0.20
 -11   1   4    0.18    0.22
 -11   1   4    0.50    0.24
  11  -1  -4    0.10    0.20
  11  -1  -4    3.31    0.86
  11  -1  -4    0.70    0.66
 -12   1   4    1.87    0.35
  12  -1  -4    3.72    0.99
  12  -1  -4    4.34    1.03
 -13   1   4    0.09    0.23
  13  -1  -4   -0.28    0.91
 -15  -1  -3    1.15    0.31
 -14  -1  -3    0.16    0.21
 -13  -1  -3    4.96    0.46
 -13  -1  -3    5.70    0.56
  12   1   3    7.17    0.56
 -12  -1  -3    6.40    0.47
 -12  -1  -3    7.36    0.55
 -12  -1  -3    7.53    0.49
  11   1   3    3.92    0.43
  11   1   3    3.68    0.42
 -11  -1  -3    3.51    0.35
 -11  -1  -3    3.71    0.41
 -11  -1  -3    3.51    0.33
  10   1   3    8.60    0.57
  10   1   3    8.27    0.59
  10   1   3    8.65    0.56
 -10  -1  -3    7.88    0.44
 -10  -1  -3    8.18    0.55
 -10  -1  -3    8.63    0.53
 -10  -1  -3    8.25    0.47
   9   1   3   -0.17    0.16
   9   1   3    0.02    0.17
   9   1   3   -0.09    0.17
   9   1   3    0.11    0.18
  -9  -1  -3    0.18    0.15
  -9  -1  -3   -0.02    0.15
  -9  -1  -3    0.09    0.19
  -9  -1  -3   -0.01    0.11
  -9  -1  -3   -0.08    0.17
   8   1   3   41.25    1.37
   8   1   3   38.71    1.51
   8   1   3   38.54    1.38
   8   1   3   39.00    1.57
  -8  -1  -3   35.69    1.36
  -8  -1  -3   31.33    1.61
  -8  -1  -3   38.02    1.33
  -8  -1  -3   39.79    1.26
  -8  -1  -3   38.34    1.22
  -8  -1  -3   39.47    1.23
  -8  -1  -3   36.51    1.30
   7   1   3    2.72    0.29
   7   1   3    2.68    0.31
   7   1   3    3.04    0.31
   7   1   3    2.97    0.29
  -7  -1  -3    2.69    0.21
  -7  -1  -3    2.96    0.32
  -7  -1  -3    2.63    0.22
  -7  -1  -3    2.36    0.26
  -7  -1  -3    3.40    0.35
   6   1   3    0.72    0.16
   6   1   3    0.70    0.18
   6   1   3    0.59    0.19
   6   1   3    0.52    0.18
  -6  -1  -3    0.59    0.15
  -6  -1  -3    0.96    0.19
  -6  -1  -3    0.30    0.16
  -6  -1  -3    0.76    0.12
  -6  -1  -3    0.53    0.12
   5   1   3    8.27    0.45
   5   1   3    9.54    0.49
   5   1   3    9.33    0.45
  -5  -1  -3    9.78    0.51
  -5  -1  -3    9.15    0.33
  -5  -1  -3    9.26    0.33
  -5  -1  -3    8.42    0.45
  -5  -1  -3    8.77    0.42
   4   1   3   62.46    1.90
   4   1   3   62.39    2.23
   4   1   3   64.85    1.92
  -4  -1  -3   61.72    1.72
  -4  -1  -3   61.33    1.89
  -4  -1  -3   60.66    1.89
  -4  -1  -3   64.34    2.34
   3   1   3    9.08    0.45
   3   1   3    9.26    0.41
  -3  -1  -3    9.19    0.47
  -3  -1  -3    8.91    0.38
   2   1   3    0.39    0.12
   2   1   3    0.72    0.16
  -2  -1  -3    0.70    0.13
   1   1   3    1.51    0.21
  -1  -1  -3    1.50    0.14
  -1  -1  -3    1.27    0.14
   0   1   3   85.73    2.98
   0  -1  -3   85.93    2.37
   0  -1  -3   84.91    2.37
   0  -1  -3   85.02    3.12
  -1   1   3    1.62    0.13
  -1   1   3    1.32    0.11
  -1   1   3    1.95    0.23
  -1   1   3    1.50    0.12
  -1   1   3    1.65    0.10
   1  -1  -3    1.65    0.22
   1  -1  -3    1.38    0.12
   1  -1  -3    1.36    0.21
   1  -1  -3    1.80    0.11
   1  -1  -3    1.69    0.13
   1  -1  -3    1.29    0.17
  -2   1   3    0.55    0.16
  -2   1   3    0.68    0.08
  -2   1   3    0.31    0.08
  -2   1   3    0.48    0.14
  -2   1   3    0.51    0.06
   2  -1  -3    0.74    0.12
   2  -1  -3    0.56    0.07
   2  -1  -3    1.01    0.16
   2  -1  -3    0.65    0.11
   2  -1  -3    0.52    0.17
   2  -1  -3    0.64    0.11
   2  -1  -3    0.56    0.10
   2  -1  -3    0.57    0.17
  -3   1   3    8.84    0.37
  -3   1   3    9.36    0.50
  -3   1   3    9.23    0.37
  -3   1   3    9.06    0.36
  -3   1   3    9.40    0.32
  -3   1   3    8.75    0.42
   3  -1  -3    9.35    0.32
   3  -1  -3    8.28    0.49
   3  -1  -3    8.73    0.39
   3  -1  -3    8.77    0.48
   3  -1  -3    9.06    0.40
   3  -1  -3    9.10    0.43
   3  -1  -3    8.67    0.38
   3  -1  -3    9.35    0.37
  -4   1   3   61.01    2.06
  -4   1   3   65.16    2.06
  -4   1   3   63.06    2.39
  -4   1   3   62.66    1.86
  -4   1   3   65.55    1.81
  -4   1   3   61.23    1.95
   4  -1  -3   60.83    2.07
   4  -1  -3   61.29    2.28
   4  -1  -3   63.85    2.08
   4  -1  -3   61.50    2.38
   4  -1  -3   63.85    1.87
   4  -1  -3   61.97    2.09
   4  -1  -3   62.28    1.85
   4  -1  -3   63.18    1.80
  -5   1   3    8.99    0.48
  -5   1   3    8.63    0.42
  -5   1   3    9.42    0.45
  -5   1   3   10.23    0.57
  -5   1   3    8.73    0.43
  -5   1   3    9.05    0.39
   5  -1  -3    8.78    0.42
   5  -1  -3    7.75    0.43
   5  -1  -3    9.18    0.48
   5  -1  -3   10.01    0.57
   5  -1  -3    9.39    0.45
   5  -1  -3    9.12    0.55
   5  -1  -3    9.16    0.38
  -6   1   3    0.66    0.21
  -6   1   3    0.35    0.16
  -6   1   3    0.42    0.16
  -6   1   3    0.61    0.16
  -6   1   3    0.70    0.15
  -6   1   3    0.24    0.16
   6  -1  -3    0.54    0.16
   6  -1  -3    0.56    0.22
   6  -1  -3    0.60    0.19
   6  -1  -3    0.52    0.15
   6  -1  -3    0.47    0.15
   6  -1  -3    0.35    0.22
   6  -1  -3    0.63    0.17
  -7   1   3    2.76    0.27
  -7   1   3    2.82    0.29
  -7   1   3    2.84    0.28
  -7   1   3    2.55    0.26
  -7   1   3    2.73    0.32
   7  -1  -3    2.52    0.26
   7  -1  -3    2.86    0.38
   7  -1  -3    2.52    0.26
   7  -1  -3    2.54    0.25
   7  -1  -3    2.57    0.27
   7  -1  -3    2.75    0.37
   7  -1  -3    3.26    0.35
  -8   1   3   39.22    1.32
  -8   1   3   38.73    1.33
  -8   1   3   37.54    1.45
  -8   1   3   42.61    1.46
  -8   1   3   36.53    1.41
   8  -1  -3   40.09    1.76
   8  -1  -3   36.34    1.67
   8  -1  -3   40.25    1.42
   8  -1  -3   39.22    1.43
   8  -1  -3   41.38    1.34
   8  -1  -3   38.12    1.32
  -9   1   3    0.04    0.17
  -9   1   3    0.19    0.17
  -9   1   3    0.09    0.16
  -9   1   3    0.06    0.19
   9  -1  -3   -0.07    0.14
   9  -1  -3    1.17    0.47
   9  -1  -3   -0.01    0.15
   9  -1  -3   -0.19    0.15
   9  -1  -3    0.81    0.43
   9  -1  -3   -0.79    0.35
 -10   1   3    7.64    0.53
 -10   1   3    8.75    0.54
 -10   1   3    9.66    0.62
 -10   1   3    8.10    0.52
  10  -1  -3    8.55    0.96
  10  -1  -3    8.12    0.79
  10  -1  -3    8.75    0.46
  10  -1  -3    8.82    0.55
  10  -1  -3    8.96    0.52
  10  -1  -3   10.03    1.01
 -11   1   3    3.48    0.40
 -11   1   3    3.28    0.43
 -11   1   3    3.74    0.41
 -11   1   3    2.94    0.37
  11  -1  -3    4.00    0.42
  11  -1  -3    4.23    0.86
  11  -1  -3    4.12    0.87
  11  -1  -3    5.45    0.63
 -12   1   3    6.85    0.53
 -12   1   3    7.82    0.61
  12  -1  -3    6.26    0.94
  12  -1  -3    8.17    0.56
  12  -1  -3    6.22    0.95
 -13   1   3    4.80    0.50
  13  -1  -3    3.53    0.80
 -14   1   3   -0.09    0.24
 -15  -1  -2    5.90    0.56
 -14  -1  -2    1.93    0.35
 -13  -1  -2    6.37    0.60
 -13  -1  -2    7.51    0.53
 -13  -1  -2    6.78    0.54
  12   1   2    0.35    0.24
 -12  -1  -2    0.42    0.25
 -12  -1  -2    0.50    0.24
 -12  -1  -2    0.51    0.22
  11   1   2   18.21    0.92
  11   1   2   18.08    0.89
 -11  -1  -2   17.71    0.85
 -11  -1  -2   16.85    0.76
 -11  -1  -2   17.92    0.81
  10   1   2   15.19    0.77
  10   1   2   15.28    0.79
  10   1   2   15.29    0.78
 -10  -1  -2   14.84    0.68
 -10  -1  -2   14.69    0.66
 -10  -1  -2   14.53    0.74
   9   1   2    9.39    0.56
   9   1   2    9.67    0.54
   9   1   2    8.27    0.54
   9   1   2    9.01    0.56
  -9  -1  -2   10.97    0.53
  -9  -1  -2    8.64    0.46
  -9  -1  -2    8.54    0.45
  -9  -1  -2    7.91    0.51
  -9  -1  -2    9.93    0.48
  -9  -1  -2    8.27    0.54
  -9  -1  -2   10.19    0.68
   8   1   2    2.61    0.30
   8   1   2    2.57    0.30
   8   1   2    2.58    0.30
   8   1   2    2.32    0.31
  -8  -1  -2    2.26    0.21
  -8  -1  -2    2.54    0.25
  -8  -1  -2    2.30    0.28
  -8  -1  -2    2.21    0.30
  -8  -1  -2    2.23    0.24
  -8  -1  -2    2.00    0.27
   7   1   2   22.03    0.94
   7   1   2   21.79    0.89
   7   1   2   23.56    0.87
   7   1   2   23.59    0.98
  -7  -1  -2   21.83    0.86
  -7  -1  -2   22.02    0.88
  -7  -1  -2   20.87    0.84
  -7  -1  -2   21.96    0.77
  -7  -1  -2   22.28    0.78
  -7  -1  -2   23.16    0.78
   6   1   2   90.76    2.67
   6   1   2   89.79    2.65
   6   1   2   91.09    3.25
   6   1   2   90.46    3.10
  -6  -1  -2   85.92    2.65
  -6  -1  -2   81.86    2.63
  -6  -1  -2   91.62    2.53
  -6  -1  -2   88.68    2.52
  -6  -1  -2   81.49    3.28
   5   1   2   34.58    1.33
   5   1   2   36.77    1.19
   5   1   2   35.76    1.19
   5   1   2   35.01    1.40
  -5  -1  -2   32.98    1.16
  -5  -1  -2   35.71    1.07
  -5  -1  -2   36.81    1.07
  -5  -1  -2   35.40    1.18
  -5  -1  -2   37.89    1.42
   4   1   2   10.57    0.44
   4   1   2   10.46    0.50
   4   1   2   10.38    0.48
   4   1   2   10.36    0.46
  -4  -1  -2   10.17    0.35
  -4  -1  -2   10.32    0.43
  -4  -1  -2   10.55    0.35
  -4  -1  -2   10.75    0.51
   3   1   2   18.48    0.73
   3   1   2   19.70    0.66
  -3  -1  -2   19.04    0.76
  -3  -1  -2   18.73    0.64
  -3  -1  -2   18.74    0.65
  -3  -1  -2   17.95    0.53
  -3  -1  -2   18.20    0.53
   2   1   2   21.76    0.71
   2   1   2   21.96    0.82
  -2  -1  -2   21.36    0.71
  -2  -1  -2   21.66    0.70
   1   1   2   55.32    1.94
  -1  -1  -2   55.80    1.59
  -1  -1  -2   55.64    1.93
  -1  -1  -2   55.87    1.58
   0   1   2   -0.08    0.05
   0   1   2   -0.06    0.08
   0  -1  -2   -0.10    0.08
   0  -1  -2   -0.05    0.05
   0  -1  -2   -0.10    0.08
  -1   1   2   55.15    1.54
  -1   1   2   53.50    1.52
  -1   1   2   55.58    2.02
  -1   1   2   55.22    1.62
   1  -1  -2   52.13    1.92
   1  -1  -2   56.52    1.73
   1  -1  -2   53.69    1.54
   1  -1  -2   55.04    1.52
   1  -1  -2   55.98    1.73
   1  -1  -2   55.54    1.62
   1  -1  -2   56.65    1.55
   1  -1  -2   55.25    2.02
  -2   1   2   23.68    0.70
  -2   1   2   21.68    0.74
  -2   1   2   22.16    0.66
  -2   1   2   21.80    0.69
  -2   1   2   22.16    0.75
  -2   1   2   22.17    0.90
  -2   1   2   22.49    0.75
   2  -1  -2   22.12    0.74
   2  -1  -2   22.04    0.66
   2  -1  -2   21.55    0.90
   2  -1  -2   22.07    0.76
   2  -1  -2   22.35    0.69
   2  -1  -2   23.02    0.70
   2  -1  -2   22.33    0.76
   2  -1  -2   20.97    0.85
  -3   1   2   18.90    0.62
  -3   1   2   19.40    0.68
  -3   1   2   19.41    0.82
  -3   1   2   19.01    0.63
  -3   1   2   18.75    0.60
  -3   1   2   18.24    0.68
  -3   1   2   19.13    0.69
   3  -1  -2   19.27    0.69
   3  -1  -2   18.07    0.77
   3  -1  -2   19.02    0.81
   3  -1  -2   18.40    0.62
   3  -1  -2   19.16    0.64
   3  -1  -2   18.29    0.60
   3  -1  -2   18.62    0.68
  -4   1   2   10.51    0.43
  -4   1   2   10.49    0.48
  -4   1   2   11.24    0.46
  -4   1   2   10.33    0.43
  -4   1   2   10.25    0.45
  -4   1   2   10.47    0.54
  -4   1   2   10.80    0.41
   4  -1  -2   10.37    0.43
   4  -1  -2   10.49    0.47
   4  -1  -2   10.59    0.56
   4  -1  -2   10.66    0.46
   4  -1  -2   10.25    0.45
   4  -1  -2   10.20    0.41
   4  -1  -2   11.20    0.55
  -5   1   2   33.79    1.24
  -5   1   2   34.89    1.12
  -5   1   2   36.90    1.44
  -5   1   2   33.88    1.20
  -5   1   2   36.09    1.25
  -5   1   2   35.52    1.12
   5  -1  -2   34.95    1.12
   5  -1  -2   35.76    1.24
   5  -1  -2   36.25    1.45
   5  -1  -2   35.26    1.20
   5  -1  -2   35.52    1.13
   5  -1  -2   35.22    1.39
   5  -1  -2   35.08    1.24
  -6   1   2   93.21    3.03
  -6   1   2   91.14    2.70
  -6   1   2   91.37    3.44
  -6   1   2   87.99    2.81
  -6   1   2   88.70    2.69
  -6   1   2   86.81    3.03
   6  -1  -2   89.61    2.69
   6  -1  -2   98.15    3.34
   6  -1  -2   89.54    3.00
   6  -1  -2   99.21    3.03
   6  -1  -2   90.74    2.81
   6  -1  -2  100.16    3.50
   6  -1  -2   92.12    2.70
  -7   1   2   23.53    0.89
  -7   1   2   21.42    0.82
  -7   1   2   23.14    1.03
  -7   1   2   21.42    0.88
  -7   1   2   22.48    0.83
  -7   1   2   21.71    0.88
   7  -1  -2   23.33    0.82
   7  -1  -2   22.42    0.83
   7  -1  -2   23.41    0.85
   7  -1  -2   23.52    0.90
   7  -1  -2   17.85    0.91
  -8   1   2    2.31    0.28
  -8   1   2    2.69    0.30
  -8   1   2    2.45    0.32
  -8   1   2    2.39    0.28
  -8   1   2    2.20    0.27
   8  -1  -2    1.88    0.36
   8  -1  -2    1.51    0.44
   8  -1  -2    2.21    0.30
   8  -1  -2    2.01    0.22
   8  -1  -2    2.42    0.28
   8  -1  -2    1.71    0.42
   8  -1  -2    2.24    0.25
  -9   1   2    9.04    0.50
  -9   1   2    7.96    0.49
  -9   1   2    8.81    0.50
  -9   1   2    8.22    0.53
   9  -1  -2    8.46    0.51
   9  -1  -2    8.15    0.62
   9  -1  -2    9.35    0.48
   9  -1  -2    7.41    0.80
   9  -1  -2    8.23    0.83
   9  -1  -2    9.07    0.42
 -10   1   2   15.67    0.72
 -10   1   2   14.69    0.78
 -10   1   2   14.89    0.73
 -10   1   2   14.38    0.74
  10  -1  -2   13.82    1.11
  10  -1  -2   15.95    0.74
  10  -1  -2   15.65    0.74
  10  -1  -2   14.92    1.12
 -11   1   2   18.26    0.87
 -11   1   2   17.97    0.89
 -11   1   2   16.82    0.81
 -11   1   2   18.29    0.85
  11  -1  -2   16.12    1.22
  11  -1  -2   14.50    1.16
  11  -1  -2   19.55    0.88
 -12   1   2    0.84    0.26
 -12   1   2    0.59    0.27
  12  -1  -2   -0.67    0.43
  12  -1  -2    0.11    0.23
  12  -1  -2   -1.30    0.39
 -13   1   2    6.64    0.53
  13  -1  -2    4.94    0.71
 -14   1   2    1.70    0.36
 -15   1   2    5.90    0.61
 -15  -1  -1    9.90    0.68
 -14  -1  -1    0.33    0.25
 -13  -1  -1   11.12    0.69
 -13  -1  -1   11.86    0.74
 -13  -1  -1   10.67    0.65
 -13  -1  -1   11.18    0.69
  12   1   1    8.02    0.58
 -12  -1  -1    9.79    0.56
 -12  -1  -1    8.76    0.57
 -12  -1  -1    7.37    0.58
  11   1   1    4.74    0.44
  11   1   1    4.22    0.44
 -11  -1  -1    5.13    0.41
 -11  -1  -1    4.40    0.46
 -11  -1  -1    4.20    0.40
  10   1   1    0.05    0.19
  10   1   1   -0.08    0.17
  10   1   1    0.21    0.20
 -10  -1  -1    0.07    0.19
 -10  -1  -1    0.11    0.18
 -10  -1  -1   -0.17    0.15
 -10  -1  -1    0.03    0.17
   9   1   1    3.78    0.37
   9   1   1    4.37    0.41
   9   1   1    4.19    0.25
   9   1   1    4.12    0.38
   9   1   1    3.92    0.40
  -9  -1  -1    4.93    0.38
  -9  -1  -1    4.09    0.33
  -9  -1  -1    3.97    0.42
  -9  -1  -1    5.19    0.34
  -9  -1  -1    4.07    0.32
  -9  -1  -1    3.98    0.39
  -9  -1  -1    4.36    0.41
   8   1   1    3.88    0.35
   8   1   1    3.91    0.24
   8   1   1    4.28    0.36
   8   1   1    4.28    0.36
   8   1   1    4.15    0.38
  -8  -1  -1    3.53    0.29
  -8  -1  -1    4.48    0.33
  -8  -1  -1    4.02    0.30
  -8  -1  -1    3.33    0.34
  -8  -1  -1    4.21    0.39
  -8  -1  -1    4.12    0.29
  -8  -1  -1    4.67    0.42
   7   1   1    6.21    0.40
   7   1   1    7.12    0.31
   7   1   1    6.95    0.42
   7   1   1    6.91    0.42
   7   1   1    7.23    0.43
  -7  -1  -1    7.53    0.50
  -7  -1  -1    8.01    0.39
  -7  -1  -1    6.75    0.40
  -7  -1  -1    7.10    0.36
  -7  -1  -1    6.90    0.43
  -7  -1  -1    6.38    0.35
  -7  -1  -1    6.55    0.35
   6   1   1    1.44    0.21
   6   1   1    1.65    0.14
   6   1   1    1.56    0.22
   6   1   1    1.53    0.22
   6   1   1    1.05    0.20
  -6  -1  -1    1.46    0.15
  -6  -1  -1    1.80    0.19
  -6  -1  -1    1.57    0.17
  -6  -1  -1    1.03    0.20
  -6  -1  -1    0.97    0.24
  -6  -1  -1    1.52    0.22
  -6  -1  -1    1.41    0.23
   5   1   1    0.01    0.07
   5   1   1    0.01    0.12
   5   1   1    0.18    0.12
   5   1   1    0.11    0.12
   5   1   1    0.10    0.12
  -5  -1  -1    0.19    0.10
  -5  -1  -1    0.15    0.12
  -5  -1  -1   -0.02    0.07
  -5  -1  -1   -0.01    0.08
  -5  -1  -1    0.01    0.12
  -5  -1  -1   -0.05    0.10
  -5  -1  -1   -0.38    0.13
   4   1   1   18.82    0.67
   4   1   1   18.67    0.66
   4   1   1   19.06    0.56
   4   1   1   19.35    0.76
   4   1   1   17.88    0.72
  -4  -1  -1   15.89    0.77
  -4  -1  -1   18.12    0.59
  -4  -1  -1   18.81    0.67
  -4  -1  -1   18.67    0.59
  -4  -1  -1   17.94    0.65
   3   1   1   66.79    1.85
   3   1   1   66.10    2.30
   3   1   1   66.16    1.97
   3   1   1   66.71    2.40
   3   1   1   67.08    1.84
  -3  -1  -1   66.86    1.94
  -3  -1  -1   67.02    2.30
  -3  -1  -1   65.38    1.97
  -3  -1  -1   69.08    2.41
  -3  -1  -1   67.31    1.87
  -3  -1  -1   65.61    1.87
   2   1   1    0.51    0.09
   2   1   1    0.31    0.09
   2   1   1    0.42    0.09
   2   1   1    0.46    0.08
  -2  -1  -1    0.64    0.09
  -2  -1  -1    0.46    0.08
  -2  -1  -1    0.48    0.10
  -2  -1  -1    0.44    0.09
  -2  -1  -1    0.48    0.05
  -2  -1  -1    0.52    0.05
   1   1   1   52.05    1.76
   1   1   1   51.65    1.50
  -1  -1  -1   51.98    1.46
  -1  -1  -1   51.74    1.50
  -1  -1  -1   51.32    1.46
  -1  -1  -1   51.36    1.76
   0   1   1   43.24    1.36
   0  -1  -1   34.71    1.29
   0  -1  -1   34.48    1.35
  -1   1   1   50.94    1.43
  -1   1   1   51.13    1.63
  -1   1   1   51.43    1.86
  -1   1   1   52.13    1.63
  -1   1   1   50.03    1.44
  -1   1   1   52.25    1.44
  -1   1   1   50.90    1.77
  -1   1   1   51.42    1.49
   1  -1  -1   50.91    1.44
   1  -1  -1   52.17    1.49
   1  -1  -1   52.48    1.45
   1  -1  -1   52.13    1.86
   1  -1  -1   50.99    1.77
   1  -1  -1   52.17    1.43
   1  -1  -1   51.37    1.63
   1  -1  -1   51.76    1.63
  -2   1   1    0.56    0.11
  -2   1   1    0.41    0.08
  -2   1   1    0.41    0.10
  -2   1   1    0.53    0.09
  -2   1   1    0.43    0.08
  -2   1   1    0.60    0.09
  -2   1   1    0.46    0.08
   2  -1  -1    0.42    0.08
   2  -1  -1    0.42    0.09
   2  -1  -1    0.43    0.11
   2  -1  -1    0.62    0.12
   2  -1  -1    0.45    0.08
   2  -1  -1    0.53    0.08
   2  -1  -1    0.46    0.09
   2  -1  -1    0.43    0.08
  -3   1   1   67.75    2.18
  -3   1   1   69.03    1.94
  -3   1   1   67.05    1.94
  -3   1   1   67.23    1.94
  -3   1   1   66.33    2.01
  -3   1   1   68.52    2.49
  -3   1   1   66.57    2.19
   3  -1  -1   66.07    1.93
   3  -1  -1   68.05    2.01
   3  -1  -1   68.06    2.50
   3  -1  -1   67.99    1.94
   3  -1  -1   69.21    2.18
   3  -1  -1   67.28    1.93
   3  -1  -1   67.94    2.19
   3  -1  -1   68.83    2.38
  -4   1   1   18.81    0.64
  -4   1   1   18.37    0.65
  -4   1   1   19.69    0.70
  -4   1   1   18.50    0.81
  -4   1   1   19.43    0.64
  -4   1   1   17.31    0.69
  -4   1   1   17.67    0.67
   4  -1  -1   19.29    0.64
   4  -1  -1   18.19    0.64
   4  -1  -1   18.43    0.68
   4  -1  -1   20.10    0.86
   4  -1  -1   18.44    0.68
   4  -1  -1   19.12    0.81
  -5   1   1    0.01    0.10
  -5   1   1   -0.13    0.11
  -5   1   1    0.08    0.12
  -5   1   1    0.12    0.11
  -5   1   1    0.00    0.13
  -5   1   1    0.17    0.13
  -5   1   1   -0.03    0.12
  -5   1   1    0.28    0.15
   5  -1  -1   -0.06    0.11
   5  -1  -1    0.08    0.16
   5  -1  -1   -0.01    0.11
   5  -1  -1    0.12    0.11
   5  -1  -1    0.13    0.10
   5  -1  -1   -0.38    0.18
   5  -1  -1   -0.42    0.18
  -6   1   1    1.36    0.20
  -6   1   1    1.59    0.20
  -6   1   1    1.08    0.21
  -6   1   1    1.37    0.20
  -6   1   1    1.85    0.27
  -6   1   1    1.44    0.20
  -6   1   1    1.47    0.20
  -6   1   1    1.32    0.20
   6  -1  -1    1.35    0.22
   6  -1  -1    1.31    0.18
   6  -1  -1    1.01    0.34
   6  -1  -1    1.47    0.27
   6  -1  -1    1.41    0.16
   6  -1  -1    1.47    0.35
   6  -1  -1    1.58    0.21
  -7   1   1    6.53    0.38
  -7   1   1    6.99    0.39
  -7   1   1    5.72    0.38
  -7   1   1    5.91    0.45
  -7   1   1    6.02    0.37
  -7   1   1    6.16    0.38
  -7   1   1    5.95    0.36
   7  -1  -1    5.01    0.54
   7  -1  -1    6.54    0.35
   7  -1  -1    6.74    0.40
   7  -1  -1    6.27    0.40
   7  -1  -1    6.30    0.38
   7  -1  -1    5.87    0.29
   7  -1  -1    4.77    0.54
  -8   1   1    3.78    0.34
  -8   1   1    4.53    0.37
  -8   1   1    4.07    0.32
  -8   1   1    4.42    0.35
  -8   1   1    4.38    0.34
   8  -1  -1    3.48    0.33
   8  -1  -1    3.60    0.29
   8  -1  -1    4.14    0.51
   8  -1  -1    4.28    0.30
   8  -1  -1    4.41    0.52
   8  -1  -1    3.91    0.22
   8  -1  -1    3.73    0.36
  -9   1   1    4.41    0.41
  -9   1   1    3.87    0.37
  -9   1   1    4.08    0.34
  -9   1   1    4.35    0.36
   9  -1  -1    4.72    0.33
   9  -1  -1    4.66    0.53
   9  -1  -1    3.31    0.36
   9  -1  -1    4.55    0.38
   9  -1  -1    4.82    0.54
 -10   1   1    0.09    0.17
 -10   1   1    0.13    0.18
 -10   1   1    0.08    0.18
 -10   1   1    0.30    0.18
  10  -1  -1   -0.59    0.32
  10  -1  -1   -0.50    0.29
  10  -1  -1    0.04    0.19
 -11   1   1    3.98    0.44
 -11   1   1    4.52    0.41
 -11   1   1    3.75    0.39
  11  -1  -1    2.66    0.52
  11  -1  -1    2.07    0.51
  11  -1  -1    5.07    0.50
 -12   1   1    8.18    0.59
 -12   1   1    8.52    0.57
 -12   1   1    7.27    0.53
  12  -1  -1    6.85    0.65
  12  -1  -1    6.81    0.68
 -13   1   1   11.03    0.73
 -13   1   1   11.59    0.67
  13  -1  -1    9.30    0.75
 -14   1   1   -0.09    0.23
 -15   1   1   10.16    0.69
 -15  -1   0   -0.09    0.25
 -14  -1   0   34.58    1.39
 -13  -1   0   -0.05    0.20
 -13  -1   0    0.36    0.26
  12   1   0    9.87    0.65
  12   1   0    8.15    0.63
 -12  -1   0    9.30    0.61
 -12  -1   0    9.72    0.60
 -12  -1   0   10.44    0.67
 -12  -1   0   10.75    0.65
 -11  -1   0   -0.33    0.16
 -11  -1   0   -0.26    0.18
 -11  -1   0    0.12    0.19
  10   1   0   18.36    0.84
  10   1   0   18.94    0.92
  10   1   0   16.84    0.87
 -10  -1   0   18.86    0.78
 -10  -1   0   17.93    0.82
 -10  -1   0   17.61    0.84
 -10  -1   0   17.31    0.83
   9   1   0   -0.02    0.11
   9   1   0   -0.12    0.17
   9   1   0   -0.03    0.15
   9   1   0    0.14    0.16
   9   1   0   -0.04    0.18
  -9  -1   0    0.02    0.14
  -9  -1   0    0.00    0.18
  -9  -1   0    0.02    0.15
  -9  -1   0    0.04    0.17
  -9  -1   0   -0.03    0.15
   8   1   0   29.42    1.08
   8   1   0   29.10    1.10
   8   1   0   29.28    0.96
   8   1   0   29.65    1.25
   8   1   0   29.53    1.20
  -8  -1   0   26.55    1.00
  -8  -1   0   30.26    1.24
  -8  -1   0   26.74    1.08
  -8  -1   0   28.97    1.08
  -8  -1   0   29.28    1.02
  -8  -1   0   30.29    1.09
  -8  -1   0   27.87    1.09
   7   1   0   -0.08    0.14
   7   1   0    0.17    0.14
   7   1   0   -0.04    0.15
   7   1   0    0.13    0.07
   7   1   0   -0.13    0.11
  -7  -1   0    0.05    0.14
  -7  -1   0   -0.14    0.11
  -7  -1   0    0.02    0.13
  -7  -1   0   -0.13    0.10
  -7  -1   0   -0.07    0.12
  -7  -1   0    0.01    0.10
  -7  -1   0   -0.08    0.12
   6   1   0   17.64    0.78
   6   1   0   17.17    0.69
   6   1   0   17.91    0.80
   6   1   0   17.94    0.69
  -6  -1   0   17.58    0.64
  -6  -1   0   15.65    0.66
  -6  -1   0   15.54    0.68
  -6  -1   0   16.42    0.68
  -6  -1   0   17.05    0.76
  -6  -1   0   17.03    0.63
  -6  -1   0   17.34    0.69
   5   1   0   -0.14    0.11
   5   1   0   -0.08    0.11
   5   1   0    0.05    0.05
   5   1   0    0.03    0.14
   5   1   0    0.06    0.14
  -5  -1   0   -0.03    0.09
  -5  -1   0    0.10    0.13
  -5  -1   0   -0.03    0.11
  -5  -1   0    0.17    0.11
  -5  -1   0    0.02    0.09
  -5  -1   0   -0.06    0.09
  -5  -1   0    0.10    0.11
   4   1   0  151.28    5.77
   4   1   0  162.93    4.65
   4   1   0  164.23    4.54
   4   1   0  146.09    5.50
  -4  -1   0  160.67    4.54
  -4  -1   0  169.07    4.51
  -4  -1   0  163.92    4.50
  -4  -1   0  159.29    5.10
  -4  -1   0  173.65    5.10
  -4  -1   0  159.65    4.65
  -4  -1   0  170.84    5.75
   3   1   0   -0.23    0.13
   3   1   0    0.05    0.05
   3   1   0   -0.06    0.07
   3   1   0    0.01    0.10
   3   1   0    0.03    0.10
   3   1   0   -0.03    0.12
  -3  -1   0   -0.13    0.07
  -3  -1   0    0.08    0.12
  -3  -1   0   -0.01    0.11
  -3  -1   0   -0.01    0.11
  -3  -1   0    0.07    0.11
  -3  -1   0    0.03    0.08
  -3  -1   0    0.02    0.08
  -3  -1   0    0.19    0.09
   2   1   0  206.28    5.64
   2   1   0  197.35    5.78
   2   1   0  204.92    5.62
  -2  -1   0  211.73    5.64
  -2  -1   0  203.85    6.40
  -2  -1   0  202.43    5.63
  -2  -1   0  200.74    5.78
  -2  -1   0  211.19    6.40
  -2  -1   0  205.08    6.87
  -2  -1   0  203.93    5.63
  -2  -1   0  212.92    7.20
   1   1   0    0.03    0.03
   1   1   0    0.00    0.01
   1   1   0   -0.08    0.03
   1   1   0    0.00    0.04
  -1  -1   0   -0.03    0.03
  -1  -1   0   -0.03    0.02
  -1  -1   0    0.01    0.03
  -1  -1   0   -0.01    0.03
  -1  -1   0    0.08    0.02
  -1  -1   0    0.03    0.04
   0   1   0   -0.23    0.01
   0   1   0   -0.24    0.01
   0   1   0   -0.22    0.01
   0   1   0   -0.24    0.01
   0   1   0   -0.23    0.01
   0  -1   0   -0.23    0.01
   0  -1   0   -0.24    0.01
   0  -1   0   -0.19    0.02
   0  -1   0   -0.23    0.02
   0  -1   0   -0.21    0.01
  -1   1   0   -0.06    0.06
  -1   1   0   -0.01    0.03
  -1   1   0   -0.02    0.03
  -1   1   0    0.01    0.04
  -1   1   0   -0.10    0.05
  -1   1   0   -0.01    0.04
  -1   1   0    0.01    0.03
  -1   1   0    0.03    0.03
   1  -1   0    0.04    0.04
   1  -1   0    0.01    0.03
   1  -1   0   -0.04    0.06
   1  -1   0    0.00    0.03
   1  -1   0    0.00    0.03
   1  -1   0   -0.04    0.05
   1  -1   0    0.00    0.03
   1  -1   0    0.02    0.04
  -2   1   0  205.97    6.30
  -2   1   0  200.82    5.53
  -2   1   0  209.51    5.54
  -2   1   0  203.02    5.67
  -2   1   0  191.58    5.53
   2  -1   0  200.17    5.53
   2  -1   0  199.45    6.29
   2  -1   0  201.46    5.67
   2  -1   0  184.00    6.31
   2  -1   0  211.82    5.53
   2  -1   0  211.12    5.54
  -3   1   0    0.13    0.08
  -3   1   0    0.11    0.09
  -3   1   0    0.03    0.11
  -3   1   0    0.15    0.11
  -3   1   0   -0.45    0.14
  -3   1   0   -0.16    0.09
  -3   1   0    0.24    0.11
   3  -1   0   -0.10    0.10
   3  -1   0    0.02    0.10
   3  -1   0   -0.04    0.14
   3  -1   0   -0.04    0.07
   3  -1   0   -0.03    0.16
   3  -1   0    0.02    0.07
   3  -1   0    0.10    0.08
   3  -1   0   -0.01    0.10
  -4   1   0  184.98    5.20
  -4   1   0  163.90    4.70
  -4   1   0  162.76    4.60
  -4   1   0  172.08    4.58
  -4   1   0  180.11    5.90
  -4   1   0  161.29    4.57
  -4   1   0  163.49    5.18
   4  -1   0  165.04    4.70
   4  -1   0  144.54    5.89
   4  -1   0  155.12    5.16
   4  -1   0  173.20    4.57
   4  -1   0  161.35    5.14
   4  -1   0  166.97    4.60
   4  -1   0  144.19    5.63
  -5   1   0    0.09    0.11
  -5   1   0   -0.08    0.09
  -5   1   0    0.19    0.10
  -5   1   0    0.00    0.11
  -5   1   0    0.01    0.16
  -5   1   0   -0.05    0.10
  -5   1   0   -0.02    0.09
   5  -1   0   -0.12    0.16
   5  -1   0   -0.01    0.09
   5  -1   0    0.14    0.12
   5  -1   0   -0.03    0.16
   5  -1   0    0.04    0.07
   5  -1   0    0.00    0.06
   5  -1   0    0.16    0.12
  -6   1   0   18.23    0.71
  -6   1   0   17.51    0.65
  -6   1   0   18.62    0.85
  -6   1   0   17.24    0.69
  -6   1   0   15.94    0.68
  -6   1   0   16.35    0.63
  -6   1   0   16.71    0.68
   6  -1   0   16.19    0.85
   6  -1   0   17.78    0.62
   6  -1   0   16.89    0.68
   6  -1   0   18.65    0.69
   6  -1   0   16.92    0.87
  -7   1   0    0.14    0.15
  -7   1   0    0.17    0.12
  -7   1   0   -0.07    0.17
  -7   1   0   -0.08    0.12
  -7   1   0    0.06    0.11
  -7   1   0    0.20    0.14
  -7   1   0   -0.20    0.10
   7  -1   0    0.01    0.08
   7  -1   0    0.11    0.20
   7  -1   0    0.02    0.13
   7  -1   0    0.06    0.13
   7  -1   0   -0.06    0.18
  -8   1   0   28.72    1.08
  -8   1   0   28.51    1.08
  -8   1   0   28.67    1.03
  -8   1   0   27.62    1.01
  -8   1   0   31.33    1.11
  -8   1   0   26.98    1.10
  -8   1   0   27.04    1.09
  -8   1   0   30.49    1.30
   8  -1   0   30.19    1.26
   8  -1   0   30.69    1.32
   8  -1   0   30.65    1.09
   8  -1   0   27.68    1.07
  -9   1   0    0.02    0.15
  -9   1   0   -0.09    0.13
  -9   1   0    0.11    0.15
  -9   1   0    0.16    0.16
  -9   1   0   -0.05    0.15
   9  -1   0    0.21    0.17
   9  -1   0   -0.21    0.19
   9  -1   0   -0.09    0.19
   9  -1   0    0.06    0.11
   9  -1   0   -0.15    0.15
 -10   1   0   17.78    0.81
 -10   1   0   18.63    0.85
 -10   1   0   17.21    0.82
 -10   1   0   18.14    0.77
 -10   1   0   19.75    0.86
  10  -1   0   17.48    0.94
  10  -1   0   16.99    0.96
  10  -1   0   17.98    0.84
 -11   1   0   -0.31    0.19
 -11   1   0    0.16    0.19
 -11   1   0    0.04    0.18
  11  -1   0   -0.80    0.22
  11  -1   0    0.14    0.20
 -12   1   0   10.28    0.61
 -12   1   0   10.00    0.63
 -12   1   0    9.68    0.65
  12  -1   0   10.18    0.73
  12  -1   0    9.19    0.71
 -13   1   0   -0.01    0.24
 -13   1   0   -0.08    0.21
  13  -1   0   -0.52    0.25
 -14   1   0   36.97    1.46
 -15   1   0   -0.18    0.23
 -15  -1   1   10.50    0.72
 -14  -1   1    0.22    0.25
 -13  -1   1   10.60    0.66
  12   1  -1    6.48    0.61
  12   1  -1    6.56    0.61
 -12  -1   1    8.42    0.55
 -12  -1   1    7.94    0.59
 -12  -1   1    8.79    0.57
  11   1  -1    3.27    0.48
  11   1  -1    3.26    0.49
 -11  -1   1    3.51    0.40
 -11  -1   1    3.85    0.40
 -11  -1   1    4.71    0.43
 -11  -1   1    4.44    0.46
 -11  -1   1    4.29    0.45
  10   1  -1   -0.54    0.25
  10   1  -1    0.07    0.18
  10   1  -1   -0.87    0.26
 -10  -1   1    0.11    0.18
 -10  -1   1   -0.19    0.16
 -10  -1   1   -0.03    0.16
 -10  -1   1    0.07    0.17
 -10  -1   1   -0.03    0.18
   9   1  -1    4.59    0.39
   9   1  -1    4.69    0.31
   9   1  -1    4.15    0.47
   9   1  -1    4.16    0.39
   9   1  -1    4.22    0.47
  -9  -1   1    4.47    0.40
  -9  -1   1    3.72    0.40
  -9  -1   1    3.86    0.41
  -9  -1   1    3.94    0.35
  -9  -1   1    4.28    0.35
   8   1  -1    3.43    0.43
   8   1  -1    4.25    0.36
   8   1  -1    3.25    0.33
   8   1  -1    3.72    0.29
   8   1  -1    3.36    0.44
  -8  -1   1    4.01    0.33
  -8  -1   1    4.09    0.34
  -8  -1   1    3.50    0.32
  -8  -1   1    3.78    0.37
  -8  -1   1    3.80    0.37
  -8  -1   1    3.55    0.30
   7   1  -1    4.40    0.50
   7   1  -1    6.25    0.28
   7   1  -1    6.70    0.35
   7   1  -1    6.62    0.39
   7   1  -1    4.72    0.51
   7   1  -1    6.25    0.37
   7   1  -1    5.95    0.40
  -7  -1   1    6.84    0.43
  -7  -1   1    6.47    0.36
  -7  -1   1    7.45    0.39
  -7  -1   1    6.56    0.38
  -7  -1   1    5.71    0.39
  -7  -1   1    6.86    0.38
  -7  -1   1    6.09    0.37
   6   1  -1    1.87    0.20
   6   1  -1    1.28    0.14
   6   1  -1    1.65    0.24
   6   1  -1    1.47    0.21
   6   1  -1    0.85    0.30
   6   1  -1    1.64    0.24
   6   1  -1    1.13    0.29
  -6  -1   1    1.38    0.20
  -6  -1   1    1.27    0.20
  -6  -1   1    1.30    0.19
  -6  -1   1    1.55    0.20
  -6  -1   1    1.32    0.19
  -6  -1   1    1.70    0.23
  -6  -1   1    1.79    0.24
   5   1  -1    0.09    0.09
   5   1  -1   -0.01    0.17
   5   1  -1   -0.05    0.12
   5   1  -1   -0.11    0.15
   5   1  -1    0.03    0.13
   5   1  -1    0.26    0.11
   5   1  -1    0.17    0.13
  -5  -1   1    0.09    0.12
  -5  -1   1    0.28    0.13
  -5  -1   1    0.17    0.13
  -5  -1   1    0.14    0.13
  -5  -1   1    0.09    0.11
  -5  -1   1    0.33    0.14
  -5  -1   1    0.24    0.13
   4   1  -1   19.47    0.80
   4   1  -1   18.94    0.63
   4   1  -1   19.69    0.77
   4   1  -1   18.93    0.65
   4   1  -1   19.68    0.68
   4   1  -1   18.25    0.67
   4   1  -1   18.96    0.69
  -4  -1   1   18.84    0.78
  -4  -1   1   18.93    0.64
  -4  -1   1   18.94    0.64
  -4  -1   1   17.62    0.69
  -4  -1   1   18.63    0.64
  -4  -1   1   18.37    0.69
  -4  -1   1   18.74    0.69
   3   1  -1   67.02    2.31
   3   1  -1   66.99    2.14
   3   1  -1   66.54    1.99
   3   1  -1   65.89    2.41
   3   1  -1   66.40    1.90
   3   1  -1   66.20    2.14
   3   1  -1   67.80    1.90
   3   1  -1   68.92    1.91
  -3  -1   1   68.18    2.41
  -3  -1   1   65.70    1.91
  -3  -1   1   67.22    2.15
  -3  -1   1   67.66    1.99
  -3  -1   1   66.93    1.91
  -3  -1   1   64.59    2.15
  -3  -1   1   64.22    2.30
  -3  -1   1   67.47    1.91
   2   1  -1    0.53    0.08
   2   1  -1    0.44    0.09
   2   1  -1    0.36    0.09
   2   1  -1    0.36    0.08
   2   1  -1    0.48    0.08
   2   1  -1    0.37    0.10
   2   1  -1    0.45    0.08
  -2  -1   1    0.46    0.08
  -2  -1   1    0.41    0.10
  -2  -1   1    0.55    0.09
  -2  -1   1    0.48    0.10
  -2  -1   1    0.60    0.08
  -2  -1   1    0.49    0.09
  -2  -1   1    0.44    0.08
  -2  -1   1    0.59    0.09
  -2  -1   1    0.60    0.08
   1   1  -1   53.23    1.79
   1   1  -1   53.15    1.66
   1   1  -1   52.68    1.87
   1   1  -1   53.22    1.51
   1   1  -1   52.71    1.44
   1   1  -1   51.84    1.46
   1   1  -1   51.12    1.46
   1   1  -1   51.43    1.66
  -1  -1   1   51.78    1.66
  -1  -1   1   53.16    1.79
  -1  -1   1   52.70    1.46
  -1  -1   1   51.94    1.44
  -1  -1   1   50.08    1.46
  -1  -1   1   52.19    1.51
  -1  -1   1   52.53    1.66
   0   1  -1   50.06    1.37
   0   1  -1   46.11    1.34
   0   1  -1   48.66    1.34
   0   1  -1   48.63    1.34
   0   1  -1   48.59    1.66
  -1   1  -1   52.02    1.43
  -1   1  -1   51.98    1.46
  -1   1  -1   52.14    1.46
  -1   1  -1   52.68    1.43
  -1   1  -1   51.16    1.78
  -1   1  -1   52.92    1.87
   1  -1   1   50.81    1.42
   1  -1   1   51.27    1.87
   1  -1   1   50.72    1.78
   1  -1   1   51.46    1.46
   1  -1   1   51.04    1.42
   1  -1   1   53.53    1.46
  -2   1  -1    0.53    0.10
  -2   1  -1    0.37    0.06
  -2   1  -1    0.60    0.11
  -2   1  -1    0.49    0.07
  -2   1  -1    0.45    0.07
  -2   1  -1    0.52    0.10
   2  -1   1    0.51    0.07
   2  -1   1    0.59    0.11
   2  -1   1    0.57    0.06
   2  -1   1    0.53    0.06
   2  -1   1    0.44    0.10
   2  -1   1    0.56    0.12
  -3   1  -1   66.52    1.89
  -3   1  -1   66.76    1.95
  -3   1  -1   71.39    2.48
  -3   1  -1   67.29    1.89
  -3   1  -1   64.97    2.09
   3  -1   1   67.01    2.46
   3  -1   1   68.78    1.88
   3  -1   1   66.08    1.88
   3  -1   1   66.33    1.95
   3  -1   1   67.06    1.95
   3  -1   1   64.78    2.35
  -4   1  -1   18.50    0.65
  -4   1  -1   18.44    0.64
  -4   1  -1   16.50    0.83
  -4   1  -1   18.21    0.60
  -4   1  -1   18.23    0.67
  -4   1  -1   18.40    0.63
  -4   1  -1   18.82    0.60
   4  -1   1   19.07    0.58
   4  -1   1   18.71    0.80
   4  -1   1   18.63    0.64
   4  -1   1   18.13    0.77
  -5   1  -1    0.16    0.12
  -5   1  -1    0.00    0.09
  -5   1  -1    0.18    0.10
  -5   1  -1    0.07    0.12
  -5   1  -1    0.17    0.10
  -5   1  -1   -0.30    0.17
  -5   1  -1    0.23    0.13
   5  -1   1    0.06    0.14
   5  -1   1    0.17    0.13
   5  -1   1    0.25    0.15
   5  -1   1    0.12    0.08
   5  -1   1    0.20    0.11
  -6   1  -1    1.54    0.18
  -6   1  -1    1.49    0.27
  -6   1  -1    1.57    0.19
  -6   1  -1    0.73    0.29
  -6   1  -1    1.29    0.16
  -6   1  -1    1.48    0.20
  -6   1  -1    1.16    0.20
   6  -1   1    1.68    0.16
   6  -1   1    0.98    0.18
   6  -1   1    1.36    0.24
   6  -1   1    1.46    0.22
   6  -1   1    1.50    0.24
  -7   1  -1    7.18    0.42
  -7   1  -1    5.18    0.48
  -7   1  -1    5.88    0.39
  -7   1  -1    5.44    0.33
  -7   1  -1    5.82    0.34
  -7   1  -1    6.46    0.38
  -7   1  -1    6.62    0.35
   7  -1   1    7.19    0.46
   7  -1   1    6.10    0.43
   7  -1   1    6.47    0.40
   7  -1   1    6.62    0.38
   7  -1   1    6.32    0.31
  -8   1  -1    3.85    0.36
  -8   1  -1    3.16    0.32
  -8   1  -1    3.95    0.30
  -8   1  -1    3.87    0.29
  -8   1  -1    4.52    0.34
  -8   1  -1    4.31    0.31
   8  -1   1    4.43    0.40
   8  -1   1    4.29    0.39
   8  -1   1    3.50    0.38
   8  -1   1    4.39    0.33
   8  -1   1    3.56    0.25
  -9   1  -1    4.25    0.37
  -9   1  -1    4.55    0.35
  -9   1  -1    4.35    0.37
  -9   1  -1    4.75    0.39
  -9   1  -1    4.03    0.33
  -9   1  -1    3.74    0.33
   9  -1   1    4.42    0.28
   9  -1   1    4.34    0.41
   9  -1   1    4.44    0.40
   9  -1   1    4.14    0.42
   9  -1   1    3.93    0.41
 -10   1  -1    0.24    0.21
 -10   1  -1    0.39    0.18
 -10   1  -1    0.04    0.17
 -10   1  -1   -0.12    0.17
  10  -1   1    0.19    0.19
  10  -1   1    0.30    0.21
  10  -1   1   -0.12    0.19
  10  -1   1   -0.22    0.19
 -11   1  -1    4.37    0.41
 -11   1  -1    4.51    0.41
 -11   1  -1    4.26    0.44
 -11   1  -1    3.98    0.38
  11  -1   1    4.05    0.48
  11  -1   1    4.60    0.50
  11  -1   1    3.78    0.46
 -12   1  -1    8.76    0.56
 -12   1  -1    8.37    0.57
 -12   1  -1    8.62    0.59
 -12   1  -1    8.67    0.54
  12  -1   1    8.01    0.63
  12  -1   1    7.63    0.63
 -13   1  -1   11.94    0.68
 -13   1  -1   11.62    0.71
  13  -1   1   11.47    0.78
 -14   1  -1    0.38    0.25
 -15   1  -1   10.73    0.71
 -15  -1   2    6.28    0.62
 -14  -1   2    1.99    0.37
 -13  -1   2    6.79    0.55
 -12  -1   2    0.68    0.28
 -12  -1   2    0.67    0.25
 -12  -1   2    0.33    0.22
  11   1  -2   14.38    1.10
  11   1  -2   16.65    1.12
 -11  -1   2   17.68    0.82
 -11  -1   2   17.44    0.83
 -11  -1   2   17.65    0.86
 -11  -1   2   19.96    0.87
 -11  -1   2   17.75    0.89
  10   1  -2   13.11    1.05
  10   1  -2   13.32    1.07
 -10  -1   2   14.84    0.73
 -10  -1   2   14.47    0.70
 -10  -1   2   14.85    0.77
 -10  -1   2   14.57    0.70
   9   1  -2    8.68    0.82
   9   1  -2    8.76    0.61
   9   1  -2    9.15    0.40
   9   1  -2    9.47    0.48
   9   1  -2    8.71    0.52
   9   1  -2    7.53    0.76
  -9  -1   2    8.40    0.51
  -9  -1   2    8.12    0.54
  -9  -1   2    9.09    0.51
  -9  -1   2    8.43    0.51
  -9  -1   2    8.63    0.51
   8   1  -2    1.59    0.40
   8   1  -2    1.42    0.37
   8   1  -2    1.98    0.26
   8   1  -2    1.62    0.33
   8   1  -2    2.50    0.27
   8   1  -2    2.37    0.21
   8   1  -2    2.00    0.31
  -8  -1   2    2.08    0.26
  -8  -1   2    2.29    0.28
  -8  -1   2    2.13    0.28
  -8  -1   2    2.05    0.29
  -8  -1   2    2.01    0.26
  -8  -1   2    2.38    0.28
  -8  -1   2    2.54    0.31
   7   1  -2   19.41    0.99
   7   1  -2   21.48    0.79
   7   1  -2   19.70    1.02
   7   1  -2   22.00    0.82
   7   1  -2   23.25    0.90
   7   1  -2   22.66    0.83
  -7  -1   2   22.72    0.83
  -7  -1   2   22.19    0.89
  -7  -1   2   24.08    0.89
  -7  -1   2   22.97    0.99
  -7  -1   2   21.85    0.89
  -7  -1   2   23.39    0.90
  -7  -1   2   21.15    0.81
   6   1  -2   92.82    3.22
   6   1  -2   93.97    2.65
   6   1  -2   87.82    2.77
   6   1  -2   94.48    3.38
   6   1  -2   90.55    2.65
   6   1  -2   91.40    2.95
   6   1  -2   90.35    2.95
  -6  -1   2   90.69    2.66
  -6  -1   2   84.38    2.98
  -6  -1   2   88.89    2.64
  -6  -1   2   84.87    2.98
  -6  -1   2   96.33    2.99
  -6  -1   2   93.37    3.35
  -6  -1   2   87.89    2.78
   5   1  -2   35.84    1.12
   5   1  -2   35.51    1.23
   5   1  -2   35.31    1.41
   5   1  -2   36.20    1.12
   5   1  -2   35.63    1.21
   5   1  -2   35.53    1.22
   5   1  -2   34.15    1.34
  -5  -1   2   35.31    1.39
  -5  -1   2   34.12    1.20
  -5  -1   2   35.69    1.11
  -5  -1   2   33.81    1.24
  -5  -1   2   36.85    1.25
  -5  -1   2   34.54    1.13
  -5  -1   2   34.31    1.24
   4   1  -2   10.26    0.50
   4   1  -2   10.48    0.41
   4   1  -2   10.47    0.45
   4   1  -2   10.88    0.53
   4   1  -2   10.75    0.45
   4   1  -2   10.66    0.42
  -4  -1   2   10.36    0.41
  -4  -1   2   11.07    0.46
  -4  -1   2   10.37    0.43
  -4  -1   2   10.34    0.42
  -4  -1   2   10.36    0.46
  -4  -1   2   10.36    0.46
  -4  -1   2   10.22    0.47
  -4  -1   2   11.24    0.52
   3   1  -2   18.32    0.75
   3   1  -2   18.25    0.68
   3   1  -2   18.69    0.69
   3   1  -2   19.01    0.79
   3   1  -2   19.34    0.63
   3   1  -2   18.45    0.62
   3   1  -2   19.16    0.69
  -3  -1   2   19.09    0.69
  -3  -1   2   18.80    0.68
  -3  -1   2   18.92    0.63
  -3  -1   2   18.81    0.69
  -3  -1   2   19.36    0.79
  -3  -1   2   19.36    0.63
  -3  -1   2   18.82    0.69
  -3  -1   2   18.86    0.60
   2   1  -2   22.44    0.69
   2   1  -2   21.60    0.88
   2   1  -2   22.15    0.69
   2   1  -2   21.35    0.83
   2   1  -2   21.26    0.76
   2   1  -2   22.22    0.74
   2   1  -2   22.18    0.77
  -2  -1   2   23.39    0.69
  -2  -1   2   21.91    0.76
  -2  -1   2   22.98    0.89
  -2  -1   2   21.45    0.73
  -2  -1   2   22.95    0.65
  -2  -1   2   21.56    0.76
  -2  -1   2   22.40    0.65
  -2  -1   2   20.88    0.69
   1   1  -2   55.64    1.62
   1   1  -2   53.64    1.76
   1   1  -2   55.08    1.51
   1   1  -2   56.30    1.76
   1   1  -2   55.99    1.56
   1   1  -2   54.45    1.56
  -1  -1   2   53.54    1.52
  -1  -1   2   54.22    1.74
  -1  -1   2   57.45    1.56
  -1  -1   2   56.26    1.62
  -1  -1   2   54.37    1.74
  -1  -1   2   56.98    1.94
   0   1  -2   -0.06    0.05
   0   1  -2   -0.05    0.06
   0   1  -2   -0.08    0.05
   0   1  -2   -0.05    0.04
   0  -1   2   -0.13    0.04
   0  -1   2    0.04    0.06
   0  -1   2   -0.02    0.05
   0  -1   2   -0.03    0.04
   0  -1   2   -0.07    0.09
  -1   1  -2   53.88    1.99
  -1   1  -2   53.28    1.54
   1  -1   2   55.13    1.54
  -2   1  -2   21.44    0.62
  -2   1  -2   21.01    0.70
  -2   1  -2   21.83    0.67
  -2   1  -2   21.86    0.88
  -2   1  -2   21.43    0.62
   2  -1   2   22.30    0.85
   2  -1   2   22.43    0.89
   2  -1   2   21.78    0.70
  -3   1  -2   19.29    0.80
  -3   1  -2   18.79    0.65
  -3   1  -2   18.09    0.60
  -3   1  -2   18.04    0.56
  -3   1  -2   18.35    0.57
   3  -1   2   18.30    0.79
   3  -1   2   19.81    0.62
   3  -1   2   18.43    0.77
   3  -1   2   18.55    0.65
  -4   1  -2   10.73    0.41
  -4   1  -2    9.88    0.45
  -4   1  -2   10.28    0.37
  -4   1  -2   10.15    0.37
  -4   1  -2   10.97    0.54
   4  -1   2   10.19    0.46
   4  -1   2   10.08    0.53
   4  -1   2   10.66    0.42
   4  -1   2   11.19    0.53
   4  -1   2   10.45    0.31
  -5   1  -2   34.19    1.17
  -5   1  -2   36.98    1.08
  -5   1  -2   37.45    1.46
  -5   1  -2   35.57    1.07
  -5   1  -2   33.68    1.13
   5  -1   2   35.35    1.43
   5  -1   2   36.31    1.15
   5  -1   2   35.47    1.01
   5  -1   2   35.32    1.37
   5  -1   2   32.45    1.16
  -6   1  -2   84.35    2.67
  -6   1  -2   88.94    2.84
  -6   1  -2   86.37    3.40
  -6   1  -2   93.15    2.58
  -6   1  -2   89.61    2.87
  -6   1  -2   88.99    2.57
  -6   1  -2   86.68    2.67
   6  -1   2   91.17    3.34
   6  -1   2   91.11    3.19
   6  -1   2   91.57    2.49
   6  -1   2   91.68    2.68
   6  -1   2   87.86    2.68
  -7   1  -2   22.22    0.83
  -7   1  -2   22.57    0.79
  -7   1  -2   22.46    0.81
  -7   1  -2   23.12    0.78
  -7   1  -2   20.71    0.88
   7  -1   2   22.71    1.03
   7  -1   2   22.52    0.99
   7  -1   2   22.92    0.89
   7  -1   2   22.56    0.84
  -8   1  -2    2.06    0.29
  -8   1  -2    2.41    0.25
  -8   1  -2    2.82    0.27
  -8   1  -2    2.49    0.31
  -8   1  -2    1.87    0.25
  -8   1  -2    2.14    0.22
   8  -1   2    2.18    0.31
   8  -1   2    2.45    0.33
   8  -1   2    2.61    0.29
   8  -1   2    2.31    0.31
  -9   1  -2    9.48    0.57
  -9   1  -2    9.08    0.49
  -9   1  -2    8.67    0.54
  -9   1  -2    8.64    0.47
  -9   1  -2    8.93    0.47
  -9   1  -2    8.63    0.49
   9  -1   2    8.63    0.55
   9  -1   2    8.55    0.58
   9  -1   2    8.64    0.58
   9  -1   2    9.12    0.51
 -10   1  -2   15.74    0.74
 -10   1  -2   14.94    0.70
 -10   1  -2   14.96    0.67
  10  -1   2   15.42    0.74
  10  -1   2   15.23    0.82
  10  -1   2   14.29    0.77
  10  -1   2   15.17    0.85
 -11   1  -2   17.27    0.84
 -11   1  -2   19.69    0.85
 -11   1  -2   16.90    0.77
  11  -1   2   18.17    0.98
  11  -1   2   18.30    0.95
 -12   1  -2    0.53    0.23
 -12   1  -2    0.40    0.24
 -12   1  -2    0.48    0.23
 -12   1  -2    0.13    0.19
  12  -1   2    0.25    0.26
  12  -1   2    0.29    0.25
 -13   1  -2    7.25    0.56
 -13   1  -2    7.42    0.55
 -13   1  -2    7.08    0.55
 -13   1  -2    6.62    0.50
  13  -1   2    6.46    0.60
 -14   1  -2    1.81    0.34
 -15   1  -2    4.95    0.53
 -14  -1   3    0.22    0.25
 -13  -1   3    6.21    0.53
  12   1  -3    6.08    0.88
  12   1  -3    5.33    0.88
 -12  -1   3    6.60    0.52
 -12  -1   3    8.27    0.57
 -12  -1   3    7.17    0.61
  11   1  -3    4.35    0.88
  11   1  -3    3.90    0.83
 -11  -1   3    3.83    0.41
 -11  -1   3    3.75    0.41
 -11  -1   3    3.51    0.44
 -11  -1   3    4.28    0.42
 -11  -1   3    4.45    0.43
  10   1  -3   10.05    1.00
  10   1  -3    8.16    0.43
  10   1  -3    8.25    0.80
  10   1  -3   10.37    1.01
 -10  -1   3    8.30    0.54
 -10  -1   3    7.39    0.52
 -10  -1   3    8.69    0.52
 -10  -1   3    8.71    0.60
 -10  -1   3    8.96    0.53
   9   1  -3    0.17    0.16
   9   1  -3   -0.33    0.32
   9   1  -3   -0.07    0.13
   9   1  -3    0.94    0.38
   9   1  -3    0.61    0.40
  -9  -1   3   -0.13    0.16
  -9  -1   3   -0.19    0.16
  -9  -1   3    0.04    0.16
  -9  -1   3    0.07    0.16
  -9  -1   3    0.12    0.17
   8   1  -3   44.09    1.67
   8   1  -3   39.23    1.45
   8   1  -3   40.65    1.42
   8   1  -3   41.98    1.45
   8   1  -3   42.84    1.73
   8   1  -3   39.57    1.33
  -8  -1   3   40.11    1.47
  -8  -1   3   36.96    1.46
  -8  -1   3   36.74    1.43
  -8  -1   3   38.38    1.32
  -8  -1   3   37.94    1.34
   7   1  -3    3.13    0.28
   7   1  -3    3.15    0.35
   7   1  -3    2.87    0.34
   7   1  -3    2.60    0.25
   7   1  -3    2.65    0.34
   7   1  -3    3.28    0.27
   7   1  -3    2.72    0.26
  -7  -1   3    2.97    0.33
  -7  -1   3    2.63    0.26
  -7  -1   3    2.64    0.31
  -7  -1   3    2.44    0.27
  -7  -1   3    2.86    0.29
  -7  -1   3    2.52    0.27
   6   1  -3    0.63    0.15
   6   1  -3    0.58    0.16
   6   1  -3    0.60    0.19
   6   1  -3    1.14    0.23
   6   1  -3    0.52    0.16
   6   1  -3    0.82    0.18
   6   1  -3    0.66    0.21
  -6  -1   3    0.80    0.20
  -6  -1   3    0.50    0.17
  -6  -1   3    0.51    0.16
  -6  -1   3    0.33    0.17
  -6  -1   3    0.59    0.15
  -6  -1   3    0.71    0.18
   5   1  -3    8.67    0.42
   5   1  -3    8.66    0.47
   5   1  -3    8.73    0.52
   5   1  -3    8.40    0.50
   5   1  -3    9.24    0.41
   5   1  -3    9.23    0.43
  -5  -1   3    8.66    0.42
  -5  -1   3    9.53    0.52
  -5  -1   3    9.23    0.44
  -5  -1   3    8.83    0.43
  -5  -1   3    8.66    0.47
  -5  -1   3    8.67    0.38
   4   1  -3   64.61    1.88
   4   1  -3   62.73    1.97
   4   1  -3   61.95    2.38
   4   1  -3   61.57    2.27
   4   1  -3   61.88    2.09
   4   1  -3   63.75    2.10
  -4  -1   3   61.31    2.09
  -4  -1   3   63.10    1.97
  -4  -1   3   64.73    1.82
  -4  -1   3   64.81    2.09
  -4  -1   3   65.19    1.82
  -4  -1   3   65.70    2.39
  -4  -1   3   61.71    1.87
   3   1  -3    9.37    0.38
   3   1  -3    9.19    0.40
   3   1  -3    9.06    0.48
   3   1  -3    8.85    0.37
   3   1  -3    9.62    0.41
   3   1  -3    9.49    0.43
   3   1  -3    9.02    0.46
  -3  -1   3    9.35    0.32
  -3  -1   3    9.56    0.50
  -3  -1   3    8.26    0.42
  -3  -1   3    8.85    0.39
  -3  -1   3    9.12    0.38
  -3  -1   3    9.35    0.32
  -3  -1   3    9.08    0.39
   2   1  -3    0.69    0.12
   2   1  -3    0.42    0.10
   2   1  -3    0.62    0.17
   2   1  -3    0.54    0.14
   2   1  -3    0.57    0.12
   2   1  -3    0.49    0.16
   2   1  -3    0.55    0.11
  -2  -1   3    0.69    0.06
  -2  -1   3    0.77    0.12
  -2  -1   3    0.56    0.06
  -2  -1   3    0.63    0.09
  -2  -1   3    0.53    0.14
  -2  -1   3    0.68    0.10
   1   1  -3    1.30    0.16
   1   1  -3    1.34    0.12
   1   1  -3    1.50    0.12
   1   1  -3    1.46    0.11
   1   1  -3    1.46    0.13
  -1  -1   3    1.57    0.21
  -1  -1   3    1.61    0.12
  -1  -1   3    1.43    0.16
  -1  -1   3    1.71    0.13
   0   1  -3   79.24    2.34
   0   1  -3   84.89    2.33
   0   1  -3   85.48    2.43
   0   1  -3   83.40    2.33
   0  -1   3   85.72    2.94
   0  -1   3   85.44    2.33
  -1   1  -3    1.26    0.13
   1  -1   3    1.93    0.22
   1  -1   3    1.62    0.15
  -2   1  -3    0.51    0.12
  -2   1  -3    0.47    0.15
   2  -1   3    0.60    0.16
   2  -1   3    0.48    0.12
  -3   1  -3    8.69    0.48
  -3   1  -3    9.40    0.35
  -3   1  -3    9.52    0.40
  -3   1  -3    8.51    0.28
  -3   1  -3    9.11    0.28
   3  -1   3    8.83    0.47
   3  -1   3    9.03    0.40
  -4   1  -3   64.89    2.36
  -4   1  -3   62.08    1.75
  -4   1  -3   62.10    1.75
  -4   1  -3   60.33    1.88
  -4   1  -3   59.99    1.84
   4  -1   3   63.34    1.88
   4  -1   3   62.05    2.36
   4  -1   3   61.21    2.24
   4  -1   3   61.97    1.85
  -5   1  -3    9.16    0.54
  -5   1  -3    8.68    0.46
  -5   1  -3    9.12    0.35
  -5   1  -3    8.71    0.39
  -5   1  -3    9.21    0.35
   5  -1   3    8.79    0.45
   5  -1   3    8.97    0.51
   5  -1   3    8.85    0.53
   5  -1   3    9.63    0.42
  -6   1  -3    0.68    0.14
  -6   1  -3    0.73    0.19
  -6   1  -3    0.90    0.14
  -6   1  -3    1.10    0.22
  -6   1  -3    0.72    0.13
   6  -1   3    0.71    0.16
   6  -1   3    0.42    0.19
   6  -1   3    0.99    0.22
   6  -1   3    0.69    0.20
  -7   1  -3    2.82    0.37
  -7   1  -3    2.69    0.26
  -7   1  -3    2.61    0.16
  -7   1  -3    2.96    0.23
  -7   1  -3    2.65    0.22
  -7   1  -3    2.78    0.16
  -7   1  -3    2.46    0.29
   7  -1   3    2.52    0.31
   7  -1   3    3.01    0.32
   7  -1   3    2.76    0.28
   7  -1   3    2.61    0.32
  -8   1  -3   38.88    1.32
  -8   1  -3   38.35    1.38
  -8   1  -3   37.18    1.38
  -8   1  -3   38.31    1.24
  -8   1  -3   36.07    1.31
  -8   1  -3   38.72    1.26
   8  -1   3   39.59    1.34
   8  -1   3   40.17    1.58
   8  -1   3   41.23    1.66
   8  -1   3   39.16    1.40
  -9   1  -3    0.19    0.22
  -9   1  -3   -0.08    0.17
  -9   1  -3   -0.04    0.12
  -9   1  -3    0.06    0.14
  -9   1  -3    0.20    0.16
   9  -1   3   -0.05    0.18
   9  -1   3   -0.14    0.17
   9  -1   3   -0.02    0.16
   9  -1   3   -0.25    0.17
 -10   1  -3    8.21    0.47
 -10   1  -3    8.42    0.52
 -10   1  -3    8.70    0.49
  10  -1   3    9.02    0.62
  10  -1   3    9.03    0.62
  10  -1   3    9.44    0.56
  10  -1   3    8.55    0.60
 -11   1  -3    3.63    0.36
 -11   1  -3    3.16    0.34
 -11   1  -3    4.00    0.41
  11  -1   3    3.17    0.43
  11  -1   3    4.60    0.45
 -12   1  -3    7.19    0.48
 -12   1  -3    7.36    0.51
 -12   1  -3    8.73    0.57
  12  -1   3    7.35    0.60
  12  -1   3    7.60    0.59
 -13   1  -3    5.64    0.47
 -13   1  -3    5.64    0.48
 -13   1  -3    5.21    0.52
 -13   1  -3    4.96    0.46
  13  -1   3    5.39    0.58
 -14   1  -3   -0.16    0.20
 -15   1  -3    1.42    0.34
 -13  -1   4    0.30    0.25
  12   1  -4    3.14    0.94
  12   1  -4    3.44    0.94
 -12  -1   4    2.07    0.36
 -12  -1   4    2.09    0.34
  11   1  -4    0.03    0.62
  11   1  -4    3.40    0.82
 -11  -1   4    0.08    0.21
 -11  -1   4   -0.03    0.20
 -11  -1   4   -0.06    0.19
 -11  -1   4    0.08    0.22
 -11  -1   4    0.17    0.24
  10   1  -4   10.69    0.81
  10   1  -4   13.17    0.65
  10   1  -4    9.97    0.87
  10   1  -4   11.61    0.97
  10   1  -4   12.49    0.61
 -10  -1   4   13.79    0.64
 -10  -1   4   13.24    0.66
 -10  -1   4   12.07    0.66
 -10  -1   4   13.41    0.64
 -10  -1   4   12.80    0.73
   9   1  -4   52.25    1.85
   9   1  -4   51.73    1.73
   9   1  -4   54.93    2.13
   9   1  -4   57.17    2.24
   9   1  -4   52.39    1.87
  -9  -1   4   54.56    1.71
  -9  -1   4   50.57    1.74
  -9  -1   4   50.88    1.69
  -9  -1   4   49.95    1.86
  -9  -1   4   50.44    1.90
   8   1  -4    3.13    0.31
   8   1  -4    2.95    0.39
   8   1  -4    3.98    0.31
   8   1  -4    2.82    0.31
   8   1  -4    2.80    0.39
  -8  -1   4    3.37    0.34
  -8  -1   4    2.61    0.34
  -8  -1   4    2.70    0.27
  -8  -1   4    2.86    0.31
  -8  -1   4    2.88    0.31
  -8  -1   4    2.72    0.28
   7   1  -4   53.10    2.05
   7   1  -4   52.68    2.14
   7   1  -4   54.62    1.87
   7   1  -4   52.59    1.85
   7   1  -4   51.72    1.69
   7   1  -4   52.22    1.81
  -7  -1   4   52.61    1.70
  -7  -1   4   52.48    1.87
  -7  -1   4   54.89    1.65
  -7  -1   4   55.95    1.87
  -7  -1   4   54.67    1.65
  -7  -1   4   49.48    1.80
   6   1  -4    7.89    0.49
   6   1  -4    7.82    0.43
   6   1  -4    7.51    0.52
   6   1  -4    7.48    0.41
   6   1  -4    7.15    0.42
  -6  -1   4    7.45    0.42
  -6  -1   4    8.29    0.37
  -6  -1   4    7.38    0.41
  -6  -1   4    8.04    0.52
  -6  -1   4    7.98    0.36
  -6  -1   4    8.57    0.43
  -6  -1   4    7.02    0.46
   5   1  -4   25.04    1.13
   5   1  -4   27.46    0.99
   5   1  -4   26.22    0.89
   5   1  -4   24.72    1.08
   5   1  -4   24.43    0.96
   5   1  -4   26.48    0.98
  -5  -1   4   23.72    0.96
  -5  -1   4   25.84    0.82
  -5  -1   4   26.81    0.90
  -5  -1   4   25.61    0.95
  -5  -1   4   25.63    1.12
  -5  -1   4   25.33    0.81
  -5  -1   4   25.17    0.95
   4   1  -4   17.02    0.64
   4   1  -4   16.50    0.78
   4   1  -4   17.91    0.83
   4   1  -4   17.94    0.65
   4   1  -4   18.10    0.71
   4   1  -4   16.44    0.69
   4   1  -4   18.21    0.72
  -4  -1   4   17.80    0.64
  -4  -1   4   17.60    0.56
  -4  -1   4   16.83    0.71
  -4  -1   4   17.04    0.67
  -4  -1   4   17.94    0.67
  -4  -1   4   18.22    0.57
  -4  -1   4   17.98    0.84
   3   1  -4   87.52    3.29
   3   1  -4   90.69    2.87
   3   1  -4   87.80    3.13
   3   1  -4   88.69    2.87
   3   1  -4   87.76    2.55
   3   1  -4   86.08    2.86
   3   1  -4   88.33    2.55
   3   1  -4   89.90    2.67
  -3  -1   4   86.93    2.66
  -3  -1   4   88.14    2.82
  -3  -1   4   91.33    2.44
  -3  -1   4   89.30    2.44
  -3  -1   4   88.18    2.54
  -3  -1   4   87.67    2.82
   2   1  -4  113.74    3.31
   2   1  -4  113.22    3.19
   2   1  -4  114.00    4.13
   2   1  -4  112.47    3.18
   2   1  -4  115.77    3.59
   2   1  -4  110.75    3.59
  -2  -1   4  110.88    3.31
   1   1  -4   13.74    0.52
   1   1  -4   13.09    0.46
   1   1  -4   13.43    0.39
   1   1  -4   13.48    0.46
  -1  -1   4   13.02    0.52
  -1  -1   4   13.15    0.63
  -1  -1   4   13.35    0.39
  -1  -1   4   13.32    0.45
   0   1  -4   -0.05    0.08
   0   1  -4   -0.10    0.07
   0   1  -4   -0.08    0.06
   0   1  -4   -0.02    0.06
   0  -1   4   -0.05    0.07
   0  -1   4   -0.02    0.13
  -1   1  -4   13.23    0.46
   1  -1   4   13.07    0.46
   1  -1   4   12.94    0.62
  -2   1  -4  109.95    3.12
  -2   1  -4  111.85    4.03
   2  -1   4  109.79    3.12
   2  -1   4  108.80    3.85
  -3   1  -4   88.02    2.54
  -3   1  -4   85.33    2.54
  -3   1  -4   87.14    3.24
   3  -1   4   87.35    2.54
   3  -1   4   87.54    3.10
  -4   1  -4   15.80    0.61
  -4   1  -4   17.76    0.53
  -4   1  -4   18.12    0.84
  -4   1  -4   18.56    0.53
  -4   1  -4   17.01    0.68
   4  -1   4   17.69    0.80
   4  -1   4   18.48    0.69
  -5   1  -4   26.16    0.77
  -5   1  -4   24.33    0.85
  -5   1  -4   25.42    0.78
  -5   1  -4   25.74    1.13
  -5   1  -4   24.38    0.92
   5  -1   4   24.24    0.92
   5  -1   4   24.29    0.87
   5  -1   4   25.82    1.08
  -6   1  -4    7.94    0.33
  -6   1  -4    7.55    0.37
  -6   1  -4    7.28    0.33
  -6   1  -4    7.34    0.45
   6  -1   4    8.19    0.40
   6  -1   4    8.36    0.51
   6  -1   4    6.85    0.44
   6  -1   4    7.74    0.51
  -7   1  -4   52.61    1.60
  -7   1  -4   53.89    1.70
  -7   1  -4   54.80    1.61
   7  -1   4   53.21    1.78
   7  -1   4   52.50    2.05
   7  -1   4   54.29    1.73
   7  -1   4   52.13    2.15
  -8   1  -4    2.89    0.34
  -8   1  -4    2.79    0.25
  -8   1  -4    2.82    0.28
  -8   1  -4    2.62    0.24
   8  -1   4    2.64    0.35
   8  -1   4    3.31    0.32
   8  -1   4    2.60    0.36
   8  -1   4    3.02    0.35
  -9   1  -4   49.68    1.79
  -9   1  -4   52.07    1.77
  -9   1  -4   52.45    1.62
  -9   1  -4   51.32    1.72
  -9   1  -4   49.33    1.70
   9  -1   4   53.31    2.06
   9  -1   4   54.05    1.74
   9  -1   4   49.78    2.12
   9  -1   4   51.08    1.81
 -10   1  -4   12.45    0.58
 -10   1  -4   13.47    0.58
 -10   1  -4   12.57    0.65
 -10   1  -4   12.43    0.69
  10  -1   4   13.50    0.80
  10  -1   4   14.03    0.69
  10  -1   4   12.33    0.76
 -11   1  -4    0.20    0.19
 -11   1  -4    0.29    0.21
  11  -1   4    0.26    0.24
  11  -1   4    0.36    0.24
 -12   1  -4    2.18    0.34
 -12   1  -4    2.11    0.30
  12  -1   4    2.04    0.38
  12  -1   4    2.02    0.38
 -13   1  -4   -0.04    0.18
  13  -1   4    0.29    0.26
 -14   1  -4   13.40    0.73
 -15   1  -4    4.24    0.49
  12   1  -5    0.76    0.79
 -12  -1   5    0.31    0.25
  11   1  -5   18.35    1.26
  11   1  -5   16.87    1.10
  11   1  -5   17.66    1.25
 -11  -1   5   18.29    0.81
 -11  -1   5   18.10    0.89
 -11  -1   5   18.34    0.88
 -11  -1   5   19.97    1.01
  10   1  -5    3.31    0.45
  10   1  -5    4.96    0.61
  10   1  -5    5.19    0.62
  10   1  -5    4.34    0.43
 -10  -1   5    4.27    0.40
 -10  -1   5    3.69    0.40
 -10  -1   5    4.45    0.39
 -10  -1   5    4.53    0.36
 -10  -1   5    5.35    0.54
   9   1  -5    9.48    0.56
   9   1  -5   10.30    0.56
   9   1  -5   10.95    0.72
   9   1  -5    9.56    0.70
  -9  -1   5    9.41    0.55
  -9  -1   5    9.08    0.62
  -9  -1   5   10.29    0.51
  -9  -1   5   10.33    0.52
  -9  -1   5    9.24    0.55
   8   1  -5   11.11    0.60
   8   1  -5   12.10    0.60
   8   1  -5   12.83    0.77
   8   1  -5   12.24    0.75
  -8  -1   5   12.02    0.60
  -8  -1   5   13.43    0.55
  -8  -1   5   12.45    0.62
  -8  -1   5   11.92    0.61
  -8  -1   5   12.78    0.55
  -8  -1   5   11.73    0.68
   7   1  -5   15.04    0.70
   7   1  -5   14.72    0.82
   7   1  -5   15.83    0.72
   7   1  -5   15.96    0.68
   7   1  -5   15.27    0.85
  -7  -1   5   15.52    0.69
  -7  -1   5   15.58    0.68
  -7  -1   5   16.24    0.61
  -7  -1   5   16.90    0.71
  -7  -1   5   15.97    0.60
  -7  -1   5   15.26    0.76
   6   1  -5    0.15    0.15
   6   1  -5    0.30    0.23
   6   1  -5    0.35    0.22
   6   1  -5    0.18    0.17
   6   1  -5    0.38    0.16
   6   1  -5    0.35    0.16
  -6  -1   5    0.39    0.15
  -6  -1   5    0.18    0.11
  -6  -1   5    0.30    0.12
  -6  -1   5    0.32    0.15
  -6  -1   5    0.47    0.19
  -6  -1   5    0.21    0.15
   5   1  -5   15.99    0.80
   5   1  -5   15.59    0.68
   5   1  -5   16.26    0.65
   5   1  -5   16.30    0.83
   5   1  -5   16.71    0.70
   5   1  -5   15.35    0.71
  -5  -1   5   16.97    0.54
  -5  -1   5   15.89    0.54
  -5  -1   5   16.56    0.64
  -5  -1   5   16.92    0.65
  -5  -1   5   15.41    0.71
  -5  -1   5   15.87    0.64
   4   1  -5    8.74    0.57
   4   1  -5    8.97    0.43
   4   1  -5    8.60    0.53
   4   1  -5    8.87    0.41
   4   1  -5    8.42    0.47
   4   1  -5    8.96    0.44
   4   1  -5    7.96    0.42
  -4  -1   5    8.36    0.37
  -4  -1   5    8.89    0.29
  -4  -1   5    7.99    0.36
  -4  -1   5    8.78    0.30
  -4  -1   5    8.86    0.41
   3   1  -5   23.93    1.07
   3   1  -5   22.61    1.03
   3   1  -5   23.87    0.81
   3   1  -5   23.50    0.89
   3   1  -5   23.80    0.81
   3   1  -5   23.64    0.87
   3   1  -5   23.51    0.87
  -3  -1   5   23.94    0.89
   2   1  -5    7.25    0.34
   2   1  -5    7.36    0.33
   2   1  -5    7.08    0.34
   2   1  -5    7.32    0.50
   2   1  -5    7.08    0.40
   2   1  -5    7.93    0.34
  -2  -1   5    7.55    0.32
  -2  -1   5    7.49    0.49
  -2  -1   5    7.16    0.39
   1   1  -5   30.39    0.94
   1   1  -5   29.92    0.87
   1   1  -5   31.81    0.95
   1   1  -5   31.91    1.04
   1   1  -5   31.38    0.87
  -1  -1   5   29.32    1.03
  -1  -1   5   30.75    0.90
  -1  -1   5   31.77    1.26
   0   1  -5    1.11    0.11
   0   1  -5    0.95    0.11
   0   1  -5    1.10    0.12
   0   1  -5    1.05    0.15
   0  -1   5    0.96    0.22
   0  -1   5    0.94    0.11
  -1   1  -5   30.01    0.95
  -1   1  -5   31.56    0.87
  -1   1  -5   30.41    0.87
  -1   1  -5   29.79    0.99
   1  -1   5   30.89    0.95
   1  -1   5   30.17    1.24
  -2   1  -5    7.04    0.34
   2  -1   5    7.15    0.35
   2  -1   5    7.78    0.49
  -3   1  -5   22.92    0.80
  -3   1  -5   23.07    0.82
  -3   1  -5   23.19    1.05
   3  -1   5   23.30    0.82
   3  -1   5   24.25    1.03
  -4   1  -5    8.39    0.54
  -4   1  -5    8.47    0.38
  -4   1  -5    8.01    0.43
   4  -1   5    8.90    0.53
   4  -1   5    8.37    0.43
  -5   1  -5   16.95    0.51
  -5   1  -5   15.77    0.50
  -5   1  -5   15.00    0.67
  -5   1  -5   15.80    0.60
   5  -1   5   15.94    0.80
   5  -1   5   16.42    0.68
  -6   1  -5    0.43    0.10
  -6   1  -5    0.21    0.17
  -6   1  -5    0.17    0.11
  -6   1  -5    0.56    0.11
   6  -1   5    0.23    0.17
   6  -1   5    0.34    0.20
  -7   1  -5   16.39    0.58
  -7   1  -5   15.41    0.58
  -7   1  -5   15.60    0.74
  -7   1  -5   15.51    0.65
   7  -1   5   16.50    0.84
   7  -1   5   16.79    0.76
  -8   1  -5   12.67    0.51
  -8   1  -5   11.06    0.54
  -8   1  -5   11.29    0.64
  -8   1  -5   12.65    0.50
   8  -1   5   11.60    0.65
   8  -1   5   11.45    0.70
   8  -1   5   11.59    0.58
  -9   1  -5    8.64    0.50
  -9   1  -5    9.83    0.46
   9  -1   5    9.38    0.61
   9  -1   5   10.08    0.56
   9  -1   5   10.14    0.66
 -10   1  -5    4.44    0.38
 -10   1  -5    4.14    0.33
  10  -1   5    4.29    0.49
  10  -1   5    4.55    0.43
 -11   1  -5   18.50    0.84
 -11   1  -5   18.58    0.78
  11  -1   5   18.53    1.00
 -12   1  -5    0.41    0.19
  12  -1   5    0.36    0.28
 -13   1  -5    1.49    0.29
 -14   1  -5    0.01    0.21
 -15   1  -5    5.96    0.56
  12   1  -6   -1.21    0.68
  11   1  -6    5.83    0.72
  11   1  -6    3.02    0.48
  11   1  -6    5.42    0.69
 -11  -1   6    4.12    0.42
  10   1  -6   21.76    1.18
  10   1  -6   21.26    0.94
  10   1  -6   22.46    1.16
  10   1  -6   21.66    0.96
 -10  -1   6   20.55    1.04
 -10  -1   6   20.97    0.93
 -10  -1   6   19.97    0.93
   9   1  -6    9.85    0.58
   9   1  -6   10.26    0.74
   9   1  -6   10.69    0.75
   9   1  -6   10.85    0.58
  -9  -1   6   10.31    0.60
  -9  -1   6   10.07    0.50
  -9  -1   6   10.81    0.58
  -9  -1   6   10.11    0.56
  -9  -1   6   10.74    0.50
  -9  -1   6    8.39    0.64
   8   1  -6    0.59    0.29
   8   1  -6    0.48    0.29
   8   1  -6    0.16    0.21
   8   1  -6    0.09    0.21
  -8  -1   6    0.35    0.21
  -8  -1   6    0.47    0.16
  -8  -1   6    0.05    0.17
  -8  -1   6    0.00    0.20
  -8  -1   6    0.32    0.15
  -8  -1   6    0.22    0.20
   7   1  -6    7.13    0.47
   7   1  -6    7.56    0.61
   7   1  -6    8.84    0.63
   7   1  -6    7.79    0.49
  -7  -1   6    7.90    0.45
  -7  -1   6    7.84    0.47
  -7  -1   6    7.68    0.43
  -7  -1   6    7.91    0.54
  -7  -1   6    8.45    0.37
  -7  -1   6    8.31    0.37
   6   1  -6   56.91    2.33
   6   1  -6   59.29    1.96
   6   1  -6   59.47    2.24
   6   1  -6   55.23    1.99
   6   1  -6   58.25    2.02
   6   1  -6   55.85    1.82
  -6  -1   6   56.32    1.92
  -6  -1   6   59.03    1.66
  -6  -1   6   58.28    1.94
  -6  -1   6   58.81    1.66
  -6  -1   6   55.08    1.80
  -6  -1   6   54.38    1.94
   5   1  -6    0.37    0.16
   5   1  -6    0.27    0.16
   5   1  -6    0.18    0.22
   5   1  -6    0.39    0.19
   5   1  -6    0.43    0.17
   5   1  -6    0.30    0.21
  -5  -1   6    0.38    0.08
  -5  -1   6    0.25    0.14
  -5  -1   6    0.36    0.07
  -5  -1   6    0.23    0.10
  -5  -1   6    0.39    0.11
  -5  -1   6    0.32    0.18
   4   1  -6    4.86    0.38
   4   1  -6    5.84    0.35
   4   1  -6    5.86    0.36
   4   1  -6    5.82    0.36
   4   1  -6    5.79    0.47
   4   1  -6    5.83    0.36
   4   1  -6    5.41    0.48
   4   1  -6    5.35    0.34
  -4  -1   6    5.61    0.39
  -4  -1   6    5.77    0.33
   3   1  -6   22.30    1.06
   3   1  -6   23.10    0.86
   3   1  -6   21.88    1.01
   3   1  -6   21.85    0.82
   3   1  -6   22.83    0.83
   3   1  -6   21.89    0.78
   3   1  -6   21.33    0.77
  -3  -1   6   22.40    0.75
  -3  -1   6   19.94    0.84
   2   1  -6    4.45    0.34
   2   1  -6    4.12    0.28
   2   1  -6    4.24    0.25
   2   1  -6    4.51    0.27
   2   1  -6    4.48    0.42
   2   1  -6    4.27    0.25
  -2  -1   6    4.53    0.42
  -2  -1   6    4.06    0.32
  -2  -1   6    4.24    0.24
   1   1  -6   29.08    1.33
   1   1  -6   29.31    0.87
   1   1  -6   30.94    0.95
   1   1  -6   30.57    0.87
   1   1  -6   31.35    1.05
   1   1  -6   30.52    0.96
  -1  -1   6   31.68    1.30
   0   1  -6    0.03    0.08
   0   1  -6   -0.08    0.11
   0   1  -6   -0.04    0.08
   0   1  -6   -0.05    0.07
   0  -1   6    0.00    0.09
   0  -1   6   -0.29    0.16
  -1   1  -6   30.65    1.03
  -1   1  -6   31.80    0.90
  -1   1  -6   29.20    0.96
  -1   1  -6   31.79    0.90
   1  -1   6   30.76    1.30
   1  -1   6   29.72    0.97
  -2   1  -6    4.17    0.27
   2  -1   6    4.42    0.28
   2  -1   6    4.20    0.40
  -3   1  -6   20.92    0.78
   3  -1   6   21.51    0.79
   3  -1   6   21.92    1.00
  -4   1  -6    5.49    0.35
  -4   1  -6    5.49    0.31
   4  -1   6    5.09    0.36
   4  -1   6    5.17    0.43
  -5   1  -6    0.32    0.12
  -5   1  -6    0.26    0.06
  -5   1  -6    0.39    0.17
  -5   1  -6    0.35    0.06
   5  -1   6    0.23    0.17
   5  -1   6    0.17    0.19
  -6   1  -6   59.55    1.66
  -6   1  -6   57.35    1.66
  -6   1  -6   56.73    1.80
  -6   1  -6   58.08    1.89
   6  -1   6   56.15    1.89
   6  -1   6   57.45    2.25
  -7   1  -6    7.46    0.51
  -7   1  -6    7.72    0.36
  -7   1  -6    8.40    0.36
  -7   1  -6    7.82    0.41
   7  -1   6    7.76    0.58
   7  -1   6    7.59    0.53
  -8   1  -6   -0.11    0.13
  -8   1  -6   -0.08    0.21
  -8   1  -6    0.43    0.14
  -8   1  -6    0.45    0.15
   8  -1   6   -0.09    0.23
   8  -1   6    0.41    0.24
  -9   1  -6    9.71    0.46
  -9   1  -6    9.66    0.51
   9  -1   6    9.52    0.67
 -10   1  -6   20.85    0.87
 -10   1  -6   21.26    0.80
  10  -1   6   20.65    1.08
 -11   1  -6    4.36    0.35
  11  -1   6    4.19    0.51
 -12   1  -6    0.19    0.20
  12  -1   6    0.53    0.29
 -13   1  -6    1.43    0.29
 -14   1  -6    4.58    0.46
  12   1  -7    1.64    0.64
  12   1  -7    2.60    0.68
  11   1  -7    5.61    0.68
  11   1  -7    6.26    0.71
 -11  -1   7    5.02    0.43
  10   1  -7    9.01    0.57
  10   1  -7    8.68    0.58
  10   1  -7    9.35    0.74
  10   1  -7    9.03    0.77
 -10  -1   7    8.78    0.53
   9   1  -7    0.74    0.31
   9   1  -7    1.00    0.35
   9   1  -7    0.88    0.24
   9   1  -7    0.48    0.23
  -9  -1   7    0.72    0.28
  -9  -1   7    0.78    0.20
   8   1  -7   29.25    1.13
   8   1  -7   28.31    1.42
   8   1  -7   28.97    1.37
   8   1  -7   28.88    1.19
  -8  -1   7   27.46    1.23
  -8  -1   7   29.64    1.10
  -8  -1   7   31.11    1.13
  -8  -1   7   30.26    0.96
   7   1  -7   10.43    0.73
   7   1  -7   10.59    0.74
   7   1  -7   10.08    0.57
   7   1  -7    9.28    0.53
  -7  -1   7    9.96    0.38
  -7  -1   7    9.66    0.53
  -7  -1   7    9.50    0.62
  -7  -1   7   10.30    0.39
  -7  -1   7   10.38    0.46
  -7  -1   7   10.08    0.48
   6   1  -7    2.13    0.38
   6   1  -7    2.09    0.37
   6   1  -7    1.77    0.26
   6   1  -7    1.83    0.27
  -6  -1   7    2.29    0.33
  -6  -1   7    1.51    0.24
  -6  -1   7    1.88    0.13
  -6  -1   7    1.92    0.17
  -6  -1   7    1.66    0.16
   5   1  -7    3.13    0.32
   5   1  -7    3.03    0.42
   5   1  -7    3.55    0.43
   5   1  -7    3.63    0.33
   5   1  -7    2.94    0.31
   5   1  -7    3.14    0.36
  -5  -1   7    3.45    0.27
  -5  -1   7    3.19    0.36
   4   1  -7   19.96    0.80
   4   1  -7   19.70    0.76
   4   1  -7   19.99    0.99
   4   1  -7   20.18    0.82
   4   1  -7   20.13    0.81
   4   1  -7   19.30    1.03
   4   1  -7   20.71    0.86
   4   1  -7   19.95    0.76
  -4  -1   7   20.08    0.72
  -4  -1   7   17.73    0.82
   3   1  -7   23.46    1.17
   3   1  -7   23.08    0.90
   3   1  -7   23.60    1.12
   3   1  -7   23.98    0.85
   3   1  -7   24.48    0.85
   3   1  -7   23.55    0.94
   3   1  -7   24.69    0.90
  -3  -1   7   25.14    0.81
  -3  -1   7   23.64    0.94
   2   1  -7    9.58    0.43
   2   1  -7   10.39    0.43
   2   1  -7   11.43    0.54
   2   1  -7   10.00    0.44
   2   1  -7   10.38    0.44
   2   1  -7   10.68    0.67
   1   1  -7   21.06    0.63
   1   1  -7   20.08    0.62
   1   1  -7   22.36    0.83
   1   1  -7   21.66    0.73
   1   1  -7   21.16    1.05
   1   1  -7   21.84    0.72
  -1  -1   7   21.21    1.02
   0   1  -7    0.15    0.09
   0   1  -7    0.09    0.12
   0   1  -7    0.05    0.07
   0   1  -7    0.03    0.08
   0   1  -7    0.14    0.09
   0  -1   7    0.11    0.19
  -1   1  -7   21.00    0.73
  -1   1  -7   22.38    0.67
  -1   1  -7   21.54    0.68
  -1   1  -7   21.34    0.79
   1  -1   7   21.56    1.03
   1  -1   7   21.55    0.73
  -2   1  -7   10.28    0.45
  -2   1  -7   10.67    0.33
  -2   1  -7   10.42    0.34
   2  -1   7   10.27    0.46
   2  -1   7   10.62    0.65
  -3   1  -7   22.83    0.85
   3  -1   7   24.02    1.11
   3  -1   7   23.28    0.86
  -4   1  -7   19.94    0.76
  -4   1  -7   19.66    0.78
   4  -1   7   19.38    0.79
   4  -1   7   20.71    1.00
  -5   1  -7    3.30    0.15
  -5   1  -7    3.54    0.27
  -5   1  -7    3.02    0.32
   5  -1   7    2.90    0.32
   5  -1   7    3.98    0.45
  -6   1  -7    1.97    0.30
  -6   1  -7    2.05    0.23
  -6   1  -7    1.93    0.15
  -6   1  -7    1.91    0.15
   6  -1   7    1.78    0.29
   6  -1   7    1.99    0.36
  -7   1  -7   10.20    0.50
  -7   1  -7   10.67    0.61
  -7   1  -7   11.30    0.42
  -7   1  -7    9.58    0.41
   7  -1   7   11.30    0.63
   7  -1   7    9.40    0.68
  -8   1  -7   29.24    0.96
  -8   1  -7   29.38    0.96
  -8   1  -7   28.87    1.05
   8  -1   7   28.52    1.35
   8  -1   7   27.95    1.18
  -9   1  -7    0.54    0.18
  -9   1  -7    0.45    0.15
   9  -1   7    0.52    0.28
 -10   1  -7    8.82    0.46
  10  -1   7    9.87    0.72
 -11   1  -7    5.67    0.38
  11  -1   7    4.80    0.58
 -12   1  -7    0.25    0.19
  12  -1   7    0.53    0.32
 -13   1  -7    1.66    0.29
 -14   1  -7    0.27    0.23
  12   1  -8    1.11    0.53
  12   1  -8    1.27    0.57
  11   1  -8    1.24    0.45
  11   1  -8    1.39    0.45
  10   1  -8    5.70    0.65
  10   1  -8    5.51    0.51
  10   1  -8    5.11    0.64
   9   1  -8   24.07    1.29
   9   1  -8   22.16    0.99
   9   1  -8   22.96    1.24
  -9  -1   8   25.16    1.16
   8   1  -8    2.10    0.31
   8   1  -8    2.17    0.43
   8   1  -8    2.10    0.31
   8   1  -8    1.85    0.40
  -8  -1   8    2.56    0.39
   7   1  -8   23.36    1.19
   7   1  -8   21.97    0.93
   7   1  -8   22.57    1.20
   7   1  -8   23.03    0.98
  -7  -1   8   21.81    1.03
   6   1  -8    1.38    0.34
   6   1  -8    1.27    0.25
   6   1  -8    1.10    0.23
   6   1  -8    1.29    0.36
  -6  -1   8    1.16    0.28
   5   1  -8   22.40    1.15
   5   1  -8   21.36    0.90
   5   1  -8   20.94    0.85
   5   1  -8   20.82    1.11
  -5  -1   8   21.28    0.95
  -5  -1   8   22.79    0.82
   4   1  -8    7.20    0.41
   4   1  -8    6.63    0.58
   4   1  -8    6.62    0.47
   4   1  -8    5.76    0.38
   4   1  -8    6.15    0.41
   4   1  -8    6.26    0.59
   4   1  -8    6.41    0.39
   4   1  -8    6.53    0.40
  -4  -1   8    6.31    0.46
  -4  -1   8    6.29    0.35
   3   1  -8   26.44    1.31
   3   1  -8   26.02    0.95
   3   1  -8   27.36    1.06
   3   1  -8   25.36    1.24
   3   1  -8   27.60    1.01
   3   1  -8   26.75    1.00
   3   1  -8   28.48    0.96
   2   1  -8   26.61    0.91
   2   1  -8   26.68    0.95
   2   1  -8   26.28    1.30
   2   1  -8   27.60    1.04
   2   1  -8   26.11    0.95
   2   1  -8   27.33    0.92
   1   1  -8    6.91    0.56
   1   1  -8    7.50    0.37
   1   1  -8    7.29    0.44
   1   1  -8    7.30    0.26
   1   1  -8    6.96    0.26
   1   1  -8    6.91    0.35
  -1  -1   8    7.31    0.59
   0   1  -8    0.00    0.14
   0   1  -8   -0.09    0.08
   0   1  -8    0.06    0.10
   0   1  -8   -0.14    0.09
   0   1  -8   -0.08    0.09
   0  -1   8    0.53    0.24
  -1   1  -8    7.14    0.32
  -1   1  -8    8.07    0.42
  -1   1  -8    6.82    0.30
  -1   1  -8    7.22    0.35
  -1   1  -8    7.40    0.35
   1  -1   8    6.71    0.55
  -2   1  -8   27.94    0.96
  -2   1  -8   28.44    0.84
  -2   1  -8   28.49    1.00
  -2   1  -8   27.44    0.83
   2  -1   8   26.71    0.95
   2  -1   8   27.55    1.29
  -3   1  -8   26.52    0.97
   3  -1   8   27.56    0.98
   3  -1   8   27.18    1.27
  -4   1  -8    6.17    0.38
  -4   1  -8    6.77    0.42
   4  -1   8    6.04    0.55
   4  -1   8    5.49    0.39
  -5   1  -8   22.64    0.84
  -5   1  -8   22.04    0.66
  -5   1  -8   22.51    0.92
   5  -1   8   21.63    0.90
   5  -1   8   21.73    1.11
  -6   1  -8    1.09    0.25
  -6   1  -8    1.39    0.13
  -6   1  -8    1.41    0.22
  -6   1  -8    1.18    0.11
   6  -1   8    1.49    0.34
   6  -1   8    1.21    0.28
  -7   1  -8   22.75    0.76
  -7   1  -8   23.87    0.89
  -7   1  -8   23.78    0.76
  -7   1  -8   23.91    1.02
   7  -1   8   23.13    1.18
   7  -1   8   22.13    1.01
  -8   1  -8    2.10    0.27
  -8   1  -8    2.62    0.23
   8  -1   8    1.60    0.38
  -9   1  -8   24.77    0.85
   9  -1   8   22.82    1.23
 -10   1  -8    5.82    0.37
  10  -1   8    5.68    0.59
 -11   1  -8    1.42    0.23
  11  -1   8    1.51    0.39
 -12   1  -8    1.23    0.25
  12  -1   8    0.94    0.36
 -13   1  -8    1.97    0.30
  12   1  -9    9.60    0.94
  11   1  -9   -0.50    0.31
  11   1  -9    0.27    0.39
  10   1  -9    1.64    0.46
  10   1  -9    1.92    0.34
  10   1  -9    1.73    0.46
   9   1  -9    0.26    0.34
   9   1  -9    0.28    0.33
   9   1  -9    0.06    0.22
   8   1  -9   16.38    1.01
   8   1  -9   15.74    1.02
   8   1  -9   15.34    0.78
   8   1  -9   15.53    0.80
  -8  -1   9   16.49    0.90
   7   1  -9    2.49    0.34
   7   1  -9    3.15    0.50
   7   1  -9    2.45    0.34
   7   1  -9    3.13    0.48
  -7  -1   9    2.32    0.39
   6   1  -9    0.57    0.32
   6   1  -9    0.52    0.29
   6   1  -9    0.24    0.21
   6   1  -9    0.54    0.21
  -6  -1   9    0.14    0.22
   5   1  -9    1.44    0.25
   5   1  -9    1.74    0.40
   5   1  -9    1.87    0.39
   5   1  -9    1.78    0.27
  -5  -1   9    1.43    0.29
   4   1  -9   32.76    1.59
   4   1  -9   34.13    1.26
   4   1  -9   33.86    1.54
   4   1  -9   33.12    1.18
   3   1  -9    0.71    0.29
   3   1  -9    1.35    0.21
   3   1  -9    1.38    0.21
   3   1  -9    1.61    0.37
   3   1  -9    1.34    0.21
   3   1  -9    1.09    0.28
   2   1  -9    0.96    0.18
   2   1  -9    0.67    0.15
   2   1  -9    0.89    0.18
   2   1  -9    0.28    0.25
   2   1  -9    0.90    0.30
   2   1  -9    0.74    0.14
   2   1  -9    0.59    0.21
   1   1  -9    1.28    0.34
   1   1  -9    1.29    0.19
   1   1  -9    1.32    0.19
   1   1  -9    1.68    0.11
   1   1  -9    1.85    0.28
  -1  -1   9    1.51    0.37
   0   1  -9   25.88    1.33
   0   1  -9   26.77    1.03
   0   1  -9   27.07    0.85
   0   1  -9   26.71    0.89
   0   1  -9   26.81    0.90
   0   1  -9   28.23    0.86
   0  -1   9   26.04    1.29
  -1   1  -9    1.85    0.19
  -1   1  -9    1.48    0.17
  -1   1  -9    1.44    0.18
  -1   1  -9    1.50    0.16
  -1   1  -9    1.49    0.24
   1  -1   9    1.60    0.36
  -2   1  -9    0.71    0.19
  -2   1  -9    0.81    0.11
  -2   1  -9    0.75    0.16
  -2   1  -9    0.60    0.16
  -2   1  -9    1.01    0.13
   2  -1   9    0.94    0.31
  -3   1  -9    1.46    0.22
  -3   1  -9    1.30    0.12
  -3   1  -9    1.27    0.12
  -3   1  -9    1.29    0.22
   3  -1   9    0.84    0.31
  -4   1  -9   33.57    0.96
  -4   1  -9   32.31    1.18
  -4   1  -9   32.56    1.19
   4  -1   9   32.28    1.18
   4  -1   9   33.53    1.53
  -5   1  -9    1.52    0.12
  -5   1  -9    1.71    0.24
  -5   1  -9    1.88    0.28
  -5   1  -9    1.41    0.12
   5  -1   9    1.85    0.28
   5  -1   9    1.71    0.36
  -6   1  -9    0.56    0.10
  -6   1  -9    0.64    0.24
  -6   1  -9    0.58    0.09
  -6   1  -9    0.35    0.16
   6  -1   9    0.90    0.32
   6  -1   9    0.08    0.20
  -7   1  -9    2.60    0.29
  -7   1  -9    2.49    0.20
  -7   1  -9    2.56    0.19
   7  -1   9    2.56    0.38
   7  -1   9    2.18    0.41
  -8   1  -9   16.29    0.62
   8  -1   9   17.07    1.01
  -9   1  -9    0.23    0.14
   9  -1   9    0.31    0.31
 -10   1  -9    1.31    0.22
  10  -1   9    1.79    0.42
 -11   1  -9    0.31    0.18
  11  -1   9   -0.23    0.27
 -12   1  -9    9.12    0.52
  12  -1   9    9.52    0.82
 -13   1  -9    0.23    0.21
  12   1 -10    1.55    0.55
  11   1 -10   18.15    1.19
  11   1 -10   18.92    1.25
  10   1 -10   10.94    0.71
  10   1 -10   12.84    0.95
  10   1 -10   12.71    0.96
   9   1 -10   -0.21    0.31
   9   1 -10   -0.02    0.35
   9   1 -10    0.06    0.23
   8   1 -10    2.74    0.50
   8   1 -10    3.49    0.54
   8   1 -10    2.15    0.35
   7   1 -10    1.61    0.42
   7   1 -10    1.54    0.42
   7   1 -10    2.02    0.32
   7   1 -10    1.62    0.30
  -7  -1  10    1.69    0.35
   6   1 -10    3.19    0.51
   6   1 -10    3.12    0.50
   6   1 -10    3.14    0.36
   6   1 -10    3.14    0.37
  -6  -1  10    3.58    0.46
   5   1 -10    5.79    0.42
   5   1 -10    5.91    0.60
   5   1 -10    6.40    0.62
   5   1 -10    5.64    0.43
   4   1 -10    3.34    0.51
   4   1 -10    3.74    0.52
   4   1 -10    5.06    0.37
   4   1 -10    4.45    0.36
   3   1 -10    0.30    0.28
   3   1 -10   -0.09    0.24
   3   1 -10    0.10    0.16
   3   1 -10    0.28    0.16
   3   1 -10    0.06    0.16
   2   1 -10   30.30    1.08
   2   1 -10   30.42    1.47
   2   1 -10   31.15    1.12
   2   1 -10   29.02    1.52
   2   1 -10   32.82    1.12
   1   1 -10   29.82    1.01
   1   1 -10   29.33    0.97
   1   1 -10   29.73    1.15
   1   1 -10   27.50    1.46
  -1  -1  10   29.37    1.43
   0   1 -10    0.02    0.11
   0   1 -10   -0.02    0.18
   0   1 -10   -0.04    0.11
   0   1 -10   -0.09    0.26
   0   1 -10    0.07    0.13
   0   1 -10    0.12    0.15
   0  -1  10    0.37    0.29
  -1   1 -10   30.11    0.99
  -1   1 -10   30.29    1.00
  -1   1 -10   28.84    0.97
  -1   1 -10   29.76    0.99
  -1   1 -10   30.30    1.14
   1  -1  10   29.68    1.46
  -2   1 -10   32.57    1.17
  -2   1 -10   29.48    1.01
  -2   1 -10   32.90    1.09
  -2   1 -10   32.16    1.09
  -2   1 -10   30.30    0.98
   2  -1  10   31.50    1.51
  -3   1 -10    0.20    0.16
  -3   1 -10    0.12    0.10
  -3   1 -10    0.14    0.09
  -3   1 -10    0.19    0.17
  -3   1 -10    0.08    0.15
   3  -1  10    0.44    0.30
  -4   1 -10    4.37    0.36
  -4   1 -10    4.55    0.22
  -4   1 -10    4.74    0.23
  -4   1 -10    4.56    0.40
   4  -1  10    4.19    0.54
  -5   1 -10    5.74    0.25
  -5   1 -10    6.22    0.45
  -5   1 -10    5.77    0.26
  -5   1 -10    6.09    0.40
  -5   1 -10    6.06    0.45
   5  -1  10    5.78    0.58
  -6   1 -10    3.74    0.40
  -6   1 -10    3.10    0.18
  -6   1 -10    3.33    0.33
  -6   1 -10    3.39    0.21
  -6   1 -10    3.54    0.40
   6  -1  10    2.94    0.47
  -7   1 -10    1.76    0.17
   7  -1  10    1.65    0.40
  -8   1 -10    2.93    0.24
   8  -1  10    3.59    0.54
  -9   1 -10    0.11    0.13
   9  -1  10    0.19    0.31
 -10   1 -10   12.24    0.56
  10  -1  10   12.37    0.91
 -11   1 -10   17.65    0.74
  11  -1  10   18.32    1.14
 -12   1 -10    0.95    0.24
  12  -1  10    1.07    0.44
  11   1 -11    1.75    0.54
  11   1 -11    2.01    0.57
  10   1 -11    0.57    0.43
  10   1 -11    0.56    0.42
  10   1 -11    0.03    0.26
   9   1 -11    6.51    0.54
   9   1 -11    6.32    0.78
   9   1 -11    6.19    0.76
   8   1 -11   -0.63    0.29
   8   1 -11    0.46    0.38
   8   1 -11    0.20    0.23
   7   1 -11   -0.01    0.21
   7   1 -11   -0.10    0.32
   7   1 -11    0.25    0.34
   6   1 -11    1.02    0.38
   6   1 -11    1.21    0.27
   6   1 -11    0.71    0.24
   6   1 -11    1.61    0.42
   5   1 -11   -0.02    0.20
   5   1 -11   -0.24    0.17
   5   1 -11   -0.34    0.23
   5   1 -11    0.13    0.29
   4   1 -11    0.34    0.31
   4   1 -11    0.31    0.20
   4   1 -11    0.39    0.19
   4   1 -11    0.40    0.32
   3   1 -11   29.41    1.10
   3   1 -11   29.55    1.56
   3   1 -11   30.69    1.52
   3   1 -11   30.11    1.15
   2   1 -11    3.72    0.56
   2   1 -11    3.94    0.30
   2   1 -11    3.30    0.33
   2   1 -11    4.10    0.58
   1   1 -11   18.64    0.75
   1   1 -11   18.95    1.15
   0   1 -11   14.27    0.98
   0   1 -11   15.33    0.61
   0  -1  11   13.68    0.94
  -1   1 -11   17.27    1.12
  -1   1 -11   19.55    0.71
  -1   1 -11   20.26    0.88
   1  -1  11   18.18    1.10
  -2   1 -11    3.78    0.26
  -2   1 -11    3.66    0.31
  -2   1 -11    3.68    0.29
  -2   1 -11    3.97    0.32
  -2   1 -11    4.18    0.41
   2  -1  11    3.11    0.51
  -3   1 -11   32.32    1.13
  -3   1 -11   31.42    1.01
  -3   1 -11   30.21    1.12
  -3   1 -11   29.46    0.97
  -3   1 -11   32.32    1.19
   3  -1  11   30.10    1.53
  -4   1 -11    0.41    0.11
  -4   1 -11    0.33    0.11
  -4   1 -11    0.64    0.21
  -4   1 -11    0.55    0.21
   4  -1  11    0.37    0.32
  -5   1 -11    0.15    0.10
  -5   1 -11   -0.08    0.19
  -5   1 -11    0.06    0.17
  -5   1 -11    0.21    0.09
   5  -1  11    0.19    0.29
  -6   1 -11    1.29    0.14
  -6   1 -11    1.20    0.29
   6  -1  11    1.67    0.43
  -7   1 -11   -0.01    0.09
   7  -1  11    0.40    0.33
  -8   1 -11    0.58    0.14
   8  -1  11    0.60    0.36
  -9   1 -11    6.12    0.36
   9  -1  11    5.73    0.71
 -10   1 -11    0.42    0.17
  10  -1  11    0.22    0.34
 -11   1 -11    2.06    0.27
  11  -1  11    1.50    0.48
  10   1 -12    6.23    0.79
  10   1 -12    5.23    0.77
  10   1 -12    5.04    0.58
   9   1 -12   -0.13    0.24
   9   1 -12   -0.14    0.36
   9   1 -12    0.24    0.39
   8   1 -12   -0.14    0.36
   8   1 -12   -0.14    0.23
   8   1 -12   -0.28    0.34
   7   1 -12   -0.04    0.35
   7   1 -12    0.01    0.34
   7   1 -12    0.00    0.21
   6   1 -12    8.32    0.77
   6   1 -12    7.50    0.54
   6   1 -12    8.10    0.78
   5   1 -12    0.85    0.37
   5   1 -12    0.37    0.22
   5   1 -12    0.87    0.37
   5   1 -12    0.70    0.25
   4   1 -12    2.47    0.49
   4   1 -12    3.20    0.36
   4   1 -12    2.70    0.53
   4   1 -12    2.21    0.32
   3   1 -12    0.09    0.30
   3   1 -12    0.32    0.35
   3   1 -12    0.39    0.19
   2   1 -12   18.57    0.79
   2   1 -12   20.74    1.18
   2   1 -12   18.38    1.18
   1   1 -12    3.94    0.35
   1   1 -12    3.88    0.57
   1   1 -12    4.49    0.62
   0   1 -12    0.23    0.30
   0   1 -12   -0.18    0.13
   0  -1  12   -0.12    0.31
  -1   1 -12    3.88    0.59
  -1   1 -12    4.22    0.30
   1  -1  12    5.28    0.67
  -2   1 -12   19.61    0.69
  -2   1 -12   18.39    1.16
   2  -1  12   17.13    1.11
  -3   1 -12    0.15    0.12
   3  -1  12   -0.06    0.28
  -4   1 -12    2.52    0.20
   4  -1  12    1.85    0.46
  -5   1 -12    0.42    0.12
   5  -1  12    0.41    0.33
  -6   1 -12    7.43    0.34
   6  -1  12    8.71    0.76
  -7   1 -12   -0.03    0.10
   7  -1  12   -0.20    0.27
  -8   1 -12    0.05    0.12
   8  -1  12    0.06    0.33
  -9   1 -12    0.03    0.15
   9  -1  12   -0.32    0.30
 -10   1 -12    5.80    0.39
  10  -1  12    6.31    0.78
   9   1 -13    1.34    0.37
   9   1 -13    2.17    0.58
   8   1 -13    3.42    0.66
   8   1 -13    2.56    0.42
   8   1 -13    2.82    0.62
   7   1 -13    3.84    0.66
   7   1 -13    2.92    0.42
   7   1 -13    2.81    0.61
   6   1 -13    0.22    0.38
   6   1 -13    1.26    0.45
   6   1 -13    1.24    0.31
   5   1 -13    6.33    0.51
   5   1 -13    7.52    0.75
   5   1 -13    6.27    0.50
   5   1 -13    6.78    0.82
   4   1 -13    8.88    0.57
   4   1 -13    8.96    0.84
   4   1 -13   10.31    0.85
   3   1 -13    0.46    0.33
   3   1 -13    0.20    0.21
   3   1 -13    0.18    0.35
   2   1 -13    0.41    0.34
   2   1 -13    0.11    0.31
   2   1 -13    0.22    0.19
   1   1 -13    1.82    0.46
   1   1 -13    2.05    0.28
   1   1 -13    2.36    0.51
   0   1 -13   16.62    1.13
   0   1 -13   16.34    0.70
  -1   1 -13    1.98    0.24
  -1   1 -13    2.06    0.51
   1  -1  13    1.50    0.46
  -2   1 -13    0.34    0.33
  -2   1 -13    0.44    0.15
   2  -1  13    0.17    0.31
  -3   1 -13    0.21    0.14
  -3   1 -13    0.31    0.29
   3  -1  13    0.13    0.32
  -4   1 -13    9.29    0.42
   4  -1  13    9.85    0.85
  -5   1 -13    6.02    0.32
   5  -1  13    5.88    0.73
  -6   1 -13    1.05    0.16
   6  -1  13    1.15    0.42
  -7   1 -13    2.91    0.23
   7  -1  13    3.28    0.62
  -8   1 -13    2.73    0.25
   8  -1  13    2.47    0.57
  -9   1 -13    2.22    0.26
   9  -1  13    1.07    0.47
   8   1 -14    0.47    0.45
   8   1 -14    0.08    0.28
   7   1 -14    8.68    0.65
   7   1 -14    8.42    0.94
   6   1 -14    8.77    0.63
   6   1 -14    9.97    0.91
   5   1 -14    5.61    0.53
   5   1 -14    4.05    0.69
   5   1 -14    5.73    0.76
   4   1 -14    5.63    0.76
   4   1 -14    6.26    0.82
   4   1 -14    5.87    0.49
   3   1 -14    7.67    0.87
   3   1 -14    7.80    0.82
   3   1 -14    7.51    0.53
   2   1 -14   -0.06    0.34
   2   1 -14    0.51    0.23
   2   1 -14    0.31    0.38
   1   1 -14    1.16    0.45
   1   1 -14    0.97    0.25
   1   1 -14    1.55    0.47
   0   1 -14   -0.11    0.31
   0   1 -14   -0.25    0.31
   0   1 -14   -0.16    0.15
  -1   1 -14    1.65    0.25
  -1   1 -14    0.89    0.40
   1  -1  14    1.38    0.45
  -2   1 -14    0.42    0.19
  -2   1 -14    0.20    0.35
   2  -1  14    0.23    0.39
  -3   1 -14    7.58    0.80
  -3   1 -14    7.60    0.42
   3  -1  14    7.47    0.86
  -4   1 -14    6.14    0.36
  -4   1 -14    5.73    0.78
   4  -1  14    6.43    0.80
  -5   1 -14    5.58    0.32
  -5   1 -14    5.65    0.77
   5  -1  14    3.84    0.67
  -6   1 -14    9.69    0.43
   6  -1  14    9.31    0.88
  -7   1 -14    7.88    0.39
   7  -1  14    7.11    0.89
  -8   1 -14    0.16    0.15
   8  -1  14    0.17    0.42
   6   1 -15    0.20    0.45
   6   1 -15   -0.23    0.25
   5   1 -15    0.49    0.46
   5   1 -15    0.44    0.28
   4   1 -15    5.55    0.78
   4   1 -15    6.53    0.52
   3   1 -15    2.13    0.35
   3   1 -15    2.90    0.59
   2   1 -15    1.43    0.49
   2   1 -15    0.75    0.26
   1   1 -15    0.67    0.45
   1   1 -15    0.96    0.25
   0   1 -15    2.92    0.35
   0   1 -15    3.33    0.65
  -1   1 -15    1.28    0.50
  -1   1 -15    1.19    0.26
  -2   1 -15    0.51    0.20
   2  -1  15    0.58    0.44
  -3   1 -15    2.86    0.29
   3  -1  15    2.09    0.56
  -4   1 -15    6.56    0.39
   4  -1  15    6.45    0.86
  -5   1 -15    0.31    0.15
   5  -1  15    0.70    0.47
  -6   1 -15    0.28    0.15
   6  -1  15    0.19    0.43
   3   1 -16    1.31    0.50
   3   1 -16    1.32    0.34
   2   1 -16    5.71    0.84
   2   1 -16    4.66    0.50
   1   1 -16    1.86    0.34
   1   1 -16    1.53    0.53
   0   1 -16   -0.29    0.19
   0   1 -16    0.14    0.43
  -1   1 -16    1.40    0.28
  -1   1 -16    1.12    0.48
  -2   1 -16    4.33    0.73
  -2   1 -16    4.58    0.39
  -3   1 -16    1.43    0.25
  -3  -2 -16    1.95    0.26
  -2  -2 -16    0.17    0.41
  -2  -2 -16    0.00    0.18
  -1  -2 -16    1.86    0.29
  -1  -2 -16    1.67    0.54
   0  -2 -16    7.58    0.92
   0  -2 -16    7.09    0.50
   1  -2 -16    1.96    0.33
   1  -2 -16    2.23    0.58
   2  -2 -16    0.12    0.24
   2  -2 -16   -0.20    0.38
   6   2  15    4.88    0.76
  -6  -2 -15    5.12    0.28
  -5  -2 -15    0.14    0.13
  -4  -2 -15   -0.07    0.14
  -4  -2 -15   -0.30    0.32
  -3  -2 -15    0.43    0.39
  -3  -2 -15   -0.01    0.15
  -2  -2 -15    4.93    0.35
  -2  -2 -15    5.35    0.76
  -1  -2 -15    4.96    0.76
  -1  -2 -15    4.28    0.38
   0  -2 -15   -0.16    0.18
   0  -2 -15    0.19    0.37
   1  -2 -15    3.93    0.66
   1  -2 -15    3.64    0.38
   2  -2 -15    5.47    0.77
   2  -2 -15    4.86    0.46
   3  -2 -15    0.77    0.43
   3  -2 -15    0.31    0.23
   4  -2 -15    0.10    0.24
   4  -2 -15   -0.24    0.38
   5  -2 -15    0.73    0.48
   5  -2 -15    0.17    0.25
   6  -2 -15    5.39    0.80
   6  -2 -15    6.20    0.59
   8   2  14    2.01    0.55
  -8  -2 -14    1.77    0.18
   7   2  14    6.58    0.81
  -7  -2 -14    6.44    0.29
  -7  -2 -14    7.22    0.85
   6   2  14    0.04    0.38
  -6  -2 -14    0.73    0.39
  -6  -2 -14    0.21    0.11
   5   2  14    7.67    0.87
  -5  -2 -14    7.25    0.78
  -5  -2 -14    7.24    0.33
   4   2  14    0.99    0.47
  -4  -2 -14    0.54    0.39
  -4  -2 -14    1.23    0.17
  -3  -2 -14    3.98    0.28
  -3  -2 -14    3.42    0.62
  -2  -2 -14    1.40    0.21
  -2  -2 -14    1.11    0.46
  -2  -2 -14    1.23    0.45
  -1  -2 -14    5.48    0.37
  -1  -2 -14    4.88    0.68
  -1  -2 -14    6.45    0.79
   0  -2 -14    0.72    0.20
   0  -2 -14    0.27    0.39
   0  -2 -14   -0.25    0.31
   1  -2 -14    5.51    0.78
   1  -2 -14    6.72    0.45
   1  -2 -14    6.02    0.76
   2  -2 -14    1.64    0.29
   2  -2 -14    0.77    0.41
   2  -2 -14    1.08    0.44
   3  -2 -14    2.92    0.38
   3  -2 -14    4.08    0.66
   3  -2 -14    2.91    0.60
   4  -2 -14    0.62    0.26
   4  -2 -14    0.60    0.42
   4  -2 -14    0.87    0.44
   5  -2 -14    7.30    0.57
   5  -2 -14    7.02    0.87
   5  -2 -14    7.21    0.87
   6  -2 -14    0.51    0.42
   6  -2 -14    0.06    0.25
   7  -2 -14    5.47    0.57
   7  -2 -14    6.61    0.86
   8  -2 -14    1.19    0.36
   8  -2 -14    2.42    0.62
   9   2  13    1.63    0.49
  -9  -2 -13    1.72    0.20
   8   2  13   -0.21    0.33
  -8  -2 -13    0.39    0.33
  -8  -2 -13   -0.02    0.10
   7   2  13    3.58    0.62
  -7  -2 -13    5.10    0.70
   6   2  13   10.92    0.89
  -6  -2 -13   10.33    0.90
   5   2  13    2.19    0.52
  -5  -2 -13    2.27    0.51
   4   2  13    0.24    0.35
  -4  -2 -13    0.26    0.31
  -4  -2 -13   -0.06    0.09
   3   2  13    1.40    0.43
  -3  -2 -13    2.03    0.19
  -3  -2 -13    1.70    0.44
  -2  -2 -13   10.38    0.47
  -2  -2 -13   11.99    0.93
  -1  -2 -13    4.00    0.61
  -1  -2 -13    3.58    0.59
  -1  -2 -13    3.43    0.29
   0  -2 -13    0.04    0.31
   0  -2 -13    0.12    0.16
   0  -2 -13    0.38    0.35
   1  -2 -13    3.00    0.56
   1  -2 -13    3.33    0.58
   1  -2 -13    3.76    0.34
   2  -2 -13   10.92    0.58
   2  -2 -13   11.20    0.91
   2  -2 -13   10.44    0.89
   3  -2 -13    1.38    0.44
   3  -2 -13    1.68    0.29
   3  -2 -13    2.11    0.49
   4  -2 -13    0.07    0.36
   4  -2 -13   -0.27    0.19
   4  -2 -13    0.29    0.35
   5  -2 -13    2.36    0.55
   5  -2 -13    2.51    0.55
   5  -2 -13    1.96    0.33
   6  -2 -13   11.02    0.95
   6  -2 -13   10.13    0.66
   6  -2 -13   10.88    0.96
   7  -2 -13    3.51    0.45
   7  -2 -13    4.14    0.70
   7  -2 -13    5.29    0.75
   8  -2 -13   -0.34    0.34
   8  -2 -13   -0.06    0.25
   9  -2 -13    1.92    0.40
   9  -2 -13    1.95    0.57
  10   2  12    0.07    0.35
 -10  -2 -12    0.20    0.14
   9   2  12   -0.34    0.31
  -9  -2 -12   -0.01    0.11
   8   2  12    4.21    0.62
  -8  -2 -12    4.20    0.22
   7   2  12    1.33    0.42
   6   2  12   -0.04    0.32
  -6  -2 -12    0.37    0.32
   5   2  12    2.27    0.48
  -5  -2 -12    1.81    0.33
  -5  -2 -12    2.57    0.49
   4   2  12   12.07    0.88
  -4  -2 -12   10.90    0.86
   3   2  12    0.27    0.35
  -3  -2 -12    0.11    0.27
  -3  -2 -12   -0.05    0.09
  -3  -2 -12   -0.03    0.10
   2   2  12    0.41    0.37
  -2  -2 -12    0.32    0.12
  -2  -2 -12    0.26    0.29
  -1  -2 -12    0.17    0.28
  -1  -2 -12    0.52    0.15
  -1  -2 -12    0.33    0.30
   0  -2 -12   29.11    0.98
   0  -2 -12   26.53    1.51
   0  -2 -12   27.05    1.44
   1  -2 -12    0.17    0.32
   1  -2 -12    0.54    0.18
   1  -2 -12    0.29    0.32
   2  -2 -12    0.23    0.17
   2  -2 -12   -0.18    0.26
   2  -2 -12    0.17    0.30
   3  -2 -12   -0.08    0.26
   3  -2 -12   -0.23    0.15
   3  -2 -12    0.12    0.33
   4  -2 -12   10.95    0.89
   4  -2 -12   11.84    0.92
   4  -2 -12   10.84    0.60
   5  -2 -12    2.70    0.34
   5  -2 -12    2.63    0.52
   5  -2 -12    2.31    0.52
   5  -2 -12    2.59    0.36
   6  -2 -12   -0.05    0.20
   6  -2 -12    0.29    0.24
   6  -2 -12    0.48    0.38
   6  -2 -12    0.95    0.40
   7  -2 -12    1.70    0.48
   7  -2 -12    1.51    0.32
   7  -2 -12    1.65    0.48
   8  -2 -12    4.25    0.49
   8  -2 -12    4.49    0.69
   8  -2 -12    3.90    0.66
   9  -2 -12    0.28    0.42
   9  -2 -12    0.04    0.25
   9  -2 -12   -0.27    0.37
  10  -2 -12   -0.40    0.36
  10  -2 -12    0.28    0.29
 -11  -2 -11    8.12    0.43
  10   2  11    3.62    0.58
 -10  -2 -11    3.23    0.26
   9   2  11    3.51    0.58
  -9  -2 -11    3.58    0.24
   8   2  11    1.38    0.42
   7   2  11    5.43    0.66
   6   2  11    0.17    0.30
  -6  -2 -11    0.09    0.20
  -6  -2 -11    0.16    0.20
   5   2  11   12.80    0.89
  -5  -2 -11   13.22    0.69
  -5  -2 -11   13.56    0.70
  -5  -2 -11   12.81    0.70
   4   2  11    3.08    0.51
  -4  -2 -11    3.49    0.36
  -4  -2 -11    3.22    0.51
  -4  -2 -11    3.48    0.37
   3   2  11    9.34    0.75
  -3  -2 -11    8.87    0.51
  -3  -2 -11   10.27    0.53
  -3  -2 -11    8.53    0.73
   2   2  11   10.05    0.77
  -2  -2 -11    9.37    0.39
  -2  -2 -11    9.21    0.76
  -2  -2 -11    9.73    0.38
  -2  -2 -11    9.53    0.49
  -2  -2 -11    9.90    0.50
  -1  -2 -11   14.16    0.53
  -1  -2 -11   13.35    0.53
  -1  -2 -11   13.88    0.94
   0  -2 -11    0.10    0.26
   0  -2 -11    0.27    0.15
   0  -2 -11   -0.01    0.27
   1  -2 -11   12.86    0.93
   1  -2 -11   14.07    0.60
   1  -2 -11   13.37    0.91
   2  -2 -11    9.14    0.76
   2  -2 -11    9.23    0.49
   2  -2 -11    8.53    0.76
   3  -2 -11   10.09    0.50
   3  -2 -11    8.53    0.78
   3  -2 -11    9.92    0.80
   3  -2 -11    8.39    0.50
   4  -2 -11    2.66    0.32
   4  -2 -11    2.77    0.31
   4  -2 -11    3.37    0.53
   4  -2 -11    2.29    0.47
   5  -2 -11   12.21    0.92
   5  -2 -11   11.83    0.65
   5  -2 -11   13.65    0.93
   5  -2 -11   12.87    0.66
   6  -2 -11    0.36    0.22
   6  -2 -11    0.23    0.34
   6  -2 -11   -0.10    0.29
   6  -2 -11    0.08    0.22
   7  -2 -11    6.70    0.76
   7  -2 -11    5.67    0.53
   7  -2 -11    7.57    0.74
   8  -2 -11    1.18    0.32
   8  -2 -11    1.57    0.46
   8  -2 -11    1.20    0.45
   9  -2 -11    2.97    0.58
   9  -2 -11    3.00    0.57
   9  -2 -11    3.79    0.47
  10  -2 -11    3.10    0.63
  10  -2 -11    3.19    0.45
  10  -2 -11    3.37    0.62
  11  -2 -11    8.59    0.94
  11  -2 -11    8.30    0.95
 -12  -2 -10    9.21    0.50
 -11  -2 -10    1.41    0.22
  10   2  10    0.80    0.37
 -10  -2 -10    0.84    0.17
   9   2  10    0.37    0.31
  -9  -2 -10    0.46    0.13
   8   2  10    1.96    0.43
  -8  -2 -10    2.52    0.17
  -8  -2 -10    2.51    0.18
   7   2  10    3.34    0.49
  -7  -2 -10    3.95    0.41
   6   2  10    0.18    0.28
  -6  -2 -10    0.11    0.18
  -6  -2 -10   -0.03    0.18
   5   2  10    1.27    0.36
  -5  -2 -10    1.68    0.29
  -5  -2 -10    1.14    0.26
  -5  -2 -10    1.73    0.30
   4   2  10    6.67    0.63
  -4  -2 -10    8.20    0.49
  -4  -2 -10    7.72    0.48
   3   2  10   12.45    0.81
  -3  -2 -10   11.15    0.57
  -3  -2 -10   12.64    0.59
  -3  -2 -10   10.79    0.78
   2   2  10    2.55    0.44
  -2  -2 -10    2.72    0.27
  -2  -2 -10    2.41    0.34
  -2  -2 -10    2.42    0.17
  -2  -2 -10    2.18    0.26
  -2  -2 -10    2.30    0.42
  -2  -2 -10    2.54    0.15
   1   2  10   10.55    0.79
  -1  -2 -10   10.82    0.42
  -1  -2 -10   11.15    0.49
  -1  -2 -10   10.55    0.41
  -1  -2 -10    9.85    0.47
  -1  -2 -10   10.82    0.61
  -1  -2 -10   10.05    0.78
   0  -2 -10   32.47    1.64
   0  -2 -10   33.20    1.09
   0  -2 -10   34.47    1.09
   0  -2 -10   34.10    1.58
   0  -2 -10   35.80    1.09
   0  -2 -10   35.29    1.09
   1  -2 -10   10.24    0.39
   1  -2 -10   10.39    0.47
   1  -2 -10   11.52    0.78
   1  -2 -10   10.30    0.47
   1  -2 -10    8.96    0.74
   1  -2 -10   10.89    0.38
   2  -2 -10    2.86    0.21
   2  -2 -10    2.43    0.45
   2  -2 -10    2.51    0.21
   2  -2 -10    2.48    0.27
   2  -2 -10    2.62    0.46
   3  -2 -10   11.25    0.56
   3  -2 -10   12.43    0.55
   3  -2 -10   12.74    0.85
   3  -2 -10   11.60    0.84
   3  -2 -10   11.41    0.54
   4  -2 -10    6.94    0.43
   4  -2 -10    6.99    0.65
   4  -2 -10    6.37    0.44
   4  -2 -10    6.13    0.63
   5  -2 -10    1.35    0.40
   5  -2 -10    0.98    0.36
   5  -2 -10    0.95    0.23
   5  -2 -10    1.29    0.25
   6  -2 -10    0.07    0.29
   6  -2 -10    0.16    0.21
   6  -2 -10   -0.19    0.17
   6  -2 -10    0.14    0.29
   7  -2 -10    3.32    0.57
   7  -2 -10    3.88    0.57
   7  -2 -10    4.07    0.42
   7  -2 -10    3.29    0.40
   8  -2 -10    1.71    0.47
   8  -2 -10    2.00    0.46
   8  -2 -10    2.64    0.38
   9  -2 -10    0.14    0.36
   9  -2 -10    0.36    0.25
   9  -2 -10    0.64    0.40
  10  -2 -10    0.99    0.43
  10  -2 -10    1.24    0.47
  10  -2 -10    0.73    0.30
  11  -2 -10    1.23    0.49
  11  -2 -10    1.36    0.50
  12  -2 -10   10.00    1.07
  12  -2 -10   10.44    1.05
 -13  -2  -9    0.83    0.24
 -12  -2  -9    0.49    0.20
 -11  -2  -9    1.11    0.20
  10   2   9    7.48    0.65
 -10  -2  -9    6.91    0.37
   9   2   9    0.05    0.28
  -9  -2  -9    0.02    0.11
   8   2   9    0.16    0.28
  -8  -2  -9    0.22    0.10
  -8  -2  -9    0.12    0.09
  -8  -2  -9    0.25    0.18
   7   2   9    0.62    0.29
  -7  -2  -9    0.19    0.17
  -7  -2  -9    0.07    0.20
   6   2   9   27.25    1.34
  -6  -2  -9   27.51    1.13
  -6  -2  -9   28.11    1.10
  -6  -2  -9   29.27    1.15
   5   2   9    0.98    0.32
  -5  -2  -9    0.72    0.22
  -5  -2  -9    0.68    0.20
  -5  -2  -9    0.38    0.20
   4   2   9    0.36    0.27
  -4  -2  -9    0.39    0.19
  -4  -2  -9    0.55    0.20
   3   2   9    0.26    0.25
  -3  -2  -9    0.10    0.14
  -3  -2  -9   -0.15    0.13
   2   2   9   11.63    0.76
  -2  -2  -9   12.09    0.54
  -2  -2  -9   12.69    0.55
  -2  -2  -9   11.21    0.77
   1   2   9    4.30    0.51
  -1  -2  -9    4.12    0.40
  -1  -2  -9    4.66    0.29
  -1  -2  -9    4.18    0.22
  -1  -2  -9    4.55    0.29
  -1  -2  -9    4.55    0.49
  -1  -2  -9    4.13    0.21
   0  -2  -9   -0.18    0.10
   0  -2  -9   -0.17    0.10
   0  -2  -9   -0.15    0.09
   0  -2  -9   -0.09    0.15
   0  -2  -9   -0.26    0.09
   0  -2  -9   -0.12    0.21
   1  -2  -9    4.17    0.51
   1  -2  -9    4.52    0.29
   1  -2  -9    4.36    0.22
   1  -2  -9    3.22    0.46
   1  -2  -9    4.65    0.22
   1  -2  -9    4.24    0.28
   1  -2  -9    4.41    0.42
   2  -2  -9   11.69    0.78
   2  -2  -9   12.46    0.53
   2  -2  -9   12.60    0.47
   2  -2  -9   12.42    0.82
   2  -2  -9   11.46    0.52
   2  -2  -9   11.89    0.65
   2  -2  -9   11.85    0.47
   3  -2  -9    0.09    0.13
   3  -2  -9    0.30    0.17
   3  -2  -9   -0.14    0.22
   3  -2  -9    0.30    0.14
   3  -2  -9    0.07    0.14
   3  -2  -9    0.09    0.27
   4  -2  -9    0.21    0.18
   4  -2  -9    0.04    0.16
   4  -2  -9    0.56    0.31
   4  -2  -9    0.96    0.32
   4  -2  -9    0.18    0.16
   5  -2  -9    0.36    0.28
   5  -2  -9    0.47    0.19
   5  -2  -9    0.62    0.21
   5  -2  -9    0.43    0.30
   6  -2  -9   26.96    1.34
   6  -2  -9   26.02    1.08
   6  -2  -9   26.57    1.04
   6  -2  -9   25.59    1.38
  -7   2   9    0.06    0.21
   7  -2  -9    0.52    0.34
   7  -2  -9    0.22    0.31
   7  -2  -9    0.08    0.20
   7  -2  -9    0.09    0.20
  -8   2   9    0.37    0.27
   8  -2  -9    0.08    0.30
   8  -2  -9    0.40    0.34
   8  -2  -9    0.26    0.23
   8  -2  -9    0.19    0.24
   9  -2  -9    0.16    0.33
   9  -2  -9   -0.11    0.20
   9  -2  -9   -0.07    0.33
  10  -2  -9    6.69    0.55
  10  -2  -9    6.12    0.74
  10  -2  -9    7.16    0.81
  11  -2  -9    1.00    0.47
  11  -2  -9    1.78    0.50
  12  -2  -9    0.97    0.61
  12  -2  -9    1.56    0.64
 -13  -2  -8    0.84    0.23
 -12  -2  -8    2.08    0.28
  11   2   8   10.13    0.75
 -11  -2  -8    9.81    0.49
  10   2   8    0.71    0.30
 -10  -2  -8    0.19    0.14
   9   2   8    3.00    0.45
  -9  -2  -8    2.92    0.35
  -9  -2  -8    3.24    0.24
   8   2   8    1.21    0.33
  -8  -2  -8    1.12    0.13
  -8  -2  -8    1.02    0.14
  -8  -2  -8    0.98    0.24
   7   2   8   23.17    1.14
  -7  -2  -8   22.84    1.00
  -7  -2  -8   22.62    1.00
  -7  -2  -8   22.22    0.93
   6   2   8    0.43    0.26
  -6  -2  -8    0.70    0.22
  -6  -2  -8    0.16    0.16
  -6  -2  -8    0.24    0.19
   5   2   8   30.44    1.38
  -5  -2  -8   28.85    1.12
  -5  -2  -8   30.89    1.14
  -5  -2  -8   30.07    1.13
   4   2   8    2.70    0.39
  -4  -2  -8    2.08    0.26
  -4  -2  -8    2.95    0.31
  -4  -2  -8    2.54    0.30
   3   2   8    5.02    0.49
  -3  -2  -8    4.92    0.34
  -3  -2  -8    4.73    0.34
   2   2   8    0.32    0.23
  -2  -2  -8    0.37    0.14
  -2  -2  -8    0.38    0.14
  -2  -2  -8    0.68    0.24
   1   2   8   14.91    0.84
  -1  -2  -8   16.11    0.59
  -1  -2  -8   14.29    0.85
  -1  -2  -8   15.11    0.58
  -1  -2  -8   15.44    0.48
  -1  -2  -8   15.03    0.47
   0  -2  -8    9.50    0.36
   0  -2  -8    8.89    0.37
   0  -2  -8    8.74    0.36
   0  -2  -8    9.44    0.38
   0  -2  -8    8.72    0.50
   0  -2  -8    8.47    0.63
   1  -2  -8   13.92    0.83
   1  -2  -8   14.43    0.87
   1  -2  -8   15.64    0.57
   1  -2  -8   16.29    0.52
   1  -2  -8   15.28    0.70
   1  -2  -8   14.83    0.55
   1  -2  -8   15.38    0.51
   2  -2  -8    0.09    0.23
   2  -2  -8    0.34    0.13
   2  -2  -8    0.58    0.21
   2  -2  -8    0.40    0.14
   2  -2  -8    0.48    0.09
   2  -2  -8    0.67    0.27
   2  -2  -8    0.35    0.09
   3  -2  -8    4.99    0.35
   3  -2  -8    5.08    0.30
   3  -2  -8    5.49    0.42
   3  -2  -8    4.85    0.52
   3  -2  -8    5.01    0.51
   3  -2  -8    5.04    0.30
   3  -2  -8    4.96    0.33
   4  -2  -8    2.75    0.43
   4  -2  -8    2.58    0.27
   4  -2  -8    2.08    0.38
   4  -2  -8    2.20    0.25
   4  -2  -8    2.06    0.24
   4  -2  -8    1.86    0.25
   5  -2  -8   31.08    1.50
   5  -2  -8   30.28    1.42
   5  -2  -8   30.57    1.11
   5  -2  -8   30.37    1.17
  -6   2   8    0.60    0.24
   6  -2  -8    0.42    0.19
   6  -2  -8    0.29    0.28
   6  -2  -8    0.37    0.20
   6  -2  -8    0.31    0.28
  -7   2   8   22.62    1.06
   7  -2  -8   23.59    1.20
   7  -2  -8   23.20    0.95
   7  -2  -8   23.52    1.26
   7  -2  -8   22.06    0.97
  -8   2   8    0.90    0.29
   8  -2  -8    0.79    0.35
   8  -2  -8    1.31    0.40
   8  -2  -8    0.77    0.25
   8  -2  -8    0.96    0.24
  -9   2   8    2.75    0.43
   9  -2  -8    2.91    0.50
   9  -2  -8    3.28    0.53
   9  -2  -8    2.16    0.34
  10  -2  -8   -0.04    0.32
  10  -2  -8    0.27    0.37
  10  -2  -8    0.10    0.22
  11  -2  -8   10.42    0.92
  11  -2  -8   10.62    0.93
  12  -2  -8    3.22    0.78
  12  -2  -8    2.78    0.75
 -14  -2  -7    2.03    0.33
 -13  -2  -7    1.82    0.29
 -12  -2  -7    1.59    0.26
  11   2   7    4.37    0.52
 -11  -2  -7    3.87    0.32
  10   2   7   22.22    1.12
 -10  -2  -7   22.31    0.80
 -10  -2  -7   20.89    0.95
   9   2   7   10.10    0.68
  -9  -2  -7   10.24    0.43
  -9  -2  -7    9.75    0.57
   8   2   7   -0.01    0.22
  -8  -2  -7    0.19    0.10
  -8  -2  -7    0.11    0.10
  -8  -2  -7    0.08    0.16
  -8  -2  -7    0.22    0.23
   7   2   7   15.59    0.86
  -7  -2  -7   15.65    0.51
  -7  -2  -7   16.26    0.73
  -7  -2  -7   16.33    0.50
  -7  -2  -7   15.76    0.78
  -7  -2  -7   15.19    0.77
   6   2   7   49.97    2.02
  -6  -2  -7   49.79    1.70
  -6  -2  -7   51.27    1.73
  -6  -2  -7   52.09    1.73
   5   2   7   18.28    0.92
  -5  -2  -7   17.63    0.77
  -5  -2  -7   18.77    0.78
  -5  -2  -7   17.37    0.75
   4   2   7    2.70    0.36
  -4  -2  -7    2.28    0.27
  -4  -2  -7    3.00    0.31
  -4  -2  -7    2.86    0.30
   3   2   7   27.66    1.22
  -3  -2  -7   27.47    0.98
  -3  -2  -7   27.22    0.98
   2   2   7   32.17    1.39
  -2  -2  -7   33.27    1.09
  -2  -2  -7   32.47    1.08
   1   2   7    4.05    0.43
  -1  -2  -7    4.29    0.26
  -1  -2  -7    4.03    0.39
  -1  -2  -7    3.55    0.25
   0   2   7   -0.14    0.17
   0  -2  -7    0.07    0.09
   0  -2  -7    0.02    0.08
   0  -2  -7   -0.07    0.06
   0  -2  -7    0.08    0.17
   0  -2  -7    0.02    0.12
   0  -2  -7   -0.11    0.06
   1  -2  -7    3.97    0.24
   1  -2  -7    3.81    0.42
   1  -2  -7    3.96    0.20
   1  -2  -7    4.09    0.24
   1  -2  -7    4.53    0.33
   1  -2  -7    4.10    0.41
   1  -2  -7    4.32    0.21
   2  -2  -7   32.81    1.06
   2  -2  -7   33.37    1.09
   2  -2  -7   30.82    1.47
   2  -2  -7   34.43    1.21
   2  -2  -7   33.34    1.07
   2  -2  -7   32.93    0.94
   2  -2  -7   33.77    1.43
   2  -2  -7   32.86    1.09
  -3   2   7   28.13    0.87
   3  -2  -7   27.17    1.25
   3  -2  -7   27.92    0.95
   3  -2  -7   27.49    0.99
   3  -2  -7   27.64    0.99
   3  -2  -7   27.45    0.94
   3  -2  -7   27.77    1.31
   3  -2  -7   27.39    1.06
  -4   2   7    2.69    0.23
   4  -2  -7    2.47    0.38
   4  -2  -7    3.05    0.42
   4  -2  -7    2.62    0.25
   4  -2  -7    2.94    0.34
   4  -2  -7    2.84    0.25
   4  -2  -7    2.70    0.28
   4  -2  -7    2.62    0.27
  -5   2   7   17.82    0.83
  -5   2   7   18.62    0.55
  -5   2   7   18.05    0.69
   5  -2  -7   18.21    0.78
   5  -2  -7   18.71    0.84
   5  -2  -7   17.26    0.98
   5  -2  -7   16.82    0.75
   5  -2  -7   18.31    0.96
   5  -2  -7   18.26    0.74
  -6   2   7   52.50    1.48
  -6   2   7   53.88    1.63
  -6   2   7   50.18    1.81
   6  -2  -7   52.12    1.47
   6  -2  -7   50.00    2.17
   6  -2  -7   48.91    1.66
   6  -2  -7   49.23    2.07
   6  -2  -7   48.62    1.80
  -7   2   7   15.91    0.56
  -7   2   7   15.60    0.59
  -7   2   7   14.77    0.80
  -7   2   7   15.57    0.58
  -7   2   7   16.33    0.70
   7  -2  -7   16.96    0.93
   7  -2  -7   15.47    0.74
   7  -2  -7   14.61    0.70
   7  -2  -7   15.09    0.93
  -8   2   7   -0.02    0.12
  -8   2   7    0.12    0.21
  -8   2   7    0.29    0.14
   8  -2  -7    0.06    0.29
   8  -2  -7    0.01    0.18
   8  -2  -7    0.16    0.19
   8  -2  -7    0.18    0.27
  -9   2   7   10.03    0.51
  -9   2   7   10.63    0.70
   9  -2  -7   10.46    0.80
   9  -2  -7   10.43    0.81
   9  -2  -7    9.81    0.59
   9  -2  -7    9.65    0.59
 -10   2   7   21.79    0.92
  10  -2  -7   23.80    1.27
  10  -2  -7   20.87    0.97
  10  -2  -7   22.41    1.27
 -11   2   7    3.76    0.39
  11  -2  -7    5.16    0.73
  11  -2  -7    4.81    0.71
  12  -2  -7    4.40    0.86
  12  -2  -7    3.51    0.78
  14  -2  -7    8.61    1.80
 -14  -2  -6    0.30    0.24
 -13  -2  -6    0.37    0.21
 -12  -2  -6   15.64    0.70
  11   2   6    1.90    0.36
 -11  -2  -6    2.37    0.35
 -11  -2  -6    2.04    0.26
  10   2   6    0.02    0.23
 -10  -2  -6    0.02    0.15
 -10  -2  -6    0.12    0.20
   9   2   6    0.96    0.27
  -9  -2  -6    0.78    0.16
  -9  -2  -6    0.94    0.22
   8   2   6   15.77    0.85
  -8  -2  -6   16.29    0.81
  -8  -2  -6   14.92    0.72
  -8  -2  -6   17.22    0.82
  -8  -2  -6   16.18    0.58
  -8  -2  -6   16.58    0.58
   7   2   6    2.14    0.33
  -7  -2  -6    2.13    0.27
  -7  -2  -6    1.97    0.30
  -7  -2  -6    1.94    0.16
  -7  -2  -6    1.86    0.15
  -7  -2  -6    2.21    0.32
   6   2   6    0.42    0.21
  -6  -2  -6    0.18    0.17
  -6  -2  -6    0.25    0.15
  -6  -2  -6    0.36    0.18
   5   2   6    6.15    0.46
  -5  -2  -6    5.41    0.38
  -5  -2  -6    5.93    0.38
  -5  -2  -6    7.02    0.43
   4   2   6   32.78    1.35
  -4  -2  -6   32.70    1.14
  -4  -2  -6   32.61    1.15
  -4  -2  -6   32.37    1.13
   3   2   6    0.61    0.20
  -3  -2  -6    0.45    0.14
  -3  -2  -6    0.63    0.15
   2   2   6    1.81    0.30
  -2  -2  -6    1.00    0.17
  -2  -2  -6    1.55    0.19
   1   2   6    0.02    0.18
  -1  -2  -6    0.11    0.10
  -1  -2  -6   -0.06    0.17
   0   2   6   90.40    3.25
   0  -2  -6   89.45    2.53
   0  -2  -6   87.97    2.48
   0  -2  -6   88.30    3.39
   0  -2  -6   90.31    2.53
   0  -2  -6   88.52    2.48
   1  -2  -6    0.09    0.08
   1  -2  -6    0.04    0.19
   1  -2  -6   -0.02    0.07
   1  -2  -6    0.17    0.14
   1  -2  -6   -0.08    0.08
   1  -2  -6    0.10    0.08
   1  -2  -6    0.32    0.19
   2  -2  -6    1.27    0.12
   2  -2  -6    1.20    0.16
   2  -2  -6    1.49    0.23
   2  -2  -6    1.20    0.10
   2  -2  -6    1.42    0.13
   2  -2  -6    1.70    0.18
   2  -2  -6    1.43    0.28
   2  -2  -6    1.58    0.30
  -3   2   6    0.68    0.12
  -3   2   6    0.46    0.06
   3  -2  -6    0.66    0.14
   3  -2  -6    0.73    0.23
   3  -2  -6    0.66    0.13
   3  -2  -6    0.32    0.16
   3  -2  -6    0.84    0.24
   3  -2  -6    0.67    0.15
   3  -2  -6    0.63    0.13
  -4   2   6   34.15    1.06
  -4   2   6   32.51    0.96
  -4   2   6   32.68    1.21
   4  -2  -6   31.18    1.45
   4  -2  -6   33.06    1.19
   4  -2  -6   34.02    1.10
   4  -2  -6   31.85    1.19
   4  -2  -6   33.67    1.11
   4  -2  -6   32.69    1.40
   4  -2  -6   31.64    1.17
   4  -2  -6   33.48    0.95
  -5   2   6    5.31    0.41
  -5   2   6    6.26    0.27
  -5   2   6    6.63    0.35
   5  -2  -6    5.60    0.37
   5  -2  -6    6.01    0.37
   5  -2  -6    5.75    0.26
   5  -2  -6    5.54    0.36
   5  -2  -6    6.01    0.51
   5  -2  -6    5.97    0.51
   5  -2  -6    5.60    0.42
  -6   2   6    0.26    0.16
  -6   2   6    0.24    0.11
  -6   2   6    0.30    0.12
  -6   2   6    0.20    0.12
  -6   2   6    0.57    0.20
   6  -2  -6    0.37    0.18
   6  -2  -6    0.31    0.17
   6  -2  -6    0.26    0.17
   6  -2  -6    0.51    0.18
   6  -2  -6    0.31    0.20
   6  -2  -6    0.36    0.11
   6  -2  -6    0.31    0.24
   6  -2  -6    0.59    0.27
  -7   2   6    1.76    0.20
  -7   2   6    2.01    0.22
  -7   2   6    2.47    0.34
  -7   2   6    2.01    0.23
  -7   2   6    1.91    0.26
   7  -2  -6    2.05    0.28
   7  -2  -6    2.32    0.22
   7  -2  -6    2.25    0.40
   7  -2  -6    1.98    0.27
   7  -2  -6    1.70    0.38
  -8   2   6   16.77    0.72
  -8   2   6   15.70    0.63
  -8   2   6   16.09    0.82
  -8   2   6   15.81    0.72
  -8   2   6   15.85    0.70
   8  -2  -6   16.98    0.65
   8  -2  -6   14.86    0.74
   8  -2  -6   16.14    0.97
   8  -2  -6   16.23    0.95
   8  -2  -6   15.94    0.74
  -9   2   6    1.42    0.33
  -9   2   6    0.89    0.20
  -9   2   6    0.91    0.25
  -9   2   6    1.09    0.22
  -9   2   6    1.12    0.24
   9  -2  -6    0.69    0.33
   9  -2  -6    0.79    0.19
   9  -2  -6    0.61    0.23
   9  -2  -6    0.82    0.25
   9  -2  -6    1.13    0.37
 -10   2   6    0.19    0.24
 -10   2   6    0.07    0.19
  10  -2  -6   -0.40    0.25
  10  -2  -6    0.24    0.33
  10  -2  -6    0.13    0.36
  10  -2  -6   -0.01    0.19
 -11   2   6    2.56    0.33
  11  -2  -6    3.98    0.70
  11  -2  -6    1.27    0.46
  11  -2  -6    3.31    0.66
  12  -2  -6   15.39    1.45
  12  -2  -6   18.08    1.55
  14  -2  -6    3.13    1.52
 -15  -2  -5    2.77    0.40
 -14  -2  -5    3.80    0.43
 -13  -2  -5   13.50    0.68
 -12  -2  -5    0.20    0.22
 -12  -2  -5    0.19    0.18
  11   2   5   30.83    1.35
 -11  -2  -5   28.76    1.08
 -11  -2  -5   31.04    1.23
  10   2   5   12.11    0.70
 -10  -2  -5   11.03    0.53
 -10  -2  -5   11.14    0.63
   9   2   5    2.78    0.36
   9   2   5    2.33    0.34
  -9  -2  -5    2.36    0.31
  -9  -2  -5    1.57    0.32
  -9  -2  -5    1.82    0.22
   8   2   5    0.67    0.22
   8   2   5    0.72    0.23
  -8  -2  -5    1.01    0.22
  -8  -2  -5    0.63    0.23
  -8  -2  -5    0.90    0.15
  -8  -2  -5    0.57    0.14
  -8  -2  -5    0.72    0.24
   7   2   5   13.85    0.71
  -7  -2  -5   12.83    0.67
  -7  -2  -5   13.88    0.48
  -7  -2  -5   14.34    0.69
  -7  -2  -5   14.08    0.49
  -7  -2  -5   12.98    0.62
   6   2   5   14.89    0.75
  -6  -2  -5   15.77    0.48
  -6  -2  -5   15.02    0.47
  -6  -2  -5   14.80    0.69
  -6  -2  -5   15.46    0.78
  -6  -2  -5   15.74    0.71
  -6  -2  -5   15.02    0.66
   5   2   5   20.29    0.89
  -5  -2  -5   19.57    0.79
  -5  -2  -5   19.72    0.91
  -5  -2  -5   19.28    0.78
  -5  -2  -5   18.46    0.75
   4   2   5    0.12    0.16
  -4  -2  -5    0.36    0.15
  -4  -2  -5    0.12    0.12
  -4  -2  -5    0.19    0.13
  -4  -2  -5    0.35    0.14
   3   2   5    0.75    0.22
  -3  -2  -5    0.92    0.17
  -3  -2  -5    0.82    0.17
  -3  -2  -5    1.04    0.18
   2   2   5   33.84    1.33
  -2  -2  -5   31.71    1.06
  -2  -2  -5   33.80    1.07
   1   2   5  110.17    3.86
  -1  -2  -5  109.15    4.04
  -1  -2  -5  106.14    3.09
  -1  -2  -5  111.90    3.10
   0   2   5   -0.06    0.16
   0  -2  -5   -0.01    0.08
   0  -2  -5   -0.03    0.05
   0  -2  -5   -0.03    0.08
   0  -2  -5   -0.11    0.05
   0  -2  -5   -0.05    0.15
  -1   2   5  111.42    3.04
   1  -2  -5  107.92    3.06
   1  -2  -5  109.35    3.07
   1  -2  -5  108.16    3.87
   1  -2  -5  111.29    3.04
   1  -2  -5  110.04    4.07
   1  -2  -5  108.88    3.25
  -2   2   5   33.40    0.97
  -2   2   5   32.87    0.94
   2  -2  -5   31.28    0.93
   2  -2  -5   32.30    1.08
   2  -2  -5   31.65    1.32
   2  -2  -5   32.71    1.02
   2  -2  -5   33.68    1.03
   2  -2  -5   32.98    1.08
   2  -2  -5   33.14    1.40
   2  -2  -5   32.42    1.13
  -3   2   5    1.06    0.10
  -3   2   5    0.91    0.20
  -3   2   5    0.92    0.14
   3  -2  -5    0.99    0.24
   3  -2  -5    1.14    0.15
   3  -2  -5    0.51    0.14
   3  -2  -5    1.16    0.16
   3  -2  -5    0.68    0.14
   3  -2  -5    1.04    0.10
   3  -2  -5    0.91    0.19
   3  -2  -5    1.26    0.26
  -4   2   5    0.10    0.15
  -4   2   5    0.37    0.09
  -4   2   5    0.18    0.11
   4  -2  -5    0.24    0.13
   4  -2  -5    0.45    0.23
   4  -2  -5    0.19    0.13
   4  -2  -5    0.42    0.17
   4  -2  -5    0.44    0.09
   4  -2  -5    0.73    0.16
   4  -2  -5    0.23    0.20
   4  -2  -5    0.02    0.12
  -5   2   5   19.36    0.71
  -5   2   5   18.94    0.63
  -5   2   5   18.66    0.70
  -5   2   5   18.31    0.81
  -5   2   5   19.76    0.72
   5  -2  -5   18.87    0.97
   5  -2  -5   19.04    0.78
   5  -2  -5   19.62    0.81
   5  -2  -5   18.50    0.76
   5  -2  -5   19.54    0.74
   5  -2  -5   18.85    0.93
   5  -2  -5   20.24    0.64
  -6   2   5   15.93    0.63
  -6   2   5   14.33    0.61
  -6   2   5   14.98    0.55
  -6   2   5   15.24    0.62
  -6   2   5   14.09    0.70
   6  -2  -5   14.84    0.80
   6  -2  -5   13.77    0.81
   6  -2  -5   14.93    0.67
   6  -2  -5   15.35    0.68
   6  -2  -5   14.98    0.55
   6  -2  -5   14.56    0.70
   6  -2  -5   14.80    0.63
   6  -2  -5   13.38    0.64
  -7   2   5   14.34    0.56
  -7   2   5   11.89    0.67
  -7   2   5   13.40    0.61
  -7   2   5   13.69    0.61
  -7   2   5   14.61    0.63
   7  -2  -5   13.03    0.62
   7  -2  -5   13.95    0.55
   7  -2  -5   13.15    0.81
   7  -2  -5   13.40    0.64
   7  -2  -5   14.22    0.83
   7  -2  -5   14.24    0.67
  -8   2   5    1.06    0.21
  -8   2   5    0.66    0.20
  -8   2   5    0.98    0.26
  -8   2   5    1.08    0.20
  -8   2   5    0.67    0.22
   8  -2  -5    1.18    0.36
   8  -2  -5    0.82    0.19
   8  -2  -5    0.78    0.22
   8  -2  -5    1.07    0.23
   8  -2  -5    0.75    0.30
  -9   2   5    2.33    0.31
  -9   2   5    2.12    0.30
  -9   2   5    2.04    0.27
  -9   2   5    2.43    0.37
   9  -2  -5    2.46    0.47
   9  -2  -5    1.97    0.32
   9  -2  -5    2.49    0.45
   9  -2  -5    2.43    0.32
   9  -2  -5    2.34    0.29
 -10   2   5   11.61    0.59
 -10   2   5   10.58    0.62
 -10   2   5   11.79    0.72
 -10   2   5   11.23    0.63
  10  -2  -5   12.54    0.98
  10  -2  -5   11.79    0.61
  10  -2  -5   10.72    0.61
  10  -2  -5   12.16    0.75
  10  -2  -5   12.39    0.97
 -11   2   5   31.10    1.29
 -11   2   5   30.41    1.18
 -11   2   5   28.53    1.12
  11  -2  -5   22.33    1.56
  11  -2  -5   20.78    1.52
  11  -2  -5   22.82    1.38
  12  -2  -5    0.70    0.80
  13  -2  -5   14.81    1.65
  13  -2  -5   14.67    1.63
  14  -2  -5    1.73    1.22
 -15  -2  -4    1.47    0.35
 -14  -2  -4   -0.14    0.21
 -13  -2  -4    0.06    0.25
 -13  -2  -4    0.09    0.21
 -12  -2  -4    9.78    0.64
 -12  -2  -4    9.88    0.54
  11   2   4   17.06    0.87
 -11  -2  -4   15.57    0.71
 -11  -2  -4   17.85    0.85
  10   2   4    0.25    0.20
 -10  -2  -4    0.23    0.16
 -10  -2  -4    0.11    0.18
 -10  -2  -4    0.48    0.22
   9   2   4    2.90    0.36
   9   2   4    2.62    0.33
  -9  -2  -4    2.31    0.31
  -9  -2  -4    2.70    0.26
  -9  -2  -4    3.18    0.39
   8   2   4    5.44    0.40
   8   2   4    5.38    0.41
  -8  -2  -4    5.26    0.31
  -8  -2  -4    5.38    0.40
  -8  -2  -4    6.54    0.46
  -8  -2  -4    5.28    0.31
  -8  -2  -4    5.73    0.46
   7   2   4   34.79    1.39
   7   2   4   35.92    1.26
  -7  -2  -4   35.28    1.08
  -7  -2  -4   38.57    1.48
  -7  -2  -4   31.67    1.21
  -7  -2  -4   33.54    1.26
  -7  -2  -4   33.87    1.07
   6   2   4    0.71    0.19
   6   2   4    0.88    0.19
  -6  -2  -4    0.60    0.10
  -6  -2  -4    0.84    0.19
  -6  -2  -4    0.81    0.20
  -6  -2  -4    0.85    0.11
  -6  -2  -4    0.73    0.17
   5   2   4   42.04    1.58
  -5  -2  -4   43.39    1.66
  -5  -2  -4   40.95    1.38
  -5  -2  -4   40.84    1.16
  -5  -2  -4   40.84    1.36
   4   2   4   20.96    0.88
  -4  -2  -4   20.92    0.91
  -4  -2  -4   21.19    0.78
  -4  -2  -4   20.64    0.77
  -4  -2  -4   19.75    0.77
   3   2   4    2.44    0.26
  -3  -2  -4    2.88    0.25
  -3  -2  -4    3.11    0.24
  -3  -2  -4    3.12    0.24
   2   2   4    0.34    0.16
  -2  -2  -4    0.45    0.13
  -2  -2  -4    0.46    0.12
   1   2   4   16.10    0.72
  -1  -2  -4   16.23    0.56
  -1  -2  -4   15.68    0.74
  -1  -2  -4   16.56    0.56
   0   2   4   48.90    1.41
   0  -2  -4   48.67    1.40
   0  -2  -4   48.04    1.34
   0  -2  -4   48.91    1.88
  -1   2   4   16.77    0.76
  -1   2   4   16.25    0.50
  -1   2   4   15.90    0.46
   1  -2  -4   15.76    0.75
   1  -2  -4   15.56    0.72
   1  -2  -4   15.86    0.52
   1  -2  -4   16.32    0.51
   1  -2  -4   16.01    0.61
   1  -2  -4   15.39    0.51
  -2   2   4    0.25    0.16
  -2   2   4    0.52    0.10
  -2   2   4    0.47    0.08
   2  -2  -4    0.57    0.09
   2  -2  -4    0.40    0.07
   2  -2  -4    0.58    0.19
   2  -2  -4    0.37    0.17
   2  -2  -4    0.58    0.16
   2  -2  -4    0.51    0.11
   2  -2  -4    0.34    0.11
   2  -2  -4    0.37    0.09
  -3   2   4    2.52    0.20
  -3   2   4    2.59    0.30
  -3   2   4    2.93    0.16
  -3   2   4    1.86    0.23
   3  -2  -4    2.62    0.26
   3  -2  -4    2.90    0.22
   3  -2  -4    2.23    0.29
   3  -2  -4    2.53    0.20
   3  -2  -4    2.59    0.20
   3  -2  -4    2.13    0.20
   3  -2  -4    2.64    0.15
   3  -2  -4    2.65    0.31
  -4   2   4   20.55    0.75
  -4   2   4   21.57    0.99
  -4   2   4   20.73    0.67
  -4   2   4   20.61    0.81
  -4   2   4   20.75    0.72
  -4   2   4   21.06    0.75
   4  -2  -4   21.17    0.81
   4  -2  -4   20.88    0.75
   4  -2  -4   20.81    0.67
   4  -2  -4   21.20    0.80
   4  -2  -4   19.89    0.73
   4  -2  -4   20.36    0.78
   4  -2  -4   21.03    0.94
   4  -2  -4   20.43    0.97
  -5   2   4   41.23    1.44
  -5   2   4   41.69    1.44
  -5   2   4   43.21    1.45
  -5   2   4   43.76    1.34
  -5   2   4   43.08    1.28
   5  -2  -4   40.89    1.66
   5  -2  -4   41.60    1.27
   5  -2  -4   42.86    1.49
   5  -2  -4   43.67    1.49
   5  -2  -4   41.72    1.73
   5  -2  -4   41.50    1.43
   5  -2  -4   38.73    1.46
   5  -2  -4   42.79    1.35
  -6   2   4    0.68    0.17
  -6   2   4    0.27    0.17
  -6   2   4    0.61    0.14
  -6   2   4    0.81    0.17
  -6   2   4    0.49    0.15
   6  -2  -4    0.83    0.20
   6  -2  -4    0.70    0.14
   6  -2  -4    0.72    0.18
   6  -2  -4    0.80    0.25
   6  -2  -4    0.70    0.17
   6  -2  -4    0.67    0.16
   6  -2  -4    0.73    0.25
  -7   2   4   33.82    1.12
  -7   2   4   32.22    1.25
  -7   2   4   34.88    1.26
  -7   2   4   33.18    1.27
  -7   2   4   33.24    1.16
   7  -2  -4   34.07    1.12
   7  -2  -4   34.27    1.27
   7  -2  -4   35.09    1.28
   7  -2  -4   33.88    1.17
   7  -2  -4   34.56    1.45
   7  -2  -4   30.87    1.24
   7  -2  -4   34.48    1.52
  -8   2   4    5.45    0.40
  -8   2   4    5.47    0.44
  -8   2   4    4.97    0.37
  -8   2   4    5.33    0.35
  -8   2   4    5.43    0.39
   8  -2  -4    4.74    0.36
   8  -2  -4    5.43    0.38
   8  -2  -4    5.36    0.35
   8  -2  -4    5.19    0.39
   8  -2  -4    5.22    0.53
   8  -2  -4    4.99    0.56
  -9   2   4    2.43    0.31
  -9   2   4    2.48    0.30
  -9   2   4    3.06    0.35
  -9   2   4    2.56    0.37
   9  -2  -4    3.23    0.54
   9  -2  -4    2.77    0.38
   9  -2  -4    2.53    0.32
   9  -2  -4    3.19    0.33
   9  -2  -4    3.70    0.54
   9  -2  -4    2.89    0.32
 -10   2   4    0.57    0.25
 -10   2   4    0.33    0.19
 -10   2   4    0.54    0.21
 -10   2   4    0.18    0.19
  10  -2  -4    1.54    0.53
  10  -2  -4    0.27    0.19
  10  -2  -4    0.44    0.19
  10  -2  -4   -0.63    0.43
  10  -2  -4    1.30    0.55
  10  -2  -4    0.10    0.18
 -11   2   4   15.65    0.78
 -11   2   4   16.49    0.90
 -11   2   4   17.34    0.79
 -11   2   4   16.12    0.82
  11  -2  -4   17.30    1.23
  11  -2  -4   16.85    0.79
  11  -2  -4   14.59    1.36
  11  -2  -4   16.75    1.48
 -12   2   4    9.53    0.63
  12  -2  -4    9.82    1.27
  12  -2  -4   13.23    1.05
  12  -2  -4    9.67    1.25
  12  -2  -4    9.46    0.62
 -13   2   4    0.32    0.26
  13  -2  -4   -0.90    0.85
  13  -2  -4   -0.60    0.83
 -15  -2  -3    0.03    0.23
 -14  -2  -3    4.78    0.48
 -13  -2  -3    0.60    0.23
 -13  -2  -3    0.50    0.27
 -12  -2  -3    0.53    0.22
 -12  -2  -3    0.62    0.27
 -12  -2  -3    0.50    0.23
  11   2   3    0.90    0.25
  11   2   3    0.52    0.23
 -11  -2  -3    1.01    0.22
 -11  -2  -3    1.09    0.22
 -11  -2  -3    0.92    0.25
  10   2   3   29.54    1.29
  10   2   3   30.99    1.26
 -10  -2  -3   28.37    1.17
 -10  -2  -3   29.72    1.22
 -10  -2  -3   28.40    1.04
 -10  -2  -3   29.86    1.10
   9   2   3    0.17    0.19
   9   2   3    0.08    0.17
   9   2   3    0.10    0.16
  -9  -2  -3    0.11    0.11
  -9  -2  -3    0.02    0.18
  -9  -2  -3   -0.19    0.16
  -9  -2  -3    0.16    0.14
  -9  -2  -3   -0.41    0.21
  -9  -2  -3    0.12    0.17
   8   2   3    0.45    0.18
   8   2   3    0.06    0.16
   8   2   3    0.37    0.17
  -8  -2  -3   -0.08    0.13
  -8  -2  -3    0.01    0.15
  -8  -2  -3    0.17    0.13
  -8  -2  -3   -0.07    0.07
  -8  -2  -3    0.03    0.19
  -8  -2  -3   -0.11    0.19
   7   2   3   -0.16    0.13
   7   2   3    0.02    0.13
   7   2   3    0.16    0.14
  -7  -2  -3    0.04    0.10
  -7  -2  -3   -0.21    0.08
  -7  -2  -3   -0.07    0.15
  -7  -2  -3    0.17    0.14
  -7  -2  -3   -0.02    0.13
   6   2   3   78.44    2.47
   6   2   3   83.69    2.51
   6   2   3   82.29    2.89
  -6  -2  -3   87.84    3.04
  -6  -2  -3   82.00    2.32
  -6  -2  -3   77.56    2.48
  -6  -2  -3   82.42    2.32
  -6  -2  -3   76.67    2.49
   5   2   3    0.52    0.16
   5   2   3    0.77    0.17
   5   2   3    0.88    0.18
  -5  -2  -3    0.94    0.18
  -5  -2  -3    0.77    0.10
  -5  -2  -3    0.58    0.15
  -5  -2  -3    0.47    0.16
  -5  -2  -3    0.76    0.09
   4   2   3    3.33    0.27
   4   2   3    3.28    0.28
  -4  -2  -3    2.67    0.24
  -4  -2  -3    3.05    0.27
  -4  -2  -3    3.18    0.27
   3   2   3    1.21    0.18
  -3  -2  -3    1.48    0.17
  -3  -2  -3    1.10    0.17
  -3  -2  -3    1.40    0.17
   2   2   3   27.37    1.02
  -2  -2  -3   26.46    0.86
  -2  -2  -3   26.38    0.86
   1   2   3    0.60    0.17
  -1  -2  -3    0.71    0.17
  -1  -2  -3    0.38    0.12
   0   2   3   -0.21    0.09
   0  -2  -3   -0.07    0.08
   0  -2  -3   -0.09    0.15
   0  -2  -3   -0.11    0.15
  -1   2   3    0.22    0.07
  -1   2   3    0.13    0.15
  -1   2   3    0.29    0.08
  -1   2   3    0.14    0.07
   1  -2  -3    0.08    0.15
   1  -2  -3    0.29    0.08
   1  -2  -3    0.11    0.12
   1  -2  -3    0.15    0.08
   1  -2  -3    0.22    0.09
   1  -2  -3    0.19    0.16
  -2   2   3   25.90    0.89
  -2   2   3   27.09    1.09
  -2   2   3   26.54    0.78
   2  -2  -3   25.74    1.04
   2  -2  -3   25.73    0.88
   2  -2  -3   25.11    0.77
   2  -2  -3   26.62    0.89
   2  -2  -3   26.76    0.89
   2  -2  -3   26.62    0.82
   2  -2  -3   25.38    1.09
   2  -2  -3   26.74    0.82
  -3   2   3    1.32    0.14
  -3   2   3    1.20    0.13
  -3   2   3    1.28    0.13
  -3   2   3    1.67    0.23
  -3   2   3    1.15    0.18
  -3   2   3    1.39    0.15
   3  -2  -3    1.19    0.15
   3  -2  -3    1.27    0.16
   3  -2  -3    1.23    0.18
   3  -2  -3    1.15    0.21
   3  -2  -3    1.38    0.22
   3  -2  -3    1.15    0.12
   3  -2  -3    1.08    0.15
   3  -2  -3    1.44    0.16
  -4   2   3    3.37    0.21
  -4   2   3    3.27    0.28
  -4   2   3    3.02    0.23
  -4   2   3    2.89    0.24
  -4   2   3    3.38    0.33
  -4   2   3    3.05    0.24
   4  -2  -3    3.10    0.20
   4  -2  -3    3.22    0.33
   4  -2  -3    3.02    0.25
   4  -2  -3    3.13    0.25
   4  -2  -3    3.44    0.25
   4  -2  -3    3.51    0.28
   4  -2  -3    3.29    0.33
   4  -2  -3    2.81    0.23
  -5   2   3    0.58    0.18
  -5   2   3    0.57    0.14
  -5   2   3    0.80    0.15
  -5   2   3    0.88    0.17
  -5   2   3    0.77    0.15
  -5   2   3    0.71    0.21
   5  -2  -3    0.74    0.17
   5  -2  -3    0.68    0.18
   5  -2  -3    0.82    0.24
   5  -2  -3    0.84    0.24
   5  -2  -3    0.59    0.14
   5  -2  -3    0.92    0.15
   5  -2  -3    0.67    0.16
   5  -2  -3    1.02    0.17
  -6   2   3   77.68    2.54
  -6   2   3   79.78    2.71
  -6   2   3   86.96    2.72
  -6   2   3   82.86    2.40
  -6   2   3   80.41    2.43
   6  -2  -3   78.90    2.70
   6  -2  -3   83.11    2.72
   6  -2  -3   82.51    2.99
   6  -2  -3   82.44    2.55
   6  -2  -3   82.71    3.13
   6  -2  -3   79.79    2.39
   6  -2  -3   81.40    2.43
  -7   2   3   -0.04    0.13
  -7   2   3    0.00    0.15
  -7   2   3   -0.05    0.12
  -7   2   3   -0.14    0.12
  -7   2   3   -0.12    0.15
   7  -2  -3    0.04    0.12
   7  -2  -3   -0.17    0.23
   7  -2  -3   -0.01    0.12
   7  -2  -3   -0.17    0.22
   7  -2  -3    0.08    0.15
   7  -2  -3   -0.05    0.15
   7  -2  -3   -0.12    0.12
  -8   2   3   -0.10    0.17
  -8   2   3    0.14    0.18
  -8   2   3   -0.15    0.18
  -8   2   3   -0.11    0.16
  -8   2   3    0.28    0.17
   8  -2  -3   -0.02    0.14
   8  -2  -3    0.11    0.17
   8  -2  -3    0.19    0.29
   8  -2  -3   -0.05    0.16
   8  -2  -3    0.42    0.32
   8  -2  -3    0.18    0.19
   8  -2  -3   -0.16    0.21
  -9   2   3    0.34    0.18
  -9   2   3    0.16    0.17
  -9   2   3    0.02    0.18
  -9   2   3    0.22    0.17
   9  -2  -3    0.62    0.49
   9  -2  -3   -0.15    0.37
   9  -2  -3    0.67    0.46
   9  -2  -3    0.04    0.16
   9  -2  -3    0.14    0.15
   9  -2  -3   -0.08    0.15
 -10   2   3   30.13    1.11
 -10   2   3   28.53    1.10
 -10   2   3   28.86    1.18
 -10   2   3   29.75    1.21
  10  -2  -3   30.05    1.09
  10  -2  -3   29.29    1.12
  10  -2  -3   27.00    1.06
  10  -2  -3   25.49    1.62
  10  -2  -3   28.75    1.35
  10  -2  -3   24.14    1.59
 -11   2   3    0.55    0.28
 -11   2   3    1.60    0.30
 -11   2   3    0.75    0.25
 -11   2   3    0.78    0.26
  11  -2  -3    1.06    0.27
  11  -2  -3    1.08    0.76
  11  -2  -3    1.69    0.57
  11  -2  -3    1.49    0.76
 -12   2   3    0.47    0.27
 -12   2   3    0.77    0.28
  12  -2  -3    0.20    0.71
  12  -2  -3    0.22    0.26
  12  -2  -3   -0.58    0.66
 -13   2   3    0.09    0.23
  13  -2  -3   -1.69    0.56
  13  -2  -3   -2.00    0.55
  14  -2  -3    1.47    0.73
 -15  -2  -2    5.16    0.53
 -14  -2  -2    0.00    0.22
 -13  -2  -2    3.71    0.49
 -13  -2  -2    3.52    0.41
 -13  -2  -2    3.57    0.43
 -12  -2  -2    3.51    0.38
 -12  -2  -2    3.34    0.37
 -12  -2  -2    3.12    0.41
  11   2   2   13.69    0.72
  11   2   2   13.32    0.73
 -11  -2  -2   13.43    0.66
 -11  -2  -2   12.47    0.64
 -11  -2  -2   12.86    0.72
  10   2   2    0.29    0.19
  10   2   2    0.50    0.20
 -10  -2  -2    0.19    0.17
 -10  -2  -2    0.39    0.20
 -10  -2  -2    0.19    0.16
 -10  -2  -2    0.20    0.21
   9   2   2    8.28    0.53
   9   2   2    8.26    0.50
   9   2   2    8.02    0.50
  -9  -2  -2    7.57    0.51
  -9  -2  -2    7.45    0.44
  -9  -2  -2    8.33    0.46
  -9  -2  -2    7.36    0.42
  -9  -2  -2    9.44    0.60
  -9  -2  -2    7.56    0.50
  -9  -2  -2    8.06    0.42
   8   2   2    4.67    0.39
   8   2   2    4.94    0.36
   8   2   2    4.90    0.39
   8   2   2    4.87    0.37
  -8  -2  -2    3.71    0.37
  -8  -2  -2    3.90    0.29
  -8  -2  -2    4.31    0.34
  -8  -2  -2    4.87    0.28
  -8  -2  -2    4.48    0.31
  -8  -2  -2    4.44    0.35
   7   2   2   19.52    0.83
   7   2   2   20.45    0.81
   7   2   2   20.71    0.82
   7   2   2   19.90    0.87
  -7  -2  -2   18.88    0.75
  -7  -2  -2   21.00    0.71
  -7  -2  -2   18.86    0.80
  -7  -2  -2   19.65    0.69
  -7  -2  -2   19.07    0.78
  -7  -2  -2   18.92    0.69
   6   2   2    0.42    0.15
   6   2   2    0.59    0.17
   6   2   2    0.56    0.16
   6   2   2    0.30    0.17
  -6  -2  -2    0.45    0.16
  -6  -2  -2    0.10    0.11
  -6  -2  -2    0.44    0.17
  -6  -2  -2    0.41    0.12
  -6  -2  -2    0.41    0.17
   5   2   2   20.32    0.85
   5   2   2   20.66    0.78
   5   2   2   20.47    0.82
   5   2   2   20.10    0.77
  -5  -2  -2   22.08    0.87
  -5  -2  -2   19.29    0.76
  -5  -2  -2   20.58    0.66
  -5  -2  -2   20.98    0.66
  -5  -2  -2   19.52    0.76
   4   2   2   10.81    0.47
   4   2   2   10.41    0.46
  -4  -2  -2   10.58    0.46
  -4  -2  -2   11.11    0.49
  -4  -2  -2   10.47    0.35
  -4  -2  -2   10.47    0.47
  -4  -2  -2   10.50    0.35
   3   2   2   29.16    1.06
   3   2   2   30.31    0.96
  -3  -2  -2   28.80    0.94
  -3  -2  -2   29.51    1.11
  -3  -2  -2   28.32    0.95
  -3  -2  -2   28.79    0.80
  -3  -2  -2   28.26    0.94
   2   2   2    0.27    0.11
  -2  -2  -2    0.39    0.12
  -2  -2  -2    0.00    0.11
  -2  -2  -2    0.37    0.12
  -2  -2  -2    0.22    0.11
   1   2   2   45.28    1.32
   1   2   2   46.31    1.60
  -1  -2  -2   46.03    1.32
  -1  -2  -2   45.01    1.59
  -1  -2  -2   44.61    1.67
   0   2   2   29.08    0.87
   0   2   2   29.77    1.14
   0  -2  -2   31.04    0.88
   0  -2  -2   29.14    1.09
   0  -2  -2   30.19    1.14
  -1   2   2   44.22    1.25
  -1   2   2   43.12    1.26
   1  -2  -2   47.03    1.26
   1  -2  -2   44.28    1.40
   1  -2  -2   45.89    1.40
   1  -2  -2   43.08    1.58
   1  -2  -2   43.20    1.26
   1  -2  -2   43.80    1.66
   1  -2  -2   45.14    1.34
   1  -2  -2   43.09    1.26
  -2   2   2    0.19    0.09
  -2   2   2    0.29    0.09
  -2   2   2    0.41    0.13
  -2   2   2    0.41    0.10
  -2   2   2    0.39    0.15
  -2   2   2    0.40    0.09
  -2   2   2    0.45    0.09
   2  -2  -2    0.30    0.15
   2  -2  -2    0.31    0.14
   2  -2  -2    0.28    0.12
   2  -2  -2    0.32    0.10
   2  -2  -2    0.31    0.09
   2  -2  -2    0.32    0.09
   2  -2  -2    0.36    0.10
   2  -2  -2    0.21    0.10
  -3   2   2   28.70    1.00
  -3   2   2   29.90    1.19
  -3   2   2   30.36    1.00
  -3   2   2   30.61    0.92
  -3   2   2   28.71    0.89
  -3   2   2   29.33    0.97
  -3   2   2   29.16    0.91
   3  -2  -2   29.92    0.97
   3  -2  -2   28.30    1.18
   3  -2  -2   29.15    1.01
   3  -2  -2   28.56    1.00
   3  -2  -2   28.11    1.13
   3  -2  -2   28.94    0.89
   3  -2  -2   30.46    0.92
   3  -2  -2   28.76    0.91
  -4   2   2   10.51    0.47
  -4   2   2   10.42    0.42
  -4   2   2   10.59    0.43
  -4   2   2   10.75    0.46
  -4   2   2   10.92    0.46
  -4   2   2   11.06    0.57
   4  -2  -2   10.48    0.46
   4  -2  -2   11.21    0.45
   4  -2  -2   10.13    0.43
   4  -2  -2   11.14    0.59
   4  -2  -2   10.35    0.42
   4  -2  -2   10.43    0.46
   4  -2  -2   10.06    0.45
   4  -2  -2   10.48    0.55
   4  -2  -2   11.24    0.48
  -5   2   2   21.73    0.96
  -5   2   2   21.47    0.80
  -5   2   2   20.10    0.73
  -5   2   2   20.81    0.74
  -5   2   2   19.91    0.79
  -5   2   2   20.14    0.80
   5  -2  -2   20.59    0.94
   5  -2  -2   20.49    0.73
   5  -2  -2   21.02    0.80
   5  -2  -2   20.57    0.73
   5  -2  -2   20.25    0.96
   5  -2  -2   21.09    0.80
   5  -2  -2   21.74    0.80
  -6   2   2    0.49    0.17
  -6   2   2    0.45    0.15
  -6   2   2    0.62    0.20
  -6   2   2    0.71    0.17
  -6   2   2    0.32    0.15
  -6   2   2    0.29    0.15
   6  -2  -2    0.40    0.26
   6  -2  -2    0.54    0.15
   6  -2  -2    0.32    0.18
   6  -2  -2    0.58    0.15
   6  -2  -2    0.34    0.26
   6  -2  -2    0.63    0.19
   6  -2  -2    0.33    0.14
  -7   2   2   19.43    0.76
  -7   2   2   18.56    0.80
  -7   2   2   19.22    0.75
  -7   2   2   20.81    0.81
  -7   2   2   18.73    0.80
   7  -2  -2   19.95    0.76
   7  -2  -2   20.55    0.74
   7  -2  -2   19.55    0.75
   7  -2  -2   15.89    0.85
   7  -2  -2   19.63    0.80
  -8   2   2    4.58    0.36
  -8   2   2    4.31    0.36
  -8   2   2    4.33    0.35
  -8   2   2    5.27    0.39
  -8   2   2    4.38    0.37
   8  -2  -2    4.97    0.39
   8  -2  -2    3.06    0.56
   8  -2  -2    5.14    0.32
   8  -2  -2    4.44    0.47
   8  -2  -2    3.16    0.54
   8  -2  -2    5.07    0.34
   8  -2  -2    4.67    0.35
  -9   2   2    8.12    0.50
  -9   2   2    7.57    0.47
  -9   2   2    7.40    0.51
  -9   2   2    7.86    0.49
   9  -2  -2    9.61    0.56
   9  -2  -2    7.18    0.60
   9  -2  -2    7.74    0.47
   9  -2  -2    7.77    0.83
   9  -2  -2    7.41    0.82
   9  -2  -2    7.48    0.45
   9  -2  -2    7.39    0.39
 -10   2   2   -0.21    0.16
 -10   2   2    0.39    0.22
 -10   2   2    0.50    0.22
 -10   2   2    0.17    0.18
  10  -2  -2    0.33    0.19
  10  -2  -2    0.64    0.60
  10  -2  -2   -0.16    0.53
  10  -2  -2    1.20    0.36
  10  -2  -2    0.25    0.13
 -11   2   2   13.79    0.73
 -11   2   2   14.09    0.77
 -11   2   2   13.88    0.70
 -11   2   2   13.42    0.73
  11  -2  -2   12.15    1.09
  11  -2  -2   14.76    0.76
  11  -2  -2   11.38    1.07
 -12   2   2    3.03    0.39
 -12   2   2    3.05    0.44
  12  -2  -2    1.42    0.60
  12  -2  -2    3.03    0.64
  13  -2  -2    0.81    0.55
  13  -2  -2    0.87    0.55
 -14   2   2    0.38    0.25
 -15   2   2    4.99    0.55
 -15  -2  -1    3.47    0.46
 -14  -2  -1    3.98    0.46
 -13  -2  -1   11.49    0.70
 -13  -2  -1   11.54    0.73
 -13  -2  -1   10.58    0.65
 -12  -2  -1   -0.16    0.20
 -12  -2  -1   -0.01    0.23
 -12  -2  -1    0.15    0.20
  11   2   1   25.86    1.17
  11   2   1   26.05    1.14
 -11  -2  -1   26.15    1.02
 -11  -2  -1   26.52    1.13
 -11  -2  -1   24.60    1.07
  10   2   1   11.87    0.64
  10   2   1   11.92    0.65
 -10  -2  -1   11.65    0.66
 -10  -2  -1   11.37    0.57
 -10  -2  -1   11.42    0.64
 -10  -2  -1   11.98    0.60
 -10  -2  -1   11.71    0.66
   9   2   1    5.28    0.41
   9   2   1    5.98    0.45
   9   2   1    6.16    0.43
  -9  -2  -1    5.71    0.38
  -9  -2  -1    5.81    0.45
  -9  -2  -1    5.39    0.36
  -9  -2  -1    5.78    0.38
  -9  -2  -1    5.32    0.42
  -9  -2  -1    5.70    0.44
  -9  -2  -1    5.92    0.40
   8   2   1    6.54    0.41
   8   2   1    5.72    0.42
   8   2   1    6.31    0.29
   8   2   1    6.36    0.42
   8   2   1    5.32    0.40
  -8  -2  -1    6.75    0.45
  -8  -2  -1    6.29    0.38
  -8  -2  -1    5.35    0.40
  -8  -2  -1    6.57    0.38
  -8  -2  -1    5.99    0.35
  -8  -2  -1    5.91    0.42
  -8  -2  -1    6.45    0.37
   7   2   1   21.22    0.91
   7   2   1   20.82    0.87
   7   2   1   21.68    0.85
   7   2   1   20.32    0.83
   7   2   1   20.64    0.68
  -7  -2  -1   20.91    0.75
  -7  -2  -1   20.23    0.83
  -7  -2  -1   20.40    0.78
  -7  -2  -1   21.00    0.84
  -7  -2  -1   21.99    0.76
  -7  -2  -1   22.24    0.80
  -7  -2  -1   22.54    0.93
   6   2   1  123.49    3.63
   6   2   1  128.06    3.72
   6   2   1  127.16    4.50
   6   2   1  127.38    4.30
   6   2   1  128.32    3.49
  -6  -2  -1  126.56    3.55
  -6  -2  -1  122.01    3.70
  -6  -2  -1  122.50    3.97
  -6  -2  -1  118.17    4.52
  -6  -2  -1  126.90    3.64
  -6  -2  -1  125.52    3.54
   5   2   1   35.08    1.36
   5   2   1   36.15    1.18
   5   2   1   35.35    1.31
   5   2   1   37.09    1.05
   5   2   1   36.54    1.20
  -5  -2  -1   36.17    1.09
  -5  -2  -1   35.07    1.17
  -5  -2  -1   35.89    1.18
  -5  -2  -1   36.88    1.09
  -5  -2  -1   34.10    1.18
   4   2   1   13.96    0.54
   4   2   1   14.17    0.43
   4   2   1   14.09    0.56
   4   2   1   14.06    0.54
  -4  -2  -1   14.00    0.54
  -4  -2  -1   12.20    0.58
  -4  -2  -1   13.31    0.46
  -4  -2  -1   13.72    0.46
  -4  -2  -1   11.94    0.57
   3   2   1   17.75    0.67
   3   2   1   18.03    0.70
   3   2   1   18.46    0.52
   3   2   1   17.84    0.52
   3   2   1   18.29    0.65
  -3  -2  -1   18.55    0.67
  -3  -2  -1   16.82    0.63
  -3  -2  -1   17.72    0.55
  -3  -2  -1   18.97    0.70
  -3  -2  -1   18.08    0.64
  -3  -2  -1   17.88    0.55
   2   2   1   29.07    0.90
   2   2   1   28.11    0.99
  -2  -2  -1   29.07    1.04
  -2  -2  -1   27.69    0.80
  -2  -2  -1   27.93    0.80
  -2  -2  -1   28.34    0.90
  -2  -2  -1   28.24    0.99
  -2  -2  -1   30.07    0.89
   1   2   1   72.85    2.03
  -1  -2  -1   73.02    2.56
  -1  -2  -1   68.41    2.09
  -1  -2  -1   74.24    2.44
  -1  -2  -1   73.00    2.03
   0   2   1    0.02    0.03
   0   2   1   -0.03    0.06
   0   2   1   -0.07    0.06
   0   2   1   -0.06    0.02
   0   2   1   -0.03    0.04
   0  -2  -1   -0.06    0.05
   0  -2  -1   -0.05    0.04
   0  -2  -1    0.00    0.03
   0  -2  -1   -0.08    0.05
   0  -2  -1    0.00    0.06
  -1   2   1   71.10    2.47
  -1   2   1   72.12    2.00
  -1   2   1   73.23    2.26
  -1   2   1   71.13    2.00
  -1   2   1   70.69    2.00
  -1   2   1   72.99    2.27
  -1   2   1   71.42    2.00
  -1   2   1   73.29    2.59
   1  -2  -1   73.58    2.00
   1  -2  -1   71.59    2.00
   1  -2  -1   70.68    2.07
   1  -2  -1   73.53    2.27
   1  -2  -1   73.23    2.27
   1  -2  -1   69.91    2.47
   1  -2  -1   70.68    2.01
  -2   2   1   28.11    0.89
  -2   2   1   27.76    0.85
  -2   2   1   28.85    0.95
  -2   2   1   27.31    0.85
  -2   2   1   29.21    0.95
  -2   2   1   28.56    0.86
   2  -2  -1   27.40    0.89
   2  -2  -1   27.88    1.06
   2  -2  -1   28.69    0.85
   2  -2  -1   28.59    0.95
   2  -2  -1   28.81    1.11
   2  -2  -1   28.93    0.95
   2  -2  -1   29.05    0.86
   2  -2  -1   28.95    0.85
  -3   2   1   18.54    0.65
  -3   2   1   19.28    0.80
  -3   2   1   18.96    0.67
  -3   2   1   17.83    0.67
  -3   2   1   17.87    0.61
  -3   2   1   17.83    0.61
  -3   2   1   17.67    0.61
   3  -2  -1   20.24    0.68
   3  -2  -1   17.54    0.61
   3  -2  -1   18.15    0.61
   3  -2  -1   19.34    0.81
   3  -2  -1   17.66    0.67
   3  -2  -1   17.37    0.60
   3  -2  -1   19.51    0.84
   3  -2  -1   17.24    0.63
   3  -2  -1   18.01    0.67
  -4   2   1   14.01    0.56
  -4   2   1   14.04    0.51
  -4   2   1   14.73    0.56
  -4   2   1   13.71    0.54
  -4   2   1   14.11    0.53
  -4   2   1   14.65    0.68
  -4   2   1   13.32    0.51
   4  -2  -1   14.36    0.55
   4  -2  -1   13.55    0.52
   4  -2  -1   14.44    0.55
   4  -2  -1   13.48    0.52
  -5   2   1   36.64    1.48
  -5   2   1   35.83    1.21
  -5   2   1   36.10    1.15
  -5   2   1   34.51    1.27
  -5   2   1   38.43    1.28
  -5   2   1   35.91    1.17
  -5   2   1   38.67    1.17
   5  -2  -1   35.61    1.14
   5  -2  -1   37.13    1.17
   5  -2  -1   36.45    1.21
   5  -2  -1   36.00    1.25
  -6   2   1  125.06    3.72
  -6   2   1  123.08    3.59
  -6   2   1  130.06    4.06
  -6   2   1  123.09    3.62
  -6   2   1  131.73    4.62
  -6   2   1  121.43    4.06
   6  -2  -1  129.09    3.63
   6  -2  -1  128.32    3.72
   6  -2  -1  119.94    4.11
   6  -2  -1  125.40    4.01
   6  -2  -1  124.89    3.59
  -7   2   1   20.62    0.77
  -7   2   1   21.37    0.98
  -7   2   1   19.92    0.79
  -7   2   1   19.26    0.80
  -7   2   1   22.63    0.84
  -7   2   1   19.84    0.82
   7  -2  -1   16.73    1.05
   7  -2  -1   20.77    0.75
   7  -2  -1   21.04    0.84
   7  -2  -1   20.98    0.75
   7  -2  -1   17.46    1.04
   7  -2  -1   21.90    0.82
   7  -2  -1   21.32    0.80
  -8   2   1    6.23    0.41
  -8   2   1    6.33    0.40
  -8   2   1    6.50    0.43
  -8   2   1    5.67    0.41
  -8   2   1    6.31    0.40
   8  -2  -1    6.32    0.37
   8  -2  -1    6.25    0.30
   8  -2  -1    5.58    0.38
   8  -2  -1    7.35    0.44
   8  -2  -1    6.00    0.41
   8  -2  -1    5.57    0.60
   8  -2  -1    6.24    0.62
  -9   2   1    5.38    0.40
  -9   2   1    5.23    0.39
  -9   2   1    5.27    0.41
  -9   2   1    6.39    0.45
   9  -2  -1    6.04    0.43
   9  -2  -1    5.96    0.43
   9  -2  -1    5.54    0.25
   9  -2  -1    6.09    0.63
   9  -2  -1    5.88    0.37
   9  -2  -1    5.52    0.61
 -10   2   1   11.91    0.66
 -10   2   1   11.14    0.59
 -10   2   1   11.56    0.64
 -10   2   1   11.59    0.63
  10  -2  -1   11.71    0.64
  10  -2  -1   10.81    0.84
  10  -2  -1   11.65    0.84
 -11   2   1   25.19    1.08
 -11   2   1   27.19    1.10
 -11   2   1   26.13    1.03
  11  -2  -1   23.87    1.32
  11  -2  -1   25.91    1.09
  11  -2  -1   20.61    1.24
 -12   2   1    0.07    0.21
 -12   2   1    0.00    0.21
 -12   2   1    0.00    0.22
 -13   2   1    9.57    0.63
 -13   2   1   12.70    0.73
  13  -2  -1    8.50    0.78
  13  -2  -1    7.94    0.77
 -14   2   1    4.78    0.51
 -15   2   1    4.55    0.53
 -15  -2   0    0.19    0.24
 -14  -2   0    1.47    0.34
 -13  -2   0   -0.17    0.20
 -12  -2   0   33.83    1.40
 -12  -2   0   34.50    1.42
 -12  -2   0   34.35    1.29
  11   2   0   -0.40    0.18
  11   2   0   -0.45    0.18
 -11  -2   0    0.06    0.20
 -11  -2   0    0.19    0.19
 -11  -2   0   -0.06    0.19
 -11  -2   0   -0.12    0.19
  10   2   0    0.16    0.20
  10   2   0    0.24    0.21
 -10  -2   0    0.48    0.22
 -10  -2   0    0.33    0.19
 -10  -2   0    0.07    0.17
 -10  -2   0    0.33    0.24
 -10  -2   0    0.59    0.23
   9   2   0    0.02    0.11
   9   2   0   -0.12    0.16
   9   2   0   -0.14    0.15
   9   2   0   -0.20    0.14
  -9  -2   0   -0.06    0.17
  -9  -2   0   -0.04    0.16
  -9  -2   0    0.03    0.14
  -9  -2   0    0.37    0.17
  -9  -2   0    0.14    0.16
  -9  -2   0    0.10    0.17
  -9  -2   0   -0.03    0.15
   8   2   0   19.19    0.85
   8   2   0   20.54    0.70
   8   2   0   18.28    0.81
   8   2   0   19.77    0.88
  -8  -2   0   18.36    0.82
  -8  -2   0   19.77    0.79
  -8  -2   0   19.76    0.82
  -8  -2   0   18.43    0.79
  -8  -2   0   19.68    0.76
  -8  -2   0   19.63    0.88
  -8  -2   0   18.62    0.74
   7   2   0   -0.03    0.08
   7   2   0    0.15    0.14
   7   2   0    0.05    0.13
   7   2   0    0.00    0.12
   7   2   0   -0.06    0.12
  -7  -2   0    0.12    0.11
  -7  -2   0   -0.14    0.12
  -7  -2   0    0.04    0.11
  -7  -2   0    0.12    0.13
  -7  -2   0   -0.01    0.13
  -7  -2   0   -0.02    0.12
  -7  -2   0   -0.04    0.12
   6   2   0    1.45    0.22
   6   2   0    1.44    0.22
   6   2   0    1.35    0.21
   6   2   0    1.23    0.21
  -6  -2   0    1.64    0.21
  -6  -2   0    1.28    0.18
  -6  -2   0    1.18    0.18
  -6  -2   0    1.04    0.20
  -6  -2   0    1.48    0.19
  -6  -2   0    1.28    0.17
  -6  -2   0    1.29    0.21
   5   2   0    0.08    0.13
   5   2   0    0.03    0.12
   5   2   0   -0.14    0.11
   5   2   0   -0.04    0.03
  -5  -2   0    0.09    0.10
  -5  -2   0   -0.10    0.10
  -5  -2   0   -0.06    0.09
  -5  -2   0   -0.11    0.12
  -5  -2   0    0.01    0.10
  -5  -2   0   -0.04    0.11
  -5  -2   0   -0.09    0.11
   4   2   0   60.36    2.20
   4   2   0   61.17    1.85
   4   2   0   59.02    2.11
  -4  -2   0   59.92    1.75
  -4  -2   0   58.54    1.95
  -4  -2   0   58.85    2.08
  -4  -2   0   61.07    1.79
  -4  -2   0   61.89    1.75
  -4  -2   0   62.13    2.18
  -4  -2   0   62.37    1.95
  -4  -2   0   57.64    1.84
  -4  -2   0   60.69    1.80
   3   2   0    0.04    0.08
   3   2   0    0.00    0.10
   3   2   0    0.00    0.03
   3   2   0   -0.04    0.12
   3   2   0    0.07    0.12
  -3  -2   0    0.05    0.10
  -3  -2   0    0.05    0.09
  -3  -2   0    0.17    0.12
  -3  -2   0    0.02    0.08
  -3  -2   0    0.10    0.11
  -3  -2   0   -0.02    0.08
  -3  -2   0   -0.15    0.11
  -3  -2   0    0.03    0.08
  -3  -2   0    0.06    0.09
   2   2   0    1.91    0.15
   2   2   0    1.55    0.12
   2   2   0    1.76    0.15
  -2  -2   0    1.66    0.10
  -2  -2   0    1.79    0.12
  -2  -2   0    1.83    0.10
  -2  -2   0    1.86    0.11
  -2  -2   0    1.94    0.15
  -2  -2   0    1.88    0.13
  -2  -2   0    1.55    0.10
  -2  -2   0    1.83    0.15
   1   2   0    0.03    0.04
   1   2   0    0.00    0.03
   1   2   0    0.00    0.05
   1   2   0   -0.01    0.04
   1   2   0   -0.04    0.05
   1   2   0    0.00    0.02
  -1  -2   0   -0.03    0.04
  -1  -2   0   -0.05    0.03
  -1  -2   0    0.02    0.03
  -1  -2   0   -0.04    0.04
  -1  -2   0    0.04    0.05
  -1  -2   0    0.04    0.05
   0   2   0  132.16    5.17
   0   2   0  146.50    4.80
   0   2   0  157.43    4.23
   0   2   0  154.37    4.82
   0   2   0  156.86    4.22
   0   2   0  154.78    4.22
   0  -2   0  159.42    4.81
   0  -2   0  160.06    5.17
   0  -2   0  156.16    5.43
   0  -2   0  162.40    4.22
   0  -2   0  143.64    4.82
   0  -2   0  159.38    4.23
   0  -2   0  159.07    4.23
  -1   2   0   -0.07    0.08
  -1   2   0    0.01    0.06
  -1   2   0    0.00    0.04
  -1   2   0    0.02    0.05
  -1   2   0   -0.01    0.04
  -1   2   0    0.02    0.05
  -1   2   0    0.00    0.04
  -1   2   0   -0.15    0.07
   1  -2   0   -0.02    0.04
   1  -2   0    0.03    0.08
   1  -2   0    0.02    0.06
   1  -2   0    0.00    0.05
   1  -2   0    0.00    0.04
   1  -2   0    0.00    0.04
   1  -2   0    0.12    0.08
   1  -2   0    0.00    0.04
  -2   2   0    1.97    0.15
  -2   2   0    1.93    0.13
  -2   2   0    1.74    0.12
  -2   2   0    1.91    0.13
  -2   2   0    1.49    0.16
  -2   2   0    1.65    0.13
   2  -2   0    1.43    0.20
   2  -2   0    1.52    0.21
   2  -2   0    1.68    0.13
   2  -2   0    1.70    0.13
   2  -2   0    1.79    0.13
   2  -2   0    1.69    0.17
   2  -2   0    1.71    0.13
   2  -2   0    1.42    0.14
  -3   2   0   -0.06    0.10
  -3   2   0   -0.04    0.10
  -3   2   0   -0.01    0.08
  -3   2   0    0.13    0.13
  -3   2   0   -0.08    0.08
  -3   2   0   -0.37    0.16
  -3   2   0    0.07    0.11
   3  -2   0   -0.01    0.11
   3  -2   0   -0.05    0.07
   3  -2   0    0.19    0.13
   3  -2   0    0.09    0.09
   3  -2   0   -0.12    0.16
   3  -2   0    0.01    0.09
   3  -2   0   -0.03    0.17
   3  -2   0    0.25    0.12
  -4   2   0   58.78    1.92
  -4   2   0   59.18    1.76
  -4   2   0   53.38    1.70
  -4   2   0   59.44    1.75
  -4   2   0   58.66    1.92
  -4   2   0   61.48    1.72
  -4   2   0   58.07    2.24
   4  -2   0   61.12    1.71
   4  -2   0   59.40    1.76
   4  -2   0   58.07    1.91
   4  -2   0   56.84    2.16
   4  -2   0   53.76    2.25
   4  -2   0   60.27    1.75
   4  -2   0   59.41    1.88
  -5   2   0    0.06    0.10
  -5   2   0    0.15    0.11
  -5   2   0    0.28    0.13
  -5   2   0   -0.08    0.10
  -5   2   0   -0.29    0.10
  -5   2   0    0.03    0.12
  -5   2   0   -0.08    0.12
  -5   2   0    0.02    0.19
   5  -2   0   -0.07    0.11
   5  -2   0   -0.10    0.10
   5  -2   0    0.00    0.18
   5  -2   0    0.01    0.09
   5  -2   0   -0.05    0.09
   5  -2   0   -0.14    0.16
   5  -2   0   -0.03    0.07
  -6   2   0    1.04    0.20
  -6   2   0    1.50    0.20
  -6   2   0    1.47    0.20
  -6   2   0    1.55    0.19
  -6   2   0    1.51    0.22
  -6   2   0    1.35    0.28
  -6   2   0    1.45    0.18
  -6   2   0    1.58    0.22
   6  -2   0    1.25    0.19
   6  -2   0    1.56    0.22
   6  -2   0    1.54    0.14
   6  -2   0    1.56    0.30
   6  -2   0    1.42    0.12
   6  -2   0    1.55    0.18
   6  -2   0    1.61    0.31
  -7   2   0    0.07    0.20
  -7   2   0    0.13    0.14
  -7   2   0    0.09    0.12
  -7   2   0   -0.03    0.12
  -7   2   0   -0.04    0.12
  -7   2   0   -0.10    0.12
  -7   2   0    0.07    0.12
  -7   2   0    0.04    0.15
   7  -2   0    0.06    0.20
   7  -2   0    0.20    0.21
   7  -2   0    0.11    0.13
   7  -2   0    0.03    0.12
   7  -2   0    0.01    0.10
  -8   2   0   18.10    0.79
  -8   2   0   18.88    0.79
  -8   2   0   20.23    0.81
  -8   2   0   18.24    0.79
  -8   2   0   18.29    0.73
  -8   2   0   18.66    0.79
   8  -2   0   18.39    0.94
   8  -2   0   19.30    0.79
   8  -2   0   18.67    0.98
   8  -2   0   20.17    0.82
  -9   2   0   -0.29    0.12
  -9   2   0   -0.02    0.15
  -9   2   0    0.09    0.15
  -9   2   0    0.34    0.18
   9  -2   0   -0.13    0.14
   9  -2   0   -0.13    0.21
   9  -2   0   -0.10    0.22
   9  -2   0    0.13    0.17
   9  -2   0    0.03    0.07
 -10   2   0    0.62    0.23
 -10   2   0    0.20    0.18
 -10   2   0    0.38    0.22
 -10   2   0    0.32    0.19
  10  -2   0    0.25    0.27
  10  -2   0   -0.36    0.23
  10  -2   0    0.35    0.21
 -11   2   0   -0.23    0.16
 -11   2   0   -0.11    0.15
 -11   2   0   -0.13    0.18
  11  -2   0    0.13    0.20
 -12   2   0   33.80    1.39
 -12   2   0   35.02    1.43
 -12   2   0   35.63    1.34
  12  -2   0   34.57    1.58
  12  -2   0   35.64    1.65
 -13   2   0   -0.01    0.22
 -13   2   0    0.06    0.25
  13  -2   0   -0.60    0.24
 -14   2   0    1.83    0.38
 -15   2   0    0.12    0.25
 -15  -2   1    3.93    0.49
 -14  -2   1    5.44    0.54
 -13  -2   1   11.43    0.67
  12   2  -1   -0.58    0.22
 -12  -2   1    0.07    0.22
 -12  -2   1   -0.11    0.18
 -12  -2   1    0.24    0.24
 -12  -2   1    0.20    0.23
  11   2  -1   23.82    1.15
  11   2  -1   22.42    1.11
 -11  -2   1   25.47    1.08
 -11  -2   1   23.81    0.98
 -11  -2   1   24.27    1.06
 -11  -2   1   24.36    1.04
 -11  -2   1   24.60    1.09
  10   2  -1   10.14    0.68
  10   2  -1    9.44    0.68
 -10  -2   1   11.00    0.61
 -10  -2   1   12.63    0.68
 -10  -2   1   11.16    0.58
 -10  -2   1   12.10    0.64
 -10  -2   1   11.93    0.63
   9   2  -1    5.34    0.52
   9   2  -1    5.27    0.34
   9   2  -1    5.19    0.51
  -9  -2   1    5.66    0.41
  -9  -2   1    6.35    0.44
  -9  -2   1    5.89    0.40
  -9  -2   1    5.06    0.40
  -9  -2   1    6.28    0.44
  -9  -2   1    5.47    0.44
   8   2  -1    5.99    0.51
   8   2  -1    6.23    0.35
   8   2  -1    5.94    0.53
   8   2  -1    6.49    0.46
  -8  -2   1    5.59    0.38
  -8  -2   1    6.77    0.42
  -8  -2   1    6.28    0.44
  -8  -2   1    5.44    0.37
  -8  -2   1    6.10    0.42
  -8  -2   1    5.77    0.43
  -8  -2   1    6.45    0.41
   7   2  -1   21.01    0.69
   7   2  -1   20.13    0.82
   7   2  -1   16.74    0.93
   7   2  -1   16.08    0.94
   7   2  -1   19.53    0.74
   7   2  -1   21.01    0.73
  -7  -2   1   22.27    0.81
  -7  -2   1   20.46    0.76
  -7  -2   1   20.17    0.81
  -7  -2   1   21.31    0.76
  -7  -2   1   19.43    0.82
  -7  -2   1   20.18    0.78
  -7  -2   1   21.69    0.88
   6   2  -1  111.82    4.01
   6   2  -1  127.21    3.55
   6   2  -1  124.19    3.94
   6   2  -1  125.74    3.72
  -6  -2   1  123.91    3.59
  -6  -2   1  136.10    4.03
  -6  -2   1  126.85    3.58
  -6  -2   1  128.74    4.50
  -6  -2   1  120.99    3.72
  -6  -2   1  128.11    3.58
  -6  -2   1  120.04    4.03
   5   2  -1   34.70    1.20
   5   2  -1   37.87    1.42
   5   2  -1   35.97    1.21
   5   2  -1   33.69    1.35
   5   2  -1   37.18    1.12
  -5  -2   1   35.68    1.15
  -5  -2   1   34.17    1.25
  -5  -2   1   36.15    1.16
  -5  -2   1   37.11    1.25
  -5  -2   1   36.34    1.13
  -5  -2   1   36.09    1.22
  -5  -2   1   36.28    1.38
  -5  -2   1   36.24    1.14
   4   2  -1   14.06    0.50
   4   2  -1   15.05    0.61
   4   2  -1   13.50    0.56
   4   2  -1   14.07    0.59
   4   2  -1   14.20    0.53
   4   2  -1   13.21    0.52
  -4  -2   1   14.31    0.52
  -4  -2   1   13.84    0.51
  -4  -2   1   14.15    0.55
  -4  -2   1   14.89    0.52
  -4  -2   1   13.81    0.52
  -4  -2   1   13.73    0.56
  -4  -2   1   13.52    0.55
  -4  -2   1   14.56    0.59
   3   2  -1   17.52    0.68
   3   2  -1   17.79    0.59
   3   2  -1   18.13    0.71
   3   2  -1   17.86    0.59
   3   2  -1   17.66    0.63
   3   2  -1   17.59    0.64
  -3  -2   1   18.09    0.71
  -3  -2   1   18.17    0.65
  -3  -2   1   17.70    0.59
  -3  -2   1   18.42    0.60
  -3  -2   1   17.57    0.65
  -3  -2   1   17.62    0.67
  -3  -2   1   17.79    0.60
  -3  -2   1   18.16    0.60
  -3  -2   1   18.22    0.65
   2   2  -1   27.78    0.84
   2   2  -1   29.95    1.00
   2   2  -1   28.30    0.89
   2   2  -1   27.28    0.99
   2   2  -1   28.52    0.94
   2   2  -1   27.19    0.94
   2   2  -1   28.17    0.85
   2   2  -1   27.96    0.84
   2   2  -1   28.44    1.04
  -2  -2   1   27.92    0.94
  -2  -2   1   28.98    0.85
  -2  -2   1   28.70    0.89
  -2  -2   1   28.57    0.94
  -2  -2   1   28.60    0.84
  -2  -2   1   27.74    0.85
   1   2  -1   71.08    2.06
   1   2  -1   70.47    2.01
   1   2  -1   72.78    2.43
   1   2  -1   71.94    2.27
   1   2  -1   71.27    2.27
   1   2  -1   72.29    1.99
   1   2  -1   71.12    2.00
  -1  -2   1   71.31    2.27
  -1  -2   1   72.12    1.99
  -1  -2   1   71.07    2.06
  -1  -2   1   72.52    2.43
  -1  -2   1   73.07    2.27
  -1  -2   1   73.62    2.00
  -1  -2   1   70.37    2.01
   0   2  -1   -0.01    0.04
   0   2  -1    0.03    0.05
   0   2  -1   -0.03    0.04
   0   2  -1   -0.05    0.05
   0   2  -1   -0.01    0.04
   0   2  -1   -0.01    0.04
   0   2  -1   -0.06    0.05
   0   2  -1   -0.09    0.03
   0  -2   1    0.03    0.06
   0  -2   1    0.09    0.05
   0  -2   1   -0.02    0.04
   0  -2   1    0.00    0.05
   0  -2   1   -0.04    0.04
   0  -2   1   -0.05    0.03
   0  -2   1    0.00    0.04
   0  -2   1   -0.06    0.05
  -1   2  -1   72.77    2.01
  -1   2  -1   72.88    2.49
  -1   2  -1   70.19    2.01
  -1   2  -1   69.36    2.01
  -1   2  -1   73.88    2.61
  -1   2  -1   73.51    2.27
  -1   2  -1   72.41    2.27
   1  -2   1   72.86    2.03
   1  -2   1   72.72    2.61
   1  -2   1   73.89    2.49
   1  -2   1   73.74    2.01
  -2   2  -1   28.61    0.88
  -2   2  -1   28.93    0.83
  -2   2  -1   29.39    1.11
  -2   2  -1   28.77    0.84
  -2   2  -1   29.17    0.91
  -2   2  -1   26.71    0.83
  -2   2  -1   28.38    0.91
   2  -2   1   28.57    1.06
   2  -2   1   26.57    0.82
   2  -2   1   28.07    0.83
   2  -2   1   28.94    0.88
   2  -2   1   29.02    1.11
  -3   2  -1   17.88    0.62
  -3   2  -1   17.87    0.62
  -3   2  -1   19.43    0.82
  -3   2  -1   18.00    0.59
  -3   2  -1   18.12    0.59
  -3   2  -1   17.98    0.63
  -3   2  -1   18.76    0.59
   3  -2   1   17.32    0.59
   3  -2   1   19.07    0.80
   3  -2   1   18.31    0.57
   3  -2   1   17.99    0.77
  -4   2  -1   13.90    0.49
  -4   2  -1   13.89    0.51
  -4   2  -1   14.13    0.51
  -4   2  -1   14.16    0.55
  -4   2  -1   13.87    0.54
  -4   2  -1   12.35    0.69
  -4   2  -1   13.70    0.49
   4  -2   1   14.27    0.67
   4  -2   1   13.71    0.54
   4  -2   1   13.41    0.50
   4  -2   1   14.92    0.64
  -5   2  -1   36.38    1.08
  -5   2  -1   31.68    1.24
  -5   2  -1   34.41    1.15
  -5   2  -1   37.16    1.10
  -5   2  -1   35.89    1.13
  -5   2  -1   34.07    1.18
   5  -2   1   35.36    1.37
   5  -2   1   32.35    1.05
   5  -2   1   35.74    1.12
   5  -2   1   35.06    1.43
  -6   2  -1  120.38    3.61
  -6   2  -1  129.39    3.56
  -6   2  -1  122.90    3.65
  -6   2  -1  122.06    3.99
  -6   2  -1  122.22    3.53
   6  -2   1  129.48    4.59
   6  -2   1  124.90    3.64
   6  -2   1  126.30    3.50
   6  -2   1  125.30    4.37
   6  -2   1  120.97    3.62
  -7   2  -1   19.61    0.81
  -7   2  -1   20.22    0.80
  -7   2  -1   20.40    0.79
  -7   2  -1   21.08    0.77
  -7   2  -1   19.88    0.75
   7  -2   1   21.08    0.83
   7  -2   1   20.93    0.80
   7  -2   1   20.97    0.99
   7  -2   1   21.14    0.71
   7  -2   1   22.07    0.96
  -8   2  -1    5.63    0.37
  -8   2  -1    6.55    0.38
  -8   2  -1    6.21    0.42
  -8   2  -1    5.99    0.38
  -8   2  -1    7.10    0.43
  -8   2  -1    5.68    0.38
   8  -2   1    6.06    0.33
   8  -2   1    6.52    0.43
   8  -2   1    6.77    0.50
   8  -2   1    5.93    0.40
   8  -2   1    6.25    0.50
  -9   2  -1    5.98    0.39
  -9   2  -1    5.58    0.39
  -9   2  -1    5.31    0.37
  -9   2  -1    5.79    0.39
  -9   2  -1    3.93    0.40
  -9   2  -1    5.47    0.40
   9  -2   1    5.84    0.32
   9  -2   1    5.41    0.48
   9  -2   1    5.81    0.41
   9  -2   1    5.19    0.49
   9  -2   1    5.17    0.42
 -10   2  -1   11.38    0.61
 -10   2  -1   12.21    0.61
 -10   2  -1   11.50    0.58
 -10   2  -1   11.82    0.63
 -10   2  -1   11.11    0.66
  10  -2   1   12.04    0.63
  10  -2   1   11.20    0.72
  10  -2   1   12.63    0.67
  10  -2   1   11.26    0.74
 -11   2  -1   26.41    1.01
 -11   2  -1   25.42    1.07
 -11   2  -1   25.21    1.07
  11  -2   1   24.49    1.22
  11  -2   1   24.87    1.26
 -12   2  -1    0.17    0.20
 -12   2  -1    0.16    0.20
 -12   2  -1    0.48    0.24
  12  -2   1   -0.33    0.23
  12  -2   1   -0.39    0.21
 -13   2  -1   11.24    0.71
 -13   2  -1   10.58    0.65
  13  -2   1   10.70    0.77
  13  -2   1   11.10    0.77
 -14   2  -1    5.43    0.53
 -15   2  -1    4.53    0.52
 -15  -2   2    4.99    0.56
 -14  -2   2    0.16    0.24
 -13  -2   2    3.78    0.45
  12   2  -2    1.97    0.50
 -12  -2   2    2.94    0.38
 -12  -2   2    3.50    0.43
 -12  -2   2    4.05    0.49
  11   2  -2   10.68    0.90
  11   2  -2   11.33    0.93
 -11  -2   2   13.71    0.72
 -11  -2   2   14.08    0.72
 -11  -2   2   13.99    0.78
 -11  -2   2   13.61    0.73
 -11  -2   2   12.92    0.70
 -11  -2   2   13.82    0.70
  10   2  -2   -0.41    0.50
  10   2  -2    0.02    0.48
 -10  -2   2    0.23    0.18
 -10  -2   2    0.15    0.20
 -10  -2   2    0.45    0.21
 -10  -2   2    0.22    0.20
 -10  -2   2    0.26    0.19
 -10  -2   2   -0.10    0.18
   9   2  -2    7.71    0.56
   9   2  -2    8.12    0.44
   9   2  -2    7.07    0.73
   9   2  -2    7.10    0.75
   9   2  -2    7.68    0.35
  -9  -2   2    7.89    0.47
  -9  -2   2    6.92    0.47
  -9  -2   2    7.65    0.54
  -9  -2   2    7.45    0.52
  -9  -2   2    7.40    0.45
  -9  -2   2    8.24    0.50
  -9  -2   2    8.23    0.50
   8   2  -2    3.11    0.47
   8   2  -2    3.71    0.41
   8   2  -2    4.80    0.33
   8   2  -2    5.01    0.28
   8   2  -2    4.45    0.42
   8   2  -2    3.49    0.47
  -8  -2   2    4.79    0.37
  -8  -2   2    4.59    0.35
  -8  -2   2    4.21    0.35
  -8  -2   2    4.91    0.39
  -8  -2   2    4.08    0.34
  -8  -2   2    4.35    0.33
  -8  -2   2    4.49    0.38
   7   2  -2   18.89    0.90
   7   2  -2   19.44    0.74
   7   2  -2   19.51    0.74
   7   2  -2   19.50    0.83
   7   2  -2   20.32    0.95
  -7  -2   2   20.00    0.76
  -7  -2   2   19.94    0.76
  -7  -2   2   19.28    0.82
  -7  -2   2   21.62    0.82
  -7  -2   2   20.17    0.77
  -7  -2   2   17.91    0.81
  -7  -2   2   20.12    0.89
   6   2  -2    0.47    0.20
   6   2  -2    0.31    0.14
   6   2  -2    0.54    0.19
   6   2  -2    0.29    0.14
   6   2  -2    0.46    0.18
   6   2  -2    0.47    0.13
  -6  -2   2    0.39    0.14
  -6  -2   2    0.16    0.15
  -6  -2   2    0.35    0.15
  -6  -2   2    0.45    0.15
  -6  -2   2    0.44    0.16
  -6  -2   2    0.29    0.15
  -6  -2   2    0.24    0.15
   5   2  -2   21.06    0.89
   5   2  -2   20.27    0.77
   5   2  -2   19.80    0.77
   5   2  -2   20.18    0.72
   5   2  -2   21.11    0.86
   5   2  -2   21.49    0.81
  -5  -2   2   20.34    0.80
  -5  -2   2   21.09    0.87
  -5  -2   2   20.30    0.72
  -5  -2   2   19.90    0.72
  -5  -2   2   20.67    0.80
  -5  -2   2   21.36    0.79
  -5  -2   2   20.26    0.73
   4   2  -2   10.70    0.43
   4   2  -2   10.27    0.45
   4   2  -2   10.45    0.45
   4   2  -2    9.96    0.49
   4   2  -2    9.76    0.50
  -4  -2   2   10.81    0.41
  -4  -2   2   10.31    0.47
  -4  -2   2   11.00    0.42
  -4  -2   2   10.99    0.51
  -4  -2   2   10.94    0.46
  -4  -2   2   10.38    0.46
  -4  -2   2   10.59    0.43
  -4  -2   2   10.95    0.43
   3   2  -2   28.99    0.96
   3   2  -2   28.99    0.91
   3   2  -2   29.54    1.01
   3   2  -2   28.62    1.00
   3   2  -2   28.71    1.13
   3   2  -2   28.36    1.07
   3   2  -2   28.75    0.91
  -3  -2   2   30.79    0.92
  -3  -2   2   28.88    0.88
  -3  -2   2   29.22    0.97
  -3  -2   2   28.71    1.01
  -3  -2   2   28.75    0.91
  -3  -2   2   29.29    1.13
  -3  -2   2   28.88    1.00
  -3  -2   2   29.79    0.88
   2   2  -2    0.31    0.10
   2   2  -2    0.32    0.12
   2   2  -2    0.41    0.10
   2   2  -2    0.19    0.08
   2   2  -2    0.30    0.09
   2   2  -2    0.33    0.11
   2   2  -2    0.39    0.12
  -2  -2   2    0.33    0.10
  -2  -2   2    0.40    0.09
  -2  -2   2    0.23    0.10
  -2  -2   2    0.09    0.11
  -2  -2   2    0.47    0.13
  -2  -2   2    0.42    0.10
  -2  -2   2    0.30    0.10
   1   2  -2   45.34    1.28
   1   2  -2   44.87    1.44
   1   2  -2   44.77    1.32
   1   2  -2   45.33    1.25
   1   2  -2   42.63    1.44
   1   2  -2   44.81    1.29
  -1  -2   2   44.25    1.28
  -1  -2   2   42.88    1.32
  -1  -2   2   43.27    1.43
  -1  -2   2   44.48    1.25
  -1  -2   2   44.69    1.43
  -1  -2   2   45.39    1.27
  -1  -2   2   45.11    1.57
  -1  -2   2   44.60    1.43
   0   2  -2   28.90    0.94
   0   2  -2   29.53    0.85
   0   2  -2   30.06    0.94
   0   2  -2   29.67    0.88
   0   2  -2   29.88    0.86
   0   2  -2   28.36    0.87
   0  -2   2   30.30    0.85
   0  -2   2   29.37    0.85
   0  -2   2   29.61    1.08
   0  -2   2   29.43    0.88
  -1   2  -2   43.58    1.25
  -1   2  -2   43.68    1.28
  -1   2  -2   44.09    1.25
  -1   2  -2   43.20    1.24
  -1   2  -2   45.31    1.26
  -1   2  -2   44.73    1.66
   1  -2   2   44.88    1.59
   1  -2   2   44.85    1.23
   1  -2   2   44.20    1.23
   1  -2   2   45.21    1.29
  -2   2  -2    0.37    0.14
  -2   2  -2    0.44    0.07
  -2   2  -2    0.46    0.12
  -2   2  -2    0.39    0.08
  -2   2  -2    0.18    0.06
   2  -2   2    0.33    0.05
   2  -2   2    0.31    0.14
   2  -2   2    0.28    0.14
   2  -2   2    0.31    0.11
   2  -2   2    0.34    0.05
  -3   2  -2   28.57    0.88
  -3   2  -2   28.36    0.94
  -3   2  -2   29.70    1.19
  -3   2  -2   27.59    0.87
  -3   2  -2   30.35    0.88
   3  -2   2   29.73    1.14
   3  -2   2   30.70    0.90
   3  -2   2   30.46    0.84
   3  -2   2   29.02    1.19
   3  -2   2   29.21    0.95
   3  -2   2   29.84    0.84
  -4   2  -2   10.80    0.40
  -4   2  -2   10.21    0.39
  -4   2  -2   11.68    0.58
  -4   2  -2   10.46    0.40
   4  -2   2   11.00    0.57
   4  -2   2   11.35    0.48
   4  -2   2   10.01    0.53
   4  -2   2   11.39    0.42
   4  -2   2   10.91    0.36
  -5   2  -2   20.63    0.69
  -5   2  -2   21.28    0.69
  -5   2  -2   20.31    0.70
  -5   2  -2   18.77    0.76
  -5   2  -2   19.56    0.70
  -5   2  -2   22.10    0.97
  -5   2  -2   19.72    0.69
   5  -2   2   20.43    0.90
   5  -2   2   20.19    0.77
   5  -2   2   21.71    0.63
   5  -2   2   20.75    0.94
   5  -2   2   20.64    0.72
  -6   2  -2    0.45    0.13
  -6   2  -2    0.13    0.21
  -6   2  -2    0.41    0.11
  -6   2  -2    0.65    0.14
  -6   2  -2    0.44    0.13
  -6   2  -2    0.44    0.17
  -6   2  -2    0.62    0.14
   6  -2   2    0.50    0.10
   6  -2   2    0.44    0.18
   6  -2   2    0.54    0.20
   6  -2   2    0.50    0.15
   6  -2   2    0.54    0.20
  -7   2  -2   18.75    0.73
  -7   2  -2   19.15    0.74
  -7   2  -2   18.16    0.81
  -7   2  -2   19.72    0.72
  -7   2  -2   19.12    0.79
  -7   2  -2   18.69    0.70
   7  -2   2   20.36    0.81
   7  -2   2   20.03    0.63
   7  -2   2   20.40    0.91
   7  -2   2   19.64    0.94
   7  -2   2   19.22    0.74
  -8   2  -2    5.25    0.32
  -8   2  -2    4.32    0.41
  -8   2  -2    4.36    0.33
  -8   2  -2    3.32    0.35
  -8   2  -2    5.10    0.33
  -8   2  -2    4.32    0.33
   8  -2   2    4.63    0.43
   8  -2   2    4.81    0.43
   8  -2   2    4.97    0.35
   8  -2   2    4.71    0.39
  -9   2  -2    8.07    0.45
  -9   2  -2    6.94    0.49
  -9   2  -2    7.31    0.43
  -9   2  -2    7.70    0.47
  -9   2  -2    7.54    0.54
   9  -2   2    7.63    0.47
   9  -2   2    8.08    0.57
   9  -2   2    7.10    0.55
   9  -2   2    8.21    0.53
 -10   2  -2    0.23    0.18
 -10   2  -2    0.25    0.18
 -10   2  -2    0.48    0.20
  10  -2   2    0.05    0.19
  10  -2   2    0.09    0.17
  10  -2   2    0.14    0.23
  10  -2   2    0.10    0.23
 -11   2  -2   14.05    0.71
 -11   2  -2   12.85    0.69
 -11   2  -2   13.33    0.65
 -11   2  -2   12.83    0.68
  11  -2   2   14.22    0.83
  11  -2   2   13.61    0.83
 -12   2  -2    3.04    0.36
 -12   2  -2    4.13    0.44
 -12   2  -2    3.82    0.40
  12  -2   2    3.29    0.46
  12  -2   2    3.52    0.48
 -13   2  -2    3.53    0.42
 -13   2  -2    4.06    0.46
 -13   2  -2    3.56    0.41
  13  -2   2    3.47    0.50
 -14   2  -2    0.30    0.23
 -15   2  -2    4.21    0.49
 -15  -2   3    0.11    0.28
 -14  -2   3    4.65    0.53
 -13  -2   3    0.58    0.26
  12   2  -3   -1.18    0.59
 -12  -2   3    0.20    0.24
 -12  -2   3    0.55    0.24
  11   2  -3    1.78    0.77
  11   2  -3    1.89    0.73
 -11  -2   3    0.88    0.25
 -11  -2   3    0.72    0.24
 -11  -2   3    1.10    0.27
 -11  -2   3    0.97    0.29
 -11  -2   3    1.00    0.27
  10   2  -3   28.55    1.29
  10   2  -3   22.11    1.46
  10   2  -3   24.16    1.51
 -10  -2   3   29.48    1.09
 -10  -2   3   28.57    1.10
 -10  -2   3   29.37    1.09
 -10  -2   3   29.42    1.20
 -10  -2   3   28.72    1.17
   9   2  -3    0.20    0.14
   9   2  -3    0.76    0.40
   9   2  -3   -0.61    0.30
   9   2  -3    0.39    0.17
   9   2  -3    0.83    0.38
  -9  -2   3   -0.02    0.16
  -9  -2   3    0.33    0.19
  -9  -2   3    0.00    0.16
  -9  -2   3    0.04    0.19
  -9  -2   3    0.14    0.17
   8   2  -3   -0.01    0.17
   8   2  -3   -0.01    0.18
   8   2  -3    0.02    0.15
   8   2  -3    0.10    0.24
   8   2  -3    0.14    0.17
   8   2  -3    0.30    0.26
  -8  -2   3    0.00    0.19
  -8  -2   3    0.36    0.17
  -8  -2   3   -0.27    0.15
  -8  -2   3    0.37    0.19
  -8  -2   3   -0.13    0.17
  -8  -2   3    0.13    0.17
  -8  -2   3   -0.27    0.15
   7   2  -3   -0.02    0.14
   7   2  -3    0.15    0.19
   7   2  -3   -0.26    0.11
   7   2  -3   -0.19    0.15
   7   2  -3    0.07    0.12
   7   2  -3    0.01    0.18
  -7  -2   3   -0.11    0.15
  -7  -2   3   -0.09    0.14
  -7  -2   3   -0.15    0.13
  -7  -2   3    0.04    0.13
  -7  -2   3    0.06    0.13
  -7  -2   3   -0.03    0.14
  -7  -2   3    0.04    0.15
  -7  -2   3    0.01    0.12
   6   2  -3   79.40    2.54
   6   2  -3   82.65    3.05
   6   2  -3   80.64    2.90
   6   2  -3   81.33    2.41
   6   2  -3   80.12    2.68
   6   2  -3   84.01    2.70
  -6  -2   3   82.75    2.39
  -6  -2   3   78.50    2.71
  -6  -2   3   80.94    2.38
  -6  -2   3   83.97    3.04
  -6  -2   3   85.52    2.71
  -6  -2   3   77.78    2.70
  -6  -2   3   82.41    2.43
  -6  -2   3   78.09    2.54
   5   2  -3    0.73    0.16
   5   2  -3    0.71    0.15
   5   2  -3    0.70    0.16
   5   2  -3    0.91    0.20
   5   2  -3    0.87    0.20
   5   2  -3    0.76    0.19
  -5  -2   3    0.76    0.14
  -5  -2   3    0.81    0.17
  -5  -2   3    0.59    0.17
  -5  -2   3    0.78    0.17
  -5  -2   3    0.59    0.13
  -5  -2   3    0.63    0.15
  -5  -2   3    0.99    0.17
  -5  -2   3    0.74    0.18
   4   2  -3    3.13    0.30
   4   2  -3    3.45    0.25
   4   2  -3    3.24    0.25
   4   2  -3    2.65    0.27
   4   2  -3    3.03    0.24
   4   2  -3    3.65    0.29
  -4  -2   3    3.46    0.28
  -4  -2   3    3.49    0.25
  -4  -2   3    3.48    0.26
  -4  -2   3    3.08    0.21
  -4  -2   3    3.30    0.25
  -4  -2   3    3.04    0.20
  -4  -2   3    3.16    0.30
   3   2  -3    1.20    0.16
   3   2  -3    1.39    0.17
   3   2  -3    1.38    0.19
   3   2  -3    1.26    0.16
   3   2  -3    1.16    0.15
   3   2  -3    1.61    0.21
   3   2  -3    1.28    0.19
  -3  -2   3    1.17    0.16
  -3  -2   3    1.21    0.12
  -3  -2   3    1.10    0.15
  -3  -2   3    1.16    0.12
  -3  -2   3    1.19    0.15
  -3  -2   3    1.43    0.19
   2   2  -3   26.31    0.83
   2   2  -3   27.14    0.83
   2   2  -3   25.85    0.92
   2   2  -3   25.17    0.88
   2   2  -3   26.42    1.08
   2   2  -3   26.94    0.92
   2   2  -3   26.83    0.77
  -2  -2   3   26.61    0.83
  -2  -2   3   27.21    0.77
  -2  -2   3   25.76    0.90
  -2  -2   3   28.05    1.04
  -2  -2   3   26.41    0.90
  -2  -2   3   26.49    0.89
   1   2  -3    0.12    0.09
   1   2  -3    0.29    0.09
   1   2  -3    0.25    0.09
   1   2  -3    0.28    0.13
   1   2  -3    0.40    0.08
   1   2  -3    0.37    0.10
   1   2  -3    0.35    0.10
  -1  -2   3    0.48    0.14
  -1  -2   3    0.29    0.07
  -1  -2   3    0.47    0.09
  -1  -2   3    0.15    0.15
   0   2  -3   -0.16    0.10
   0   2  -3   -0.14    0.07
   0   2  -3   -0.29    0.09
   0   2  -3   -0.42    0.07
   0  -2   3   -0.19    0.07
   0  -2   3   -0.20    0.08
   0  -2   3   -0.34    0.10
   0  -2   3   -0.20    0.06
   0  -2   3   -0.13    0.14
  -1   2  -3    0.20    0.10
  -1   2  -3    0.07    0.07
  -1   2  -3    0.31    0.06
  -1   2  -3    0.21    0.15
   1  -2   3    0.06    0.14
   1  -2   3    0.20    0.11
  -2   2  -3   26.82    0.77
  -2   2  -3   26.93    0.76
  -2   2  -3   25.59    0.85
  -2   2  -3   25.76    0.80
  -2   2  -3   26.59    1.09
   2  -2   3   27.10    0.86
   2  -2   3   26.29    1.05
  -3   2  -3    1.20    0.17
  -3   2  -3    1.61    0.12
  -3   2  -3    1.27    0.11
  -3   2  -3    1.44    0.22
  -3   2  -3    1.47    0.12
   3  -2   3    1.54    0.22
   3  -2   3    1.11    0.17
   3  -2   3    0.90    0.19
  -4   2  -3    2.13    0.23
  -4   2  -3    3.40    0.31
  -4   2  -3    2.68    0.17
  -4   2  -3    3.12    0.19
  -4   2  -3    3.21    0.19
   4  -2   3    3.04    0.31
   4  -2   3    2.80    0.26
   4  -2   3    3.32    0.30
   4  -2   3    3.29    0.21
  -5   2  -3    0.60    0.17
  -5   2  -3    0.78    0.13
  -5   2  -3    0.78    0.12
  -5   2  -3    0.69    0.12
  -5   2  -3    0.73    0.21
   5  -2   3    0.61    0.20
   5  -2   3    0.98    0.15
   5  -2   3    0.62    0.18
   5  -2   3    0.74    0.21
  -6   2  -3   77.96    2.43
  -6   2  -3   80.73    2.36
  -6   2  -3   84.35    2.38
  -6   2  -3   77.09    2.48
  -6   2  -3   87.91    3.15
   6  -2   3   78.86    2.49
   6  -2   3   80.76    2.97
   6  -2   3   85.92    2.46
   6  -2   3   82.77    3.12
  -7   2  -3   -0.01    0.08
  -7   2  -3   -0.03    0.10
  -7   2  -3    0.01    0.09
  -7   2  -3    0.03    0.14
  -7   2  -3    0.09    0.12
  -7   2  -3    0.03    0.12
   7  -2   3    0.03    0.16
   7  -2   3    0.01    0.17
   7  -2   3    0.02    0.17
   7  -2   3   -0.10    0.12
  -8   2  -3    0.01    0.13
  -8   2  -3    0.01    0.15
  -8   2  -3    0.07    0.14
  -8   2  -3    0.24    0.15
  -8   2  -3    0.16    0.12
  -8   2  -3   -0.28    0.15
   8  -2   3    0.27    0.15
   8  -2   3    0.05    0.19
   8  -2   3    0.17    0.19
   8  -2   3    0.43    0.21
  -9   2  -3   -0.06    0.14
  -9   2  -3    0.16    0.21
  -9   2  -3    0.05    0.13
  -9   2  -3   -0.09    0.13
  -9   2  -3    0.16    0.19
   9  -2   3   -0.14    0.19
   9  -2   3    0.13    0.19
   9  -2   3    0.07    0.21
   9  -2   3    0.09    0.17
 -10   2  -3   27.99    1.07
 -10   2  -3   29.06    1.13
 -10   2  -3   29.31    1.15
  10  -2   3   31.04    1.41
  10  -2   3   29.29    1.34
  10  -2   3   29.40    1.23
  10  -2   3   33.33    1.18
 -11   2  -3    0.55    0.22
 -11   2  -3    0.84    0.23
 -11   2  -3    0.65    0.23
  11  -2   3    0.62    0.27
  11  -2   3    1.19    0.30
 -12   2  -3    0.20    0.22
 -12   2  -3    0.50    0.23
 -12   2  -3    0.57    0.23
 -12   2  -3    0.57    0.24
  12  -2   3    0.40    0.28
  12  -2   3    0.76    0.29
 -13   2  -3    0.33    0.23
 -13   2  -3   -0.07    0.19
  13  -2   3    0.23    0.28
 -14   2  -3    4.88    0.48
 -15   2  -3    0.17    0.25
 -13  -2   4    0.44    0.27
  12   2  -4   10.86    1.24
 -12  -2   4   10.22    0.63
 -12  -2   4   10.70    0.65
  11   2  -4   18.54    1.38
  11   2  -4   13.50    1.15
  11   2  -4   21.12    1.49
 -11  -2   4   16.40    0.85
 -11  -2   4   17.78    0.81
 -11  -2   4   17.38    0.83
 -11  -2   4   17.62    0.80
 -11  -2   4   16.34    0.90
  10   2  -4   -0.49    0.35
  10   2  -4    1.15    0.44
  10   2  -4    1.41    0.45
  10   2  -4    0.05    0.18
  10   2  -4    0.38    0.18
 -10  -2   4    0.28    0.19
 -10  -2   4    0.31    0.24
 -10  -2   4    0.29    0.20
 -10  -2   4    0.16    0.18
 -10  -2   4    0.41    0.22
   9   2  -4    3.37    0.45
   9   2  -4    2.59    0.33
   9   2  -4    2.68    0.30
   9   2  -4    3.06    0.33
   9   2  -4    3.41    0.44
  -9  -2   4    2.94    0.31
  -9  -2   4    2.78    0.38
  -9  -2   4    2.21    0.30
  -9  -2   4    2.81    0.30
  -9  -2   4    2.47    0.32
   8   2  -4    5.48    0.48
   8   2  -4    5.27    0.37
   8   2  -4    5.21    0.36
   8   2  -4    5.20    0.37
   8   2  -4    5.50    0.48
  -8  -2   4    4.81    0.42
  -8  -2   4    5.12    0.40
  -8  -2   4    4.48    0.40
  -8  -2   4    5.61    0.36
  -8  -2   4    4.48    0.37
  -8  -2   4    4.92    0.35
   7   2  -4   32.49    1.24
   7   2  -4   34.07    1.17
   7   2  -4   34.06    1.27
   7   2  -4   33.04    1.45
   7   2  -4   35.65    1.27
   7   2  -4   34.13    1.39
  -7  -2   4   33.76    1.12
  -7  -2   4   33.92    1.18
  -7  -2   4   31.56    1.26
  -7  -2   4   32.02    1.26
  -7  -2   4   35.23    1.13
  -7  -2   4   36.23    1.28
   6   2  -4    0.72    0.17
   6   2  -4    0.42    0.16
   6   2  -4    0.53    0.20
   6   2  -4    0.76    0.16
   6   2  -4    0.47    0.18
   6   2  -4    0.76    0.22
  -6  -2   4    0.40    0.18
  -6  -2   4    0.92    0.15
  -6  -2   4    0.64    0.14
  -6  -2   4    0.84    0.18
  -6  -2   4    0.60    0.16
  -6  -2   4    0.73    0.17
  -6  -2   4    0.81    0.20
   5   2  -4   42.84    1.70
   5   2  -4   41.71    1.44
   5   2  -4   42.66    1.49
   5   2  -4   39.59    1.47
   5   2  -4   42.94    1.63
   5   2  -4   41.84    1.34
  -5  -2   4   41.44    1.34
  -5  -2   4   43.97    1.47
  -5  -2   4   44.66    1.71
  -5  -2   4   42.51    1.27
  -5  -2   4   40.62    1.47
  -5  -2   4   42.37    1.27
  -5  -2   4   41.52    1.44
   4   2  -4   20.91    0.91
   4   2  -4   20.84    0.80
   4   2  -4   20.94    0.74
   4   2  -4   20.14    0.93
   4   2  -4   21.61    0.81
   4   2  -4   21.14    0.82
  -4  -2   4   21.44    0.78
  -4  -2   4   20.45    0.78
  -4  -2   4   19.86    0.80
  -4  -2   4   21.16    0.66
  -4  -2   4   20.88    0.65
  -4  -2   4   20.29    0.73
   3   2  -4    2.50    0.22
   3   2  -4    2.52    0.21
   3   2  -4    2.49    0.28
   3   2  -4    2.51    0.29
   3   2  -4    2.50    0.22
   3   2  -4    2.21    0.24
   3   2  -4    2.61    0.22
  -3  -2   4    2.35    0.21
  -3  -2   4    2.83    0.14
  -3  -2   4    2.38    0.20
  -3  -2   4    2.47    0.18
  -3  -2   4    2.75    0.14
  -3  -2   4    2.72    0.26
   2   2  -4    0.49    0.12
   2   2  -4    0.39    0.12
   2   2  -4    0.40    0.05
   2   2  -4    0.27    0.11
   2   2  -4    0.48    0.14
   2   2  -4    0.44    0.17
   2   2  -4    0.52    0.12
   2   2  -4    0.47    0.12
  -2  -2   4    0.27    0.13
  -2  -2   4    0.18    0.09
  -2  -2   4    0.49    0.06
  -2  -2   4    0.55    0.17
   1   2  -4   16.02    0.49
   1   2  -4   16.08    0.56
   1   2  -4   16.19    0.56
   1   2  -4   16.13    0.55
   1   2  -4   15.92    0.54
   1   2  -4   16.23    0.59
  -1  -2   4   16.05    0.59
  -1  -2   4   16.54    0.73
  -1  -2   4   16.75    0.49
  -1  -2   4   16.27    0.54
   0   2  -4   47.69    1.37
   0   2  -4   47.85    1.38
   0   2  -4   48.59    1.45
   0   2  -4   45.35    1.39
   0  -2   4   48.78    1.79
   0  -2   4   48.27    1.34
   0  -2   4   49.53    1.38
  -1   2  -4   15.45    0.54
  -1   2  -4   15.96    0.49
  -1   2  -4   16.17    0.54
  -1   2  -4   15.88    0.49
   1  -2   4   15.98    0.72
   1  -2   4   15.58    0.54
  -2   2  -4    0.37    0.12
  -2   2  -4    0.43    0.06
  -2   2  -4    0.58    0.07
  -2   2  -4    0.32    0.16
   2  -2   4    0.29    0.16
   2  -2   4    0.28    0.12
  -3   2  -4    2.40    0.28
  -3   2  -4    2.54    0.17
  -3   2  -4    3.05    0.14
  -3   2  -4    2.64    0.22
  -3   2  -4    2.71    0.13
   3  -2   4    2.41    0.28
   3  -2   4    2.58    0.24
  -4   2  -4   19.19    0.76
  -4   2  -4   19.69    0.68
  -4   2  -4   19.94    0.63
  -4   2  -4   22.04    0.64
  -4   2  -4   21.07    0.96
   4  -2   4   21.34    0.93
   4  -2   4   20.71    0.77
  -5   2  -4   43.05    1.25
  -5   2  -4   44.41    1.74
  -5   2  -4   39.65    1.38
  -5   2  -4   40.98    1.25
  -5   2  -4   40.49    1.30
   5  -2   4   43.05    1.73
   5  -2   4   42.39    1.66
   5  -2   4   43.35    1.41
  -6   2  -4    0.60    0.18
  -6   2  -4    0.72    0.13
  -6   2  -4    0.62    0.13
  -6   2  -4    0.83    0.13
   6  -2   4    0.86    0.23
   6  -2   4    0.63    0.14
   6  -2   4    0.70    0.21
   6  -2   4    0.59    0.19
  -7   2  -4   35.29    1.09
  -7   2  -4   31.64    1.22
  -7   2  -4   32.25    1.12
  -7   2  -4   34.40    1.08
   7  -2   4   35.76    1.16
   7  -2   4   31.63    1.22
   7  -2   4   33.48    1.41
   7  -2   4   32.89    1.47
  -8   2  -4    5.23    0.26
  -8   2  -4    4.90    0.41
  -8   2  -4    5.34    0.33
  -8   2  -4    5.61    0.27
  -8   2  -4    4.68    0.31
  -8   2  -4    5.12    0.34
   8  -2   4    5.25    0.38
   8  -2   4    6.03    0.44
   8  -2   4    5.25    0.47
   8  -2   4    5.89    0.49
  -9   2  -4    3.01    0.30
  -9   2  -4    2.70    0.27
  -9   2  -4    2.47    0.23
  -9   2  -4    2.62    0.36
  -9   2  -4    2.63    0.28
   9  -2   4    2.19    0.34
   9  -2   4    3.04    0.32
   9  -2   4    3.26    0.41
   9  -2   4    3.08    0.41
 -10   2  -4    0.18    0.18
 -10   2  -4    0.04    0.22
 -10   2  -4    0.00    0.15
 -10   2  -4    0.45    0.17
  10  -2   4    0.47    0.20
  10  -2   4   -0.03    0.21
  10  -2   4    0.33    0.24
 -11   2  -4   17.56    0.80
 -11   2  -4   16.21    0.75
 -11   2  -4   16.57    0.74
  11  -2   4   15.93    0.92
  11  -2   4   17.43    0.97
 -12   2  -4   10.82    0.59
  12  -2   4    9.36    0.72
  12  -2   4   10.71    0.73
 -13   2  -4   -0.07    0.19
  13  -2   4   -0.23    0.23
 -14   2  -4    0.60    0.26
 -15   2  -4    1.36    0.33
 -12  -2   5   -0.14    0.22
  11   2  -5   32.44    1.66
  11   2  -5   29.10    1.64
 -11  -2   5   31.01    1.30
 -11  -2   5   30.78    1.24
  10   2  -5   10.59    0.67
  10   2  -5   12.59    0.83
  10   2  -5   11.51    0.62
  10   2  -5   11.33    0.83
 -10  -2   5   11.35    0.71
 -10  -2   5   10.56    0.57
 -10  -2   5   11.34    0.64
 -10  -2   5   11.15    0.63
 -10  -2   5   11.03    0.58
   9   2  -5    2.94    0.42
   9   2  -5    2.05    0.38
   9   2  -5    1.84    0.30
   9   2  -5    2.02    0.32
  -9  -2   5    2.56    0.29
  -9  -2   5    1.81    0.26
  -9  -2   5    2.18    0.30
  -9  -2   5    2.78    0.38
  -9  -2   5    2.55    0.33
   8   2  -5    0.97    0.29
   8   2  -5    1.07    0.23
   8   2  -5    0.89    0.30
   8   2  -5    1.17    0.24
   8   2  -5    0.57    0.21
  -8  -2   5    1.12    0.19
  -8  -2   5    0.88    0.21
  -8  -2   5    1.02    0.23
  -8  -2   5    0.80    0.24
  -8  -2   5    0.86    0.23
  -8  -2   5    1.02    0.19
   7   2  -5   14.06    0.76
   7   2  -5   14.15    0.66
   7   2  -5   13.33    0.61
   7   2  -5   14.01    0.78
   7   2  -5   13.88    0.65
  -7  -2   5   13.41    0.63
  -7  -2   5   14.23    0.55
  -7  -2   5   14.29    0.55
  -7  -2   5   11.77    0.67
  -7  -2   5   13.15    0.61
  -7  -2   5   14.32    0.65
   6   2  -5   15.26    0.68
   6   2  -5   15.76    0.79
   6   2  -5   15.29    0.64
   6   2  -5   14.65    0.67
   6   2  -5   14.87    0.72
   6   2  -5   15.73    0.81
  -6  -2   5   14.20    0.62
  -6  -2   5   14.36    0.64
  -6  -2   5   15.02    0.55
  -6  -2   5   15.30    0.65
  -6  -2   5   16.12    0.56
  -6  -2   5   14.51    0.71
   5   2  -5   18.96    0.92
   5   2  -5   18.52    0.87
   5   2  -5   19.47    0.79
   5   2  -5   19.28    0.73
   5   2  -5   18.61    0.77
   5   2  -5   19.09    0.81
  -5  -2   5   19.48    0.73
  -5  -2   5   19.58    0.62
  -5  -2   5   19.29    0.74
  -5  -2   5   16.93    0.78
  -5  -2   5   18.61    0.74
  -5  -2   5   19.45    0.62
   4   2  -5    0.19    0.13
   4   2  -5    0.22    0.19
   4   2  -5    0.29    0.15
   4   2  -5    0.17    0.14
   4   2  -5    0.34    0.19
   4   2  -5    0.24    0.14
   4   2  -5    0.25    0.13
  -4  -2   5    0.27    0.11
  -4  -2   5    0.42    0.13
  -4  -2   5    0.34    0.08
  -4  -2   5    0.19    0.16
  -4  -2   5    0.17    0.11
  -4  -2   5    0.25    0.07
   3   2  -5    1.07    0.24
   3   2  -5    1.15    0.17
   3   2  -5    0.74    0.22
   3   2  -5    0.92    0.19
   3   2  -5    0.89    0.15
   3   2  -5    1.05    0.17
   3   2  -5    1.01    0.17
  -3  -2   5    1.10    0.16
  -3  -2   5    1.27    0.22
   2   2  -5   32.27    1.03
   2   2  -5   32.06    1.38
   2   2  -5   30.98    1.12
   2   2  -5   32.79    1.11
   2   2  -5   33.02    1.12
   2   2  -5   33.48    1.03
  -2  -2   5   34.15    1.02
  -2  -2   5   32.21    1.10
  -2  -2   5   32.35    1.32
   1   2  -5  110.39    3.18
   1   2  -5  108.93    2.98
   1   2  -5  108.47    3.40
   1   2  -5  107.62    3.06
   1   2  -5  107.17    3.40
   1   2  -5  108.54    3.05
  -1  -2   5  104.95    3.17
  -1  -2   5  108.62    3.83
  -1  -2   5  110.70    2.98
  -1  -2   5  106.51    3.02
   0   2  -5    0.09    0.07
   0   2  -5   -0.04    0.08
   0   2  -5    0.07    0.10
   0   2  -5   -0.13    0.07
   0  -2   5    0.13    0.08
   0  -2   5   -0.03    0.17
  -1   2  -5  109.12    2.99
  -1   2  -5  109.01    3.12
  -1   2  -5  104.62    3.04
  -1   2  -5  108.47    3.00
   1  -2   5  108.06    3.04
  -2   2  -5   29.81    1.02
  -2   2  -5   32.96    0.92
  -2   2  -5   32.92    1.37
  -2   2  -5   32.17    0.92
   2  -2   5   32.84    1.32
   2  -2   5   31.54    1.03
  -3   2  -5    0.91    0.08
  -3   2  -5    0.94    0.08
  -3   2  -5    1.08    0.24
  -3   2  -5    0.85    0.15
  -3   2  -5    1.11    0.14
   3  -2   5    0.76    0.17
   3  -2   5    0.84    0.24
  -4   2  -5    0.36    0.07
  -4   2  -5    0.22    0.10
  -4   2  -5    0.46    0.14
  -4   2  -5    0.36    0.07
   4  -2   5    0.41    0.15
   4  -2   5    0.23    0.19
  -5   2  -5   18.70    0.77
  -5   2  -5   18.56    0.68
  -5   2  -5   19.77    0.63
  -5   2  -5   20.10    0.62
   5  -2   5   19.60    0.78
   5  -2   5   19.39    0.92
  -6   2  -5   15.30    0.53
  -6   2  -5   14.54    0.54
  -6   2  -5   15.87    0.69
  -6   2  -5   15.25    0.58
   6  -2   5   14.49    0.79
   6  -2   5   14.22    0.68
  -7   2  -5   12.86    0.52
  -7   2  -5   13.93    0.53
  -7   2  -5   13.59    0.67
  -7   2  -5   13.77    0.56
   7  -2   5   12.71    0.66
   7  -2   5   12.94    0.75
  -8   2  -5    0.88    0.17
  -8   2  -5    0.84    0.17
  -8   2  -5    0.66    0.23
  -8   2  -5    1.13    0.19
   8  -2   5    1.03    0.28
   8  -2   5    0.92    0.27
   8  -2   5    0.85    0.25
   8  -2   5    1.22    0.22
  -9   2  -5    2.56    0.20
  -9   2  -5    2.18    0.19
  -9   2  -5    2.14    0.27
  -9   2  -5    1.93    0.24
   9  -2   5    2.66    0.40
   9  -2   5    2.38    0.38
   9  -2   5    2.57    0.31
   9  -2   5    2.20    0.37
 -10   2  -5   11.27    0.58
 -10   2  -5   10.97    0.58
 -10   2  -5   11.74    0.55
  10  -2   5   10.28    0.74
  10  -2   5   11.75    0.62
  10  -2   5   11.76    0.75
 -11   2  -5   30.83    1.18
 -11   2  -5   30.71    1.13
  11  -2   5   29.88    1.48
  11  -2   5   30.82    1.44
 -12   2  -5    0.25    0.20
  12  -2   5   -0.08    0.24
 -13   2  -5   12.66    0.68
  13  -2   5   12.86    0.86
 -14   2  -5    3.95    0.44
 -15   2  -5    2.40    0.40
  12   2  -6   13.00    1.18
  12   2  -6   18.70    1.37
  11   2  -6    3.10    0.57
  11   2  -6    0.96    0.41
  11   2  -6    2.91    0.55
 -11  -2   6    2.19    0.33
  10   2  -6   -0.03    0.27
  10   2  -6   -0.59    0.22
  10   2  -6    0.03    0.20
  10   2  -6   -0.28    0.27
 -10  -2   6    0.20    0.25
 -10  -2   6   -0.18    0.21
 -10  -2   6    0.16    0.20
   9   2  -6    0.95    0.24
   9   2  -6    1.08    0.25
   9   2  -6    0.57    0.29
   9   2  -6    0.96    0.32
  -9  -2   6    0.94    0.26
  -9  -2   6    0.98    0.19
  -9  -2   6    0.67    0.26
  -9  -2   6    0.84    0.22
  -9  -2   6    1.05    0.20
   8   2  -6   16.93    0.75
   8   2  -6   15.84    0.89
   8   2  -6   17.53    0.94
   8   2  -6   16.43    0.77
  -8  -2   6   16.71    0.75
  -8  -2   6   16.62    0.64
  -8  -2   6   16.44    0.64
  -8  -2   6   16.37    0.73
  -8  -2   6   16.05    0.73
   7   2  -6    2.00    0.28
   7   2  -6    1.88    0.35
   7   2  -6    2.21    0.37
   7   2  -6    1.87    0.26
  -7  -2   6    1.88    0.31
  -7  -2   6    2.19    0.20
  -7  -2   6    1.78    0.24
  -7  -2   6    1.83    0.19
  -7  -2   6    2.40    0.30
  -7  -2   6    1.59    0.22
   6   2  -6    0.26    0.17
   6   2  -6    0.35    0.22
   6   2  -6    0.15    0.18
   6   2  -6    0.36    0.23
   6   2  -6    0.38    0.20
   6   2  -6    0.34    0.18
  -6  -2   6    0.46    0.11
  -6  -2   6    0.39    0.11
  -6  -2   6    0.38    0.14
  -6  -2   6    0.52    0.20
  -6  -2   6    0.27    0.17
  -6  -2   6    0.35    0.16
   5   2  -6    5.77    0.49
   5   2  -6    6.28    0.43
   5   2  -6    5.98    0.37
   5   2  -6    5.74    0.49
   5   2  -6    6.10    0.38
   5   2  -6    6.30    0.40
  -5  -2   6    6.06    0.24
  -5  -2   6    5.31    0.41
  -5  -2   6    6.03    0.30
  -5  -2   6    5.78    0.36
  -5  -2   6    5.91    0.31
  -5  -2   6    6.10    0.24
   4   2  -6   34.38    1.39
   4   2  -6   34.08    1.11
   4   2  -6   31.83    1.43
   4   2  -6   31.18    1.19
   4   2  -6   33.82    1.21
   4   2  -6   33.90    1.21
   4   2  -6   32.21    1.10
  -4  -2   6   33.50    1.08
  -4  -2   6   31.60    1.19
   3   2  -6    0.45    0.21
   3   2  -6    0.49    0.16
   3   2  -6    0.48    0.13
   3   2  -6    0.71    0.22
   3   2  -6    0.47    0.14
   3   2  -6    0.63    0.15
   3   2  -6    0.49    0.14
   3   2  -6    0.26    0.13
  -3  -2   6    0.58    0.13
  -3  -2   6    0.45    0.16
   2   2  -6    1.00    0.26
   2   2  -6    1.42    0.22
   2   2  -6    1.40    0.18
   2   2  -6    1.44    0.18
   2   2  -6    1.39    0.16
   2   2  -6    1.50    0.17
  -2  -2   6    1.39    0.22
  -2  -2   6    1.51    0.17
  -2  -2   6    1.30    0.27
   1   2  -6    0.02    0.09
   1   2  -6    0.08    0.06
   1   2  -6    0.06    0.06
   1   2  -6    0.12    0.06
   1   2  -6    0.10    0.10
   1   2  -6   -0.02    0.13
  -1  -2   6    0.04    0.06
  -1  -2   6   -0.06    0.18
   0   2  -6   87.38    2.52
   0   2  -6   88.95    2.54
   0   2  -6   89.87    2.56
   0   2  -6   91.49    2.68
   0  -2   6   91.57    3.27
   0  -2   6   90.05    2.53
  -1   2  -6    0.07    0.07
  -1   2  -6    0.13    0.08
  -1   2  -6    0.27    0.10
  -1   2  -6    0.32    0.12
   1  -2   6    0.17    0.18
   1  -2   6    0.05    0.10
  -2   2  -6    1.48    0.12
  -2   2  -6    1.41    0.11
  -2   2  -6    1.30    0.17
   2  -2   6    1.43    0.28
   2  -2   6    1.41    0.19
  -3   2  -6    0.63    0.07
  -3   2  -6    0.53    0.14
  -3   2  -6    0.63    0.07
   3  -2   6    0.54    0.20
   3  -2   6    0.44    0.15
  -4   2  -6   32.10    1.13
  -4   2  -6   33.69    0.96
  -4   2  -6   32.64    0.95
  -4   2  -6   33.61    1.06
   4  -2   6   32.07    1.13
   4  -2   6   31.12    1.37
  -5   2  -6    6.37    0.31
  -5   2  -6    5.83    0.25
  -5   2  -6    5.02    0.37
  -5   2  -6    5.91    0.26
   5  -2   6    5.35    0.39
   5  -2   6    6.40    0.48
  -6   2  -6    0.57    0.11
  -6   2  -6    0.50    0.20
  -6   2  -6    0.35    0.11
  -6   2  -6    0.43    0.13
   6  -2   6    0.58    0.24
   6  -2   6    0.18    0.18
  -7   2  -6    1.90    0.20
  -7   2  -6    2.19    0.20
  -7   2  -6    1.80    0.30
  -7   2  -6    2.31    0.24
   7  -2   6    1.62    0.31
   7  -2   6    1.23    0.27
  -8   2  -6   15.13    0.65
  -8   2  -6   16.32    0.81
  -8   2  -6   17.36    0.63
  -8   2  -6   16.89    0.64
   8  -2   6   15.84    0.82
   8  -2   6   15.03    0.88
  -9   2  -6    0.82    0.19
  -9   2  -6    0.83    0.19
   9  -2   6    0.90    0.29
 -10   2  -6   -0.07    0.15
 -10   2  -6    0.17    0.16
  10  -2   6    0.31    0.26
 -11   2  -6    1.62    0.26
  11  -2   6    2.00    0.40
 -12   2  -6   15.62    0.72
  12  -2   6   15.65    0.97
 -13   2  -6    0.02    0.20
  13  -2   6    0.34    0.32
 -14   2  -6    0.49    0.26
  12   2  -7    3.42    0.70
  11   2  -7    5.13    0.63
  11   2  -7    3.77    0.58
 -11  -2   7    3.95    0.41
  10   2  -7   23.81    1.25
  10   2  -7   22.61    1.19
  10   2  -7   22.22    1.01
  10   2  -7   21.22    0.98
 -10  -2   7   22.04    0.96
   9   2  -7   10.07    0.74
   9   2  -7   10.06    0.60
   9   2  -7   10.92    0.77
   9   2  -7    9.38    0.57
  -9  -2   7    8.87    0.64
  -9  -2   7   10.63    0.55
   8   2  -7    0.03    0.27
   8   2  -7    0.05    0.18
   8   2  -7   -0.10    0.22
   8   2  -7   -0.04    0.19
  -8  -2   7    0.12    0.12
  -8  -2   7    0.19    0.16
  -8  -2   7    0.12    0.15
  -8  -2   7    0.26    0.21
   7   2  -7   16.53    0.76
   7   2  -7   16.02    0.92
   7   2  -7   15.51    0.91
   7   2  -7   16.01    0.72
  -7  -2   7   14.90    0.80
  -7  -2   7   16.15    0.68
  -7  -2   7   15.42    0.65
  -7  -2   7   15.74    0.55
  -7  -2   7   16.28    0.55
  -7  -2   7   16.87    0.73
   6   2  -7   49.19    1.83
   6   2  -7   51.52    2.07
   6   2  -7   49.50    1.67
   6   2  -7   51.15    2.16
  -6  -2   7   51.00    1.65
  -6  -2   7   53.82    1.46
  -6  -2   7   51.47    1.69
  -6  -2   7   51.90    1.45
  -6  -2   7   51.19    1.69
  -6  -2   7   50.45    1.81
   5   2  -7   16.83    0.93
   5   2  -7   18.04    0.81
   5   2  -7   17.92    0.77
   5   2  -7   16.05    0.74
   5   2  -7   17.17    0.90
   5   2  -7   17.82    0.71
  -5  -2   7   17.65    0.69
  -5  -2   7   16.46    0.79
   4   2  -7    2.54    0.31
   4   2  -7    3.22    0.30
   4   2  -7    2.69    0.37
   4   2  -7    2.86    0.28
   4   2  -7    3.03    0.28
   4   2  -7    2.45    0.38
   4   2  -7    2.84    0.28
  -4  -2   7    2.72    0.25
  -4  -2   7    2.61    0.31
   3   2  -7   27.71    0.95
   3   2  -7   26.27    1.01
   3   2  -7   28.14    1.03
   3   2  -7   26.25    0.94
   3   2  -7   27.70    1.04
   3   2  -7   26.36    1.23
   3   2  -7   28.60    1.02
   3   2  -7   26.92    1.28
  -3  -2   7   27.38    1.04
  -3  -2   7   29.51    0.92
   2   2  -7   35.22    1.18
   2   2  -7   31.52    1.15
   2   2  -7   33.59    1.14
   2   2  -7   32.99    1.08
   2   2  -7   32.95    1.47
   2   2  -7   32.46    1.07
  -2  -2   7   32.51    1.16
  -2  -2   7   32.99    1.42
  -2  -2   7   31.72    1.00
   1   2  -7    3.70    0.25
   1   2  -7    3.98    0.17
   1   2  -7    3.83    0.31
   1   2  -7    4.24    0.18
   1   2  -7    4.14    0.26
   1   2  -7    3.93    0.18
  -1  -2   7    4.15    0.41
   0   2  -7   -0.06    0.08
   0   2  -7   -0.03    0.07
   0   2  -7    0.00    0.09
   0   2  -7   -0.10    0.10
   0  -2   7    0.10    0.09
   0  -2   7   -0.18    0.17
  -1   2  -7    4.64    0.24
  -1   2  -7    3.99    0.21
  -1   2  -7    4.09    0.25
  -1   2  -7    4.35    0.29
   1  -2   7    3.41    0.41
   1  -2   7    4.13    0.25
  -2   2  -7   33.20    0.97
  -2   2  -7   32.55    1.08
  -2   2  -7   31.94    0.96
  -2   2  -7   31.18    1.06
   2  -2   7   34.49    1.43
   2  -2   7   31.61    1.06
  -3   2  -7   26.23    0.95
  -3   2  -7   27.54    0.80
  -3   2  -7   26.45    0.80
   3  -2   7   28.43    1.24
   3  -2   7   27.33    0.96
  -4   2  -7    2.53    0.28
  -4   2  -7    3.08    0.16
  -4   2  -7    2.86    0.15
  -4   2  -7    2.20    0.23
   4  -2   7    2.62    0.37
   4  -2   7    2.72    0.28
  -5   2  -7   17.77    0.67
  -5   2  -7   18.05    0.76
  -5   2  -7   16.97    0.56
  -5   2  -7   18.70    0.58
   5  -2   7   17.29    0.92
   5  -2   7   16.65    0.75
  -6   2  -7   52.67    1.52
  -6   2  -7   52.10    1.63
  -6   2  -7   51.38    1.75
  -6   2  -7   51.87    1.51
   6  -2   7   50.90    2.09
   6  -2   7   49.59    1.74
  -7   2  -7   16.32    0.65
  -7   2  -7   16.13    0.59
  -7   2  -7   15.91    0.78
  -7   2  -7   16.52    0.59
   7  -2   7   14.73    0.77
   7  -2   7   15.46    0.90
  -8   2  -7    0.19    0.13
  -8   2  -7    0.16    0.13
   8  -2   7    0.16    0.25
   8  -2   7    0.11    0.23
  -9   2  -7   10.45    0.49
  -9   2  -7   10.68    0.53
   9  -2   7   10.01    0.73
 -10   2  -7   22.14    0.83
  10  -2   7   21.50    1.16
 -11   2  -7    4.02    0.34
  11  -2   7    4.04    0.54
 -12   2  -7    1.42    0.26
  12  -2   7    1.69    0.41
 -13   2  -7    1.45    0.28
  13  -2   7    1.27    0.39
 -14   2  -7    2.48    0.37
  12   2  -8    3.00    0.65
  11   2  -8   10.59    0.85
  11   2  -8    9.70    0.82
  10   2  -8    0.07    0.32
  10   2  -8   -0.15    0.31
  10   2  -8   -0.01    0.21
 -10  -2   8    0.16    0.18
   9   2  -8    2.48    0.37
   9   2  -8    3.10    0.49
   9   2  -8    3.19    0.51
  -9  -2   8    3.12    0.29
  -9  -2   8    2.55    0.42
   8   2  -8    0.81    0.35
   8   2  -8    1.09    0.36
   8   2  -8    1.14    0.27
   8   2  -8    1.21    0.26
  -8  -2   8    1.11    0.17
  -8  -2   8    0.89    0.28
   7   2  -8   23.28    0.94
   7   2  -8   23.39    1.19
   7   2  -8   22.89    1.00
   7   2  -8   22.00    1.19
  -7  -2   8   23.49    1.05
   6   2  -8    0.07    0.26
   6   2  -8    0.21    0.16
   6   2  -8    0.27    0.20
   6   2  -8    0.23    0.26
  -6  -2   8    0.15    0.20
   5   2  -8   30.12    1.19
   5   2  -8   31.62    1.49
   5   2  -8   31.64    1.42
   5   2  -8   29.97    1.11
  -5  -2   8   32.93    1.08
  -5  -2   8   29.61    1.21
   4   2  -8    2.39    0.27
   4   2  -8    2.27    0.38
   4   2  -8    2.19    0.27
   4   2  -8    2.47    0.27
   4   2  -8    2.63    0.42
   4   2  -8    2.21    0.32
   4   2  -8    2.23    0.27
   4   2  -8    2.24    0.27
  -4  -2   8    2.87    0.26
  -4  -2   8    2.45    0.33
   3   2  -8    4.80    0.33
   3   2  -8    4.28    0.47
   3   2  -8    5.44    0.50
   3   2  -8    5.15    0.39
   3   2  -8    5.02    0.33
   3   2  -8    4.71    0.32
   3   2  -8    5.32    0.35
  -3  -2   8    5.37    0.30
  -3  -2   8    4.70    0.38
   2   2  -8    0.21    0.14
   2   2  -8    0.28    0.15
   2   2  -8    0.28    0.12
   2   2  -8    0.42    0.17
   2   2  -8    0.37    0.14
   2   2  -8    0.79    0.28
  -2  -2   8    0.32    0.24
   1   2  -8   15.94    0.60
   1   2  -8   15.58    0.54
   1   2  -8   15.30    0.48
   1   2  -8   14.44    0.87
   1   2  -8   15.52    0.49
   1   2  -8   15.10    0.59
   1   2  -8   16.56    0.69
  -1  -2   8   14.15    0.84
   0   2  -8    8.72    0.46
   0   2  -8    8.90    0.39
   0   2  -8    9.31    0.36
   0   2  -8    8.96    0.40
   0  -2   8    7.87    0.60
  -1   2  -8   14.89    0.53
  -1   2  -8   14.91    0.56
  -1   2  -8   14.95    0.56
  -1   2  -8   14.61    0.62
   1  -2   8   14.89    0.57
   1  -2   8   16.06    0.86
  -2   2  -8    0.66    0.15
  -2   2  -8    0.38    0.09
  -2   2  -8    0.57    0.11
  -2   2  -8    0.43    0.15
   2  -2   8    0.72    0.26
   2  -2   8    0.32    0.14
  -3   2  -8    5.00    0.32
  -3   2  -8    5.21    0.22
  -3   2  -8    4.92    0.34
  -3   2  -8    4.88    0.23
   3  -2   8    4.82    0.50
   3  -2   8    4.79    0.34
  -4   2  -8    2.44    0.16
  -4   2  -8    2.31    0.15
  -4   2  -8    2.46    0.28
  -4   2  -8    2.30    0.24
   4  -2   8    1.93    0.26
   4  -2   8    2.41    0.38
  -5   2  -8   31.95    0.94
  -5   2  -8   29.60    1.15
  -5   2  -8   30.26    0.93
  -5   2  -8   31.00    1.06
   5  -2   8   31.34    1.44
   5  -2   8   31.47    1.17
  -6   2  -8    0.35    0.10
  -6   2  -8    0.48    0.15
  -6   2  -8    0.48    0.11
  -6   2  -8    0.30    0.20
   6  -2   8    0.63    0.29
   6  -2   8    0.24    0.21
  -7   2  -8   24.04    0.88
  -7   2  -8   23.81    0.80
  -7   2  -8   24.01    0.81
  -7   2  -8   24.25    1.03
   7  -2   8   24.67    1.04
   7  -2   8   23.14    1.20
  -8   2  -8    0.81    0.19
  -8   2  -8    0.95    0.17
   8  -2   8    1.22    0.35
  -9   2  -8    3.14    0.28
   9  -2   8    3.37    0.50
 -10   2  -8    0.28    0.17
  10  -2   8    0.14    0.28
 -11   2  -8   10.05    0.53
  11  -2   8    9.97    0.79
 -12   2  -8    1.79    0.28
  12  -2   8    1.42    0.41
 -13   2  -8    0.82    0.25
  12   2  -9    0.96    0.51
  11   2  -9    1.27    0.46
  11   2  -9    1.49    0.47
  10   2  -9    6.82    0.54
  10   2  -9    7.92    0.74
  10   2  -9    7.51    0.73
   9   2  -9   -0.30    0.29
   9   2  -9   -0.28    0.20
   9   2  -9   -0.40    0.28
   8   2  -9   -0.24    0.19
   8   2  -9   -0.06    0.23
   8   2  -9    0.31    0.30
   8   2  -9    0.24    0.31
  -8  -2   9    0.05    0.23
   7   2  -9    0.25    0.21
   7   2  -9    0.25    0.28
   7   2  -9    0.36    0.22
   7   2  -9    0.26    0.30
  -7  -2   9   -0.01    0.21
   6   2  -9   26.59    1.38
   6   2  -9   26.94    1.12
   6   2  -9   27.61    1.35
   6   2  -9   27.51    1.05
  -6  -2   9   26.21    1.15
   5   2  -9    0.47    0.30
   5   2  -9    0.18    0.27
   5   2  -9    0.68    0.21
   5   2  -9    0.61    0.22
  -5  -2   9    0.41    0.22
   4   2  -9    0.31    0.17
   4   2  -9    0.41    0.31
   4   2  -9    0.35    0.19
   4   2  -9    0.48    0.31
  -4  -2   9    0.53    0.22
   3   2  -9    0.00    0.25
   3   2  -9   -0.06    0.27
   3   2  -9    0.04    0.15
   3   2  -9    0.26    0.16
   3   2  -9    0.04    0.14
   3   2  -9    0.32    0.20
   2   2  -9   12.47    0.55
   2   2  -9   12.32    0.53
   2   2  -9   12.67    0.64
   2   2  -9   12.02    0.54
   2   2  -9   11.72    0.80
   2   2  -9   12.22    0.54
  -2  -2   9   11.95    0.79
   1   2  -9    4.36    0.19
   1   2  -9    4.01    0.38
   1   2  -9    3.99    0.30
   1   2  -9    4.24    0.29
   1   2  -9    3.48    0.47
   1   2  -9    4.24    0.19
   1   2  -9    4.47    0.22
   1   2  -9    4.38    0.22
  -1  -2   9    3.86    0.49
   0   2  -9   -0.20    0.13
   0   2  -9   -0.19    0.09
   0   2  -9   -0.08    0.08
   0   2  -9   -0.05    0.10
   0   2  -9   -0.06    0.11
   0  -2   9    0.01    0.25
  -1   2  -9    4.25    0.25
  -1   2  -9    4.40    0.27
  -1   2  -9    4.58    0.29
  -1   2  -9    4.41    0.34
   1  -2   9    3.19    0.46
  -2   2  -9   12.45    0.46
  -2   2  -9   13.01    0.49
  -2   2  -9   12.53    0.57
  -2   2  -9   12.61    0.54
   2  -2   9   12.58    0.55
   2  -2   9   11.78    0.80
  -3   2  -9    0.15    0.14
  -3   2  -9   -0.02    0.08
  -3   2  -9    0.08    0.14
  -3   2  -9    0.27    0.09
   3  -2   9    0.03    0.15
   3  -2   9    0.11    0.25
  -4   2  -9    0.38    0.10
  -4   2  -9    0.69    0.18
  -4   2  -9    0.53    0.11
  -4   2  -9    0.42    0.19
  -4   2  -9    0.55    0.10
   4  -2   9    0.44    0.27
   4  -2   9    0.14    0.20
  -5   2  -9    0.44    0.20
  -5   2  -9    0.56    0.10
  -5   2  -9    0.70    0.17
  -5   2  -9    0.68    0.11
   5  -2   9    0.50    0.28
   5  -2   9    0.37    0.21
  -6   2  -9   26.95    0.98
  -6   2  -9   27.41    0.85
  -6   2  -9   26.54    1.09
  -6   2  -9   28.11    0.88
   6  -2   9   27.45    1.36
   6  -2   9   25.86    1.09
  -7   2  -9    0.18    0.10
  -7   2  -9    0.30    0.12
   7  -2   9    0.13    0.21
   7  -2   9    0.19    0.25
  -8   2  -9    0.31    0.14
   8  -2   9    0.42    0.31
  -9   2  -9   -0.21    0.12
   9  -2   9   -0.11    0.25
 -10   2  -9    7.38    0.44
  10  -2   9    7.78    0.71
 -11   2  -9    0.98    0.22
  11  -2   9    1.08    0.39
 -12   2  -9    0.43    0.21
  12  -2   9    0.54    0.34
 -13   2  -9    0.70    0.25
  12   2 -10   10.28    0.94
  11   2 -10    0.84    0.44
  11   2 -10    1.47    0.50
  10   2 -10    0.95    0.43
  10   2 -10    0.83    0.32
  10   2 -10    1.30    0.45
   9   2 -10    0.55    0.37
   9   2 -10    0.03    0.34
   9   2 -10   -0.06    0.23
   8   2 -10    2.43    0.49
   8   2 -10    2.40    0.48
   8   2 -10    2.65    0.37
   7   2 -10    3.18    0.37
   7   2 -10    3.57    0.55
   7   2 -10    3.18    0.39
   7   2 -10    3.04    0.50
  -7  -2  10    3.31    0.45
   6   2 -10    0.09    0.20
   6   2 -10    0.54    0.33
   6   2 -10    0.07    0.19
   6   2 -10    0.05    0.27
  -6  -2  10    0.20    0.22
   5   2 -10    1.33    0.26
   5   2 -10    1.01    0.35
   5   2 -10    1.44    0.39
   5   2 -10    1.06    0.24
  -5  -2  10    1.07    0.28
   4   2 -10    7.23    0.45
   4   2 -10    6.51    0.43
   4   2 -10    6.36    0.64
   4   2 -10    7.17    0.68
   3   2 -10   10.57    0.77
   3   2 -10   11.56    0.56
   3   2 -10   10.43    0.81
   3   2 -10   11.29    0.56
   2   2 -10    2.22    0.42
   2   2 -10    2.21    0.26
   2   2 -10    2.44    0.25
   2   2 -10    2.55    0.25
   1   2 -10   10.28    0.43
   1   2 -10   11.23    0.60
   1   2 -10   10.70    0.44
   1   2 -10   10.29    0.49
   1   2 -10    9.36    0.76
  -1  -2  10   10.18    0.76
   0   2 -10   34.66    1.14
   0   2 -10   31.20    1.63
   0   2 -10   34.98    1.12
   0   2 -10   33.97    1.05
   0   2 -10   35.76    1.07
   0   2 -10   35.42    1.27
   0  -2  10   31.90    1.57
  -1   2 -10   10.59    0.47
  -1   2 -10   10.23    0.46
  -1   2 -10   10.64    0.45
  -1   2 -10   11.12    0.48
  -1   2 -10   10.35    0.56
   1  -2  10    9.09    0.75
  -2   2 -10    3.27    0.32
  -2   2 -10    2.48    0.24
  -2   2 -10    2.54    0.21
  -2   2 -10    2.60    0.27
  -2   2 -10    2.49    0.27
   2  -2  10    2.70    0.45
  -3   2 -10   10.43    0.55
  -3   2 -10   12.68    0.58
  -3   2 -10   11.27    0.45
  -3   2 -10   12.30    0.47
   3  -2  10   11.46    0.82
  -4   2 -10    7.25    0.33
  -4   2 -10    7.53    0.44
  -4   2 -10    7.13    0.31
  -4   2 -10    7.08    0.46
   4  -2  10    7.12    0.64
   4  -2  10    6.48    0.45
  -5   2 -10    1.29    0.15
  -5   2 -10    1.06    0.25
  -5   2 -10    1.28    0.22
  -5   2 -10    1.23    0.14
  -5   2 -10    1.40    0.16
   5  -2  10    1.33    0.28
   5  -2  10    1.63    0.40
  -6   2 -10    0.05    0.10
  -6   2 -10   -0.03    0.18
  -6   2 -10    0.25    0.10
   6  -2  10    0.18    0.29
   6  -2  10   -0.17    0.18
  -7   2 -10    3.65    0.24
   7  -2  10    3.91    0.56
  -8   2 -10    2.73    0.24
   8  -2  10    1.70    0.43
  -9   2 -10    0.35    0.16
   9  -2  10    0.63    0.33
 -10   2 -10    0.76    0.20
  10  -2  10    0.32    0.33
 -11   2 -10    1.52    0.25
  11  -2  10    0.98    0.41
 -12   2 -10    9.73    0.55
  12  -2  10    9.23    0.84
  11   2 -11    7.91    0.91
  11   2 -11    8.03    0.89
  10   2 -11    2.58    0.43
  10   2 -11    3.47    0.61
  10   2 -11    2.71    0.58
   9   2 -11    3.12    0.60
   9   2 -11    2.71    0.55
   9   2 -11    4.88    0.51
   8   2 -11    1.30    0.45
   8   2 -11    1.59    0.46
   8   2 -11    0.68    0.28
   7   2 -11    6.72    0.74
   7   2 -11    5.72    0.69
   7   2 -11    6.45    0.50
   6   2 -11   -0.35    0.29
   6   2 -11    0.15    0.22
   6   2 -11    0.36    0.21
   6   2 -11    0.32    0.30
   5   2 -11   12.23    0.93
   5   2 -11   13.69    0.70
   5   2 -11   12.77    0.66
   5   2 -11   12.30    0.91
   4   2 -11    3.08    0.51
   4   2 -11    3.08    0.34
   4   2 -11    2.89    0.33
   4   2 -11    2.70    0.49
   3   2 -11    8.73    0.78
   3   2 -11    9.53    0.52
   3   2 -11    8.51    0.50
   3   2 -11    9.55    0.78
   2   2 -11    9.18    0.75
   2   2 -11    9.36    0.50
   2   2 -11    9.99    0.49
   2   2 -11    8.69    0.76
   2   2 -11    9.25    0.50
   1   2 -11   13.19    0.92
   1   2 -11   12.52    0.58
  -1  -2  11   12.99    0.92
   0   2 -11   -0.02    0.28
   0   2 -11    0.02    0.19
   0   2 -11    0.13    0.16
   0  -2  11    0.26    0.29
  -1   2 -11   15.33    0.72
  -1   2 -11   14.64    0.59
   1  -2  11   13.79    0.96
  -2   2 -11   10.69    0.57
  -2   2 -11   10.07    0.49
  -2   2 -11    9.31    0.43
  -2   2 -11    9.94    0.50
   2  -2  11    9.08    0.79
  -3   2 -11    9.50    0.42
  -3   2 -11    9.56    0.51
  -3   2 -11   10.08    0.54
   3  -2  11   10.24    0.79
  -4   2 -11    2.22    0.31
  -4   2 -11    2.90    0.34
  -4   2 -11    3.09    0.22
   4  -2  11    2.72    0.49
  -5   2 -11   12.78    0.68
  -5   2 -11   13.70    0.69
  -5   2 -11   12.56    0.48
   5  -2  11   12.53    0.92
  -6   2 -11    0.28    0.11
  -6   2 -11    0.35    0.22
   6  -2  11    0.34    0.30
  -7   2 -11    6.13    0.32
   7  -2  11    6.06    0.70
  -8   2 -11    1.15    0.18
   8  -2  11    0.74    0.38
  -9   2 -11    3.94    0.31
   9  -2  11    3.51    0.59
 -10   2 -11    2.85    0.30
  10  -2  11    2.93    0.56
 -11   2 -11    8.06    0.47
  11  -2  11    7.18    0.83
  10   2 -12   -0.20    0.39
  10   2 -12   -0.32    0.38
  10   2 -12   -0.43    0.25
   9   2 -12   -0.06    0.37
   9   2 -12    0.34    0.40
   9   2 -12   -0.06    0.24
   8   2 -12    4.86    0.67
   8   2 -12    3.56    0.63
   8   2 -12    3.74    0.48
   7   2 -12    0.84    0.29
   7   2 -12    1.40    0.45
   7   2 -12    1.81    0.48
   6   2 -12    0.22    0.34
   6   2 -12    0.10    0.35
   6   2 -12    0.08    0.22
   5   2 -12    2.31    0.52
   5   2 -12    3.10    0.37
   5   2 -12    1.93    0.32
   5   2 -12    2.19    0.51
   4   2 -12   11.93    0.92
   4   2 -12   12.09    0.65
   4   2 -12   12.09    0.92
   4   2 -12   10.85    0.61
   3   2 -12    0.12    0.30
   3   2 -12    0.03    0.18
   3   2 -12   -0.20    0.28
   2   2 -12    0.31    0.30
   2   2 -12    0.41    0.19
   2   2 -12    0.05    0.30
   1   2 -12    0.19    0.17
   1   2 -12    0.53    0.33
  -1  -2  12    0.48    0.34
   0   2 -12   28.43    1.54
   0   2 -12   27.90    1.01
   0  -2  12   29.53    1.52
  -1   2 -12    0.41    0.31
  -1   2 -12    0.26    0.16
   1  -2  12    0.37    0.35
  -2   2 -12    0.45    0.16
   2  -2  12    0.57    0.35
  -3   2 -12    0.08    0.12
   3  -2  12   -0.26    0.29
  -4   2 -12   11.93    0.47
   4  -2  12    9.88    0.84
  -5   2 -12    2.64    0.21
   5  -2  12    2.89    0.53
  -6   2 -12    0.29    0.12
   6  -2  12    0.57    0.36
  -7   2 -12    1.53    0.19
   7  -2  12    1.58    0.44
  -8   2 -12    4.32    0.30
   8  -2  12    4.03    0.64
  -9   2 -12   -0.23    0.14
   9  -2  12    0.31    0.37
 -10   2 -12    0.12    0.17
  10  -2  12    0.21    0.37
   9   2 -13    1.78    0.55
   9   2 -13    1.39    0.37
   8   2 -13   -0.35    0.35
   8   2 -13    0.17    0.39
   8   2 -13    0.12    0.25
   7   2 -13    4.48    0.50
   7   2 -13    4.06    0.67
   7   2 -13    3.10    0.62
   6   2 -13   11.14    0.94
   6   2 -13    9.57    0.65
   6   2 -13   11.09    0.94
   5   2 -13    2.41    0.53
   5   2 -13    2.42    0.36
   5   2 -13    1.83    0.50
   5   2 -13    2.20    0.36
   4   2 -13   -0.10    0.21
   4   2 -13   -0.24    0.32
   4   2 -13   -0.15    0.29
   3   2 -13    1.42    0.46
   3   2 -13    1.82    0.47
   3   2 -13    1.38    0.28
   2   2 -13   10.14    0.89
   2   2 -13   11.00    0.90
   2   2 -13   10.60    0.58
   1   2 -13    3.18    0.56
   1   2 -13    3.02    0.55
   1   2 -13    3.69    0.35
   0   2 -13   -0.14    0.28
   0   2 -13    0.05    0.16
   0  -2  13    0.24    0.33
  -1   2 -13    3.91    0.63
  -1   2 -13    4.05    0.32
   1  -2  13    3.41    0.58
  -2   2 -13   12.21    0.55
  -2   2 -13   12.09    0.97
   2  -2  13   11.46    0.93
  -3   2 -13    2.10    0.23
   3  -2  13    1.18    0.43
  -4   2 -13   -0.05    0.12
   4  -2  13    0.64    0.38
  -5   2 -13    2.29    0.22
   5  -2  13    2.07    0.50
  -6   2 -13   10.91    0.46
   6  -2  13   10.46    0.90
  -7   2 -13    3.99    0.28
   7  -2  13    4.54    0.71
  -8   2 -13    0.01    0.14
   8  -2  13   -0.11    0.35
  -9   2 -13    1.84    0.26
   9  -2  13    2.06    0.52
   8   2 -14    2.15    0.60
   8   2 -14    1.42    0.36
   7   2 -14    7.21    0.88
   7   2 -14    5.95    0.60
   6   2 -14    0.07    0.27
   6   2 -14    0.25    0.37
   6   2 -14    0.11    0.36
   5   2 -14    7.42    0.88
   5   2 -14    8.22    0.82
   5   2 -14    6.73    0.56
   4   2 -14    0.74    0.42
   4   2 -14    0.51    0.27
   4   2 -14    1.14    0.46
   3   2 -14    3.69    0.63
   3   2 -14    3.32    0.40
   3   2 -14    2.97    0.61
   2   2 -14    0.64    0.43
   2   2 -14    1.66    0.30
   2   2 -14    1.75    0.47
   1   2 -14    6.01    0.80
   1   2 -14    6.72    0.47
   1   2 -14    6.40    0.78
   0   2 -14    0.51    0.21
   0   2 -14    0.06    0.35
  -1   2 -14    5.59    0.75
  -1   2 -14    5.76    0.39
   1  -2  14    5.57    0.76
  -2   2 -14    0.99    0.46
  -2   2 -14    1.83    0.25
   2  -2  14    2.00    0.51
  -3   2 -14    3.09    0.61
  -3   2 -14    3.69    0.30
   3  -2  14    3.36    0.62
  -4   2 -14    1.59    0.46
  -4   2 -14    1.17    0.20
   4  -2  14    0.76    0.46
  -5   2 -14    7.74    0.40
   5  -2  14    6.95    0.85
  -6   2 -14    0.02    0.14
   6  -2  14   -0.08    0.37
  -7   2 -14    7.13    0.39
   7  -2  14    7.23    0.89
  -8   2 -14    1.32    0.22
   8  -2  14    1.30    0.48
   6   2 -15    5.50    0.58
   6   2 -15    6.41    0.87
   5   2 -15    0.28    0.41
   5   2 -15    0.27    0.27
   4   2 -15   -0.63    0.35
   4   2 -15   -0.30    0.23
   3   2 -15   -0.16    0.34
   3   2 -15    0.52    0.24
   2   2 -15    5.43    0.50
   2   2 -15    4.98    0.74
   1   2 -15    3.24    0.39
   1   2 -15    3.30    0.65
   0   2 -15    0.16    0.34
   0   2 -15   -0.10    0.20
  -1   2 -15    3.78    0.38
  -2   2 -15    5.18    0.39
   2  -2  15    5.60    0.80
  -3   2 -15    0.11    0.16
   3  -2  15    0.50    0.44
  -4   2 -15   -0.16    0.14
   4  -2  15   -0.11    0.35
  -5   2 -15    0.22    0.15
   5  -2  15    0.17    0.38
  -6   2 -15    5.19    0.35
   6  -2  15    6.23    0.83
   3   2 -16    2.24    0.38
   2   2 -16    0.18    0.45
   2   2 -16    0.16    0.24
   1   2 -16    2.37    0.36
   1   2 -16    1.79    0.55
   0   2 -16    7.62    0.53
   0   2 -16    7.64    0.92
  -1   2 -16    2.28    0.33
  -1   2 -16    2.32    0.58
  -2   2 -16    0.17    0.20
  -2  -3 -16    5.93    0.82
  -2  -3 -16    6.18    0.43
  -1  -3 -16    6.78    0.88
  -1  -3 -16    6.33    0.45
   0  -3 -16    0.44    0.45
   0  -3 -16    0.32    0.23
   1  -3 -16    7.16    0.91
   1  -3 -16    5.43    0.50
   2  -3 -16    6.96    0.90
   2  -3 -16    5.32    0.51
  -6  -3 -15    0.37    0.11
  -5  -3 -15    0.10    0.12
  -5  -3 -15   -0.04    0.34
  -4  -3 -15   19.84    1.28
  -4  -3 -15   18.00    0.68
  -3  -3 -15    1.84    0.23
  -3  -3 -15    2.80    0.60
  -2  -3 -15    0.53    0.41
  -2  -3 -15    0.18    0.17
  -1  -3 -15    1.51    0.51
  -1  -3 -15    0.93    0.23
   0  -3 -15   33.86    1.82
   0  -3 -15   34.10    1.24
   1  -3 -15    0.78    0.43
   1  -3 -15    1.14    0.27
   2  -3 -15   -0.32    0.33
   2  -3 -15    0.19    0.21
   3  -3 -15    1.97    0.33
   3  -3 -15    1.60    0.53
   4  -3 -15   19.03    1.30
   4  -3 -15   18.69    0.91
   5  -3 -15    0.51    0.27
   5  -3 -15   -0.15    0.36
   6  -3 -15    0.53    0.29
   6  -3 -15    0.50    0.44
   8   3  14    0.61    0.44
  -8  -3 -14    0.09    0.36
   7   3  14    2.90    0.62
  -7  -3 -14    3.32    0.63
   6   3  14    1.33    0.49
  -6  -3 -14    1.03    0.44
  -5  -3 -14    8.46    0.84
  -5  -3 -14    7.73    0.33
  -4  -3 -14   -0.22    0.27
  -4  -3 -14    0.03    0.11
  -4  -3 -14    0.20    0.32
  -3  -3 -14    6.78    0.79
  -3  -3 -14    6.47    0.35
  -3  -3 -14    6.66    0.81
  -2  -3 -14    0.17    0.14
  -2  -3 -14    0.03    0.31
  -2  -3 -14    0.16    0.34
  -1  -3 -14    1.49    0.47
  -1  -3 -14    2.22    0.26
  -1  -3 -14    2.58    0.52
   0  -3 -14   -0.16    0.33
   0  -3 -14   -0.13    0.33
   0  -3 -14   -0.10    0.15
   1  -3 -14    2.34    0.30
   1  -3 -14    1.98    0.50
   1  -3 -14    2.44    0.56
   2  -3 -14    0.46    0.22
   2  -3 -14    0.22    0.36
   2  -3 -14   -0.07    0.36
   3  -3 -14    7.89    0.87
   3  -3 -14    5.87    0.48
   3  -3 -14    7.79    0.84
   4  -3 -14    0.11    0.36
   4  -3 -14    0.43    0.24
   4  -3 -14   -0.16    0.37
   5  -3 -14    8.47    0.94
   5  -3 -14    7.34    0.58
   6  -3 -14    1.44    0.51
   6  -3 -14    1.04    0.31
   7  -3 -14    3.92    0.70
   7  -3 -14    3.61    0.48
   8  -3 -14    0.47    0.31
   8  -3 -14    0.48    0.49
   9   3  13    6.56    0.80
  -9  -3 -13    7.25    0.34
   8   3  13    4.04    0.66
  -8  -3 -13    3.74    0.62
   7   3  13    1.84    0.50
  -7  -3 -13    1.76    0.47
   6   3  13    0.53    0.38
  -6  -3 -13    0.60    0.37
   5   3  13    7.26    0.75
  -5  -3 -13    9.87    0.85
   4   3  13    7.47    0.83
  -4  -3 -13    8.36    0.79
  -3  -3 -13    2.96    0.51
  -3  -3 -13    2.98    0.21
  -3  -3 -13    3.00    0.53
  -2  -3 -13    0.09    0.29
  -2  -3 -13    0.17    0.13
  -2  -3 -13    0.01    0.30
  -1  -3 -13    7.76    0.41
  -1  -3 -13    7.02    0.73
  -1  -3 -13    8.23    0.75
   0  -3 -13    6.98    0.71
   0  -3 -13    6.55    0.40
   0  -3 -13    6.69    0.71
   1  -3 -13    7.25    0.44
   1  -3 -13    8.01    0.75
   1  -3 -13    6.91    0.73
   2  -3 -13   -0.07    0.17
   2  -3 -13   -0.07    0.30
   2  -3 -13    0.47    0.34
   3  -3 -13    2.47    0.53
   3  -3 -13    2.64    0.54
   3  -3 -13    2.72    0.34
   4  -3 -13    7.33    0.78
   4  -3 -13    8.10    0.55
   4  -3 -13    8.64    0.80
   5  -3 -13    8.35    0.86
   5  -3 -13    7.77    0.87
   5  -3 -13    7.70    0.55
   6  -3 -13    0.71    0.44
   6  -3 -13    0.26    0.25
   6  -3 -13    0.43    0.39
   7  -3 -13    1.74    0.53
   7  -3 -13    1.44    0.52
   7  -3 -13    1.21    0.33
   8  -3 -13    3.45    0.47
   8  -3 -13    4.50    0.73
   9  -3 -13    8.18    0.94
   9  -3 -13    7.29    0.68
 -10  -3 -12   11.17    0.47
   9   3  12    4.89    0.67
  -9  -3 -12    4.27    0.25
   8   3  12    0.14    0.35
  -8  -3 -12    0.07    0.29
   7   3  12    4.37    0.62
  -7  -3 -12    4.33    0.61
   6   3  12   14.41    0.98
  -6  -3 -12   14.84    1.01
   5   3  12    0.17    0.33
  -5  -3 -12   -0.11    0.24
  -5  -3 -12    0.16    0.22
   4   3  12    0.29    0.33
  -4  -3 -12    0.08    0.28
   3   3  12    3.01    0.55
  -3  -3 -12    3.92    0.21
  -3  -3 -12    3.98    0.58
  -3  -3 -12    3.58    0.22
  -2  -3 -12   19.44    1.15
  -2  -3 -12   16.15    1.04
  -2  -3 -12   17.34    0.62
  -1  -3 -12    4.28    0.60
  -1  -3 -12    3.88    0.27
  -1  -3 -12    4.21    0.57
   0  -3 -12    0.36    0.30
   0  -3 -12    0.01    0.28
   0  -3 -12   -0.05    0.13
   1  -3 -12    4.03    0.59
   1  -3 -12    3.99    0.33
   1  -3 -12    3.45    0.56
   2  -3 -12   17.02    0.73
   2  -3 -12   16.26    1.10
   2  -3 -12   17.53    1.08
   3  -3 -12    3.08    0.34
   3  -3 -12    3.48    0.56
   3  -3 -12    3.28    0.56
   4  -3 -12    0.00    0.19
   4  -3 -12    0.13    0.31
   4  -3 -12    0.09    0.35
   5  -3 -12    0.05    0.35
   5  -3 -12   -0.19    0.18
   5  -3 -12    0.26    0.33
   5  -3 -12   -0.31    0.18
   6  -3 -12   13.97    1.01
   6  -3 -12   13.80    1.04
   6  -3 -12   15.64    0.78
   6  -3 -12   12.86    0.73
   7  -3 -12    5.21    0.51
   7  -3 -12    4.61    0.72
   7  -3 -12    4.32    0.67
   8  -3 -12    0.04    0.38
   8  -3 -12   -0.26    0.21
   8  -3 -12    0.30    0.38
   9  -3 -12    3.88    0.50
   9  -3 -12    3.89    0.70
   9  -3 -12    4.20    0.69
  10  -3 -12   10.24    0.73
  10  -3 -12   11.58    1.02
 -11  -3 -11    4.55    0.32
  10   3  11    0.07    0.31
 -10  -3 -11    0.03    0.12
   9   3  11   -0.29    0.29
  -9  -3 -11    0.19    0.11
   8   3  11    0.51    0.34
   7   3  11   25.76    1.36
   6   3  11    1.16    0.36
  -6  -3 -11    1.19    0.28
  -6  -3 -11    1.10    0.33
  -6  -3 -11    0.90    0.28
   5   3  11   12.25    0.87
  -5  -3 -11   12.13    0.70
  -5  -3 -11   11.80    0.87
  -5  -3 -11   12.80    0.69
  -5  -3 -11   12.43    0.67
   4   3  11    1.93    0.42
  -4  -3 -11    2.88    0.47
  -4  -3 -11    2.88    0.35
  -4  -3 -11    3.26    0.36
   3   3  11   36.69    1.77
  -3  -3 -11   38.73    1.35
  -3  -3 -11   38.54    1.35
  -3  -3 -11   39.49    1.86
  -2  -3 -11    2.51    0.19
  -2  -3 -11    2.77    0.29
  -2  -3 -11    1.77    0.16
  -2  -3 -11    1.87    0.26
  -2  -3 -11    2.21    0.44
  -1  -3 -11   36.38    1.10
  -1  -3 -11   32.86    1.70
  -1  -3 -11   34.48    1.10
  -1  -3 -11   35.79    1.65
   0  -3 -11   20.38    0.73
   0  -3 -11   19.64    1.14
   0  -3 -11   19.42    1.17
   1  -3 -11   37.21    1.71
   1  -3 -11   34.06    1.75
   1  -3 -11   35.89    1.20
   2  -3 -11    2.22    0.27
   2  -3 -11    1.63    0.42
   2  -3 -11    2.46    0.47
   3  -3 -11   34.42    1.74
   3  -3 -11   35.07    1.68
   3  -3 -11   34.23    1.23
   4  -3 -11    2.77    0.51
   4  -3 -11    3.10    0.32
   4  -3 -11    2.84    0.33
   4  -3 -11    2.66    0.50
   5  -3 -11   11.97    0.93
   5  -3 -11   12.47    0.65
   5  -3 -11   10.83    0.62
   5  -3 -11   12.92    0.90
   6  -3 -11    1.26    0.41
   6  -3 -11    1.22    0.42
   6  -3 -11    0.97    0.26
   6  -3 -11    1.24    0.28
   7  -3 -11   25.24    1.47
   7  -3 -11   25.23    1.40
   7  -3 -11   25.89    1.10
   8  -3 -11    0.55    0.38
   8  -3 -11    0.38    0.24
   8  -3 -11    0.43    0.38
   9  -3 -11    0.25    0.26
   9  -3 -11    0.14    0.39
   9  -3 -11   -0.08    0.33
  10  -3 -11    0.11    0.41
  10  -3 -11   -0.08    0.23
  10  -3 -11   -0.23    0.35
  11  -3 -11    4.63    0.74
  11  -3 -11    4.67    0.74
 -12  -3 -10    0.06    0.17
 -11  -3 -10    0.93    0.20
  10   3  10    9.12    0.75
 -10  -3 -10    9.17    0.42
   9   3  10   10.53    0.78
  -9  -3 -10    9.70    0.40
   8   3  10    2.41    0.45
  -8  -3 -10    2.29    0.34
   7   3  10    8.80    0.72
  -7  -3 -10   10.14    0.61
   6   3  10    1.03    0.35
  -6  -3 -10    1.54    0.29
  -6  -3 -10    1.54    0.30
   5   3  10   10.17    0.77
  -5  -3 -10   11.46    0.63
  -5  -3 -10   10.25    0.62
  -5  -3 -10   11.53    0.61
   4   3  10    1.72    0.39
  -4  -3 -10    1.70    0.27
  -4  -3 -10    1.28    0.33
  -4  -3 -10    1.75    0.28
   3   3  10   13.02    0.85
  -3  -3 -10   14.15    0.89
  -3  -3 -10   14.01    0.64
  -3  -3 -10   13.74    0.63
   2   3  10    9.81    0.72
  -2  -3 -10   10.57    0.51
  -2  -3 -10    9.60    0.48
  -2  -3 -10    8.94    0.72
  -1  -3 -10    2.98    0.20
  -1  -3 -10    2.80    0.46
  -1  -3 -10    2.92    0.26
  -1  -3 -10    2.68    0.20
  -1  -3 -10    3.34    0.48
  -1  -3 -10    3.09    0.28
   0  -3 -10   -0.27    0.23
   0  -3 -10   -0.22    0.23
   0  -3 -10   -0.07    0.10
   0  -3 -10    0.09    0.11
   0  -3 -10    0.03    0.12
   0  -3 -10    0.14    0.12
   1  -3 -10    2.92    0.21
   1  -3 -10    2.90    0.48
   1  -3 -10    3.17    0.21
   1  -3 -10    2.27    0.44
   1  -3 -10    3.20    0.27
   1  -3 -10    3.56    0.28
   2  -3 -10    8.66    0.73
   2  -3 -10    8.81    0.72
   2  -3 -10    9.36    0.47
   2  -3 -10    9.79    0.41
   2  -3 -10   10.31    0.42
   3  -3 -10   13.52    0.89
   3  -3 -10   14.21    0.60
   3  -3 -10   13.15    0.61
   3  -3 -10   12.46    0.89
   3  -3 -10   14.21    0.60
   4  -3 -10    1.40    0.39
   4  -3 -10    1.16    0.22
   4  -3 -10    1.81    0.41
   4  -3 -10    1.83    0.27
   5  -3 -10   10.46    0.56
   5  -3 -10    9.78    0.78
   5  -3 -10   10.37    0.80
   5  -3 -10    9.50    0.55
   6  -3 -10    1.12    0.26
   6  -3 -10    1.22    0.38
   6  -3 -10    1.28    0.39
   6  -3 -10    1.31    0.27
   7  -3 -10    8.58    0.56
   7  -3 -10    9.47    0.58
   7  -3 -10    8.83    0.78
   7  -3 -10    8.80    0.77
   8  -3 -10    1.86    0.46
   8  -3 -10    1.52    0.31
   8  -3 -10    2.12    0.49
   9  -3 -10    9.77    0.86
   9  -3 -10    8.71    0.84
   9  -3 -10    8.66    0.62
  10  -3 -10   10.37    0.68
  10  -3 -10    8.64    0.85
  10  -3 -10    9.09    0.88
  11  -3 -10    0.37    0.45
  11  -3 -10    0.89    0.46
  12  -3 -10    0.06    0.54
  12  -3 -10   -0.01    0.53
 -13  -3  -9    2.13    0.30
 -12  -3  -9   17.00    0.72
 -11  -3  -9    0.14    0.16
  10   3   9    1.00    0.34
 -10  -3  -9    0.81    0.17
   9   3   9    2.19    0.42
  -9  -3  -9    2.07    0.19
  -9  -3  -9    1.77    0.31
   8   3   9   50.98    2.14
  -8  -3  -9   50.36    1.47
  -8  -3  -9   50.89    1.46
  -8  -3  -9   51.65    1.80
   7   3   9    2.52    0.43
  -7  -3  -9    2.73    0.34
  -7  -3  -9    2.24    0.35
   6   3   9    0.13    0.25
  -6  -3  -9    0.46    0.22
  -6  -3  -9    0.47    0.20
  -6  -3  -9   -0.10    0.19
   5   3   9    3.66    0.48
  -5  -3  -9    3.73    0.38
  -5  -3  -9    3.94    0.39
  -5  -3  -9    3.99    0.40
   4   3   9   94.96    3.53
  -4  -3  -9   95.20    2.86
  -4  -3  -9   93.46    2.85
  -4  -3  -9   89.45    2.96
   3   3   9    3.36    0.45
  -3  -3  -9    2.72    0.41
  -3  -3  -9    2.86    0.30
  -3  -3  -9    3.24    0.32
   2   3   9    1.99    0.40
  -2  -3  -9    2.19    0.25
  -2  -3  -9    1.89    0.36
  -2  -3  -9    1.97    0.24
  -1  -3  -9    0.35    0.09
  -1  -3  -9    0.07    0.22
  -1  -3  -9    0.29    0.09
  -1  -3  -9    0.33    0.13
  -1  -3  -9    0.29    0.14
   0  -3  -9  104.33    3.02
   0  -3  -9  110.29    3.33
   0  -3  -9  108.12    3.05
   0  -3  -9  106.59    3.03
   0  -3  -9  107.47    3.05
   0  -3  -9  102.98    4.14
   0  -3  -9  107.03    3.97
   1  -3  -9    0.61    0.28
   1  -3  -9    0.22    0.27
   1  -3  -9    0.51    0.12
   1  -3  -9    0.24    0.14
   1  -3  -9    0.45    0.12
   1  -3  -9    0.60    0.21
   1  -3  -9    0.63    0.15
   2  -3  -9    1.93    0.13
   2  -3  -9    1.64    0.37
   2  -3  -9    2.19    0.14
   2  -3  -9    2.02    0.23
   2  -3  -9    1.81    0.16
   2  -3  -9    2.02    0.23
   2  -3  -9    1.99    0.16
   2  -3  -9    2.01    0.39
   3  -3  -9    3.08    0.30
   3  -3  -9    3.27    0.27
   3  -3  -9    2.82    0.46
   3  -3  -9    3.10    0.47
   3  -3  -9    3.04    0.26
   4  -3  -9   91.52    3.79
   4  -3  -9   95.23    3.15
   4  -3  -9   95.03    2.87
   4  -3  -9   95.15    3.63
   4  -3  -9   98.72    3.17
   5  -3  -9    3.29    0.35
   5  -3  -9    4.36    0.55
   5  -3  -9    3.90    0.53
   5  -3  -9    3.55    0.33
   6  -3  -9    0.07    0.19
   6  -3  -9    0.26    0.30
   6  -3  -9    0.72    0.34
   6  -3  -9    0.52    0.22
   7  -3  -9    2.58    0.34
   7  -3  -9    2.67    0.48
   7  -3  -9    2.49    0.34
   7  -3  -9    3.00    0.51
   8  -3  -9   49.32    2.30
   8  -3  -9   48.13    1.76
   8  -3  -9   52.04    1.90
   8  -3  -9   51.98    2.21
   9  -3  -9    1.63    0.33
   9  -3  -9    2.75    0.53
   9  -3  -9    2.45    0.50
  10  -3  -9    0.60    0.38
  10  -3  -9    0.70    0.41
  10  -3  -9    0.75    0.28
  11  -3  -9    0.25    0.43
  11  -3  -9   -0.20    0.36
  12  -3  -9   19.28    1.42
  12  -3  -9   18.85    1.43
  13  -3  -9    6.88    1.12
  13  -3  -9    7.62    1.21
 -13  -3  -8    2.65    0.32
 -12  -3  -8    1.28    0.24
 -11  -3  -8    4.55    0.34
  10   3   8    5.58    0.56
 -10  -3  -8    4.88    0.31
 -10  -3  -8    5.59    0.46
   9   3   8   15.84    0.91
  -9  -3  -8   15.67    0.57
  -9  -3  -8   15.33    0.77
   8   3   8    0.20    0.25
  -8  -3  -8    0.24    0.09
  -8  -3  -8    0.12    0.17
  -8  -3  -8    0.05    0.09
   7   3   8   21.38    1.11
  -7  -3  -8   23.48    1.01
  -7  -3  -8   22.72    0.95
   6   3   8    6.58    0.56
  -6  -3  -8    6.77    0.46
  -6  -3  -8    6.93    0.49
  -6  -3  -8    7.90    0.51
   5   3   8   10.41    0.69
  -5  -3  -8   10.70    0.58
  -5  -3  -8    9.87    0.56
  -5  -3  -8   10.44    0.58
   4   3   8    0.26    0.22
  -4  -3  -8    0.58    0.18
  -4  -3  -8    0.52    0.18
  -4  -3  -8    0.55    0.18
   3   3   8   19.78    1.00
  -3  -3  -8   20.62    0.80
  -3  -3  -8   19.33    1.03
  -3  -3  -8   20.31    0.80
   2   3   8    2.25    0.37
  -2  -3  -8    2.55    0.25
  -2  -3  -8    2.76    0.26
  -2  -3  -8    2.67    0.38
   1   3   8    1.34    0.33
  -1  -3  -8    0.83    0.27
  -1  -3  -8    1.45    0.18
  -1  -3  -8    1.22    0.17
   0  -3  -8    0.04    0.08
   0  -3  -8    0.01    0.19
   0  -3  -8   -0.01    0.08
   0  -3  -8    0.09    0.15
   0  -3  -8   -0.08    0.19
   0  -3  -8   -0.04    0.09
   0  -3  -8   -0.04    0.09
   1  -3  -8    1.36    0.16
   1  -3  -8    1.46    0.32
   1  -3  -8    1.31    0.24
   1  -3  -8    1.15    0.16
   1  -3  -8    1.31    0.14
   1  -3  -8    1.04    0.29
   1  -3  -8    1.28    0.14
   2  -3  -8    2.34    0.15
   2  -3  -8    2.44    0.40
   2  -3  -8    2.65    0.41
   2  -3  -8    2.64    0.16
   2  -3  -8    2.64    0.33
   2  -3  -8    2.59    0.15
   2  -3  -8    2.55    0.24
   2  -3  -8    2.45    0.23
   3  -3  -8   20.25    0.89
   3  -3  -8   19.52    0.76
   3  -3  -8   20.24    0.76
   3  -3  -8   19.86    1.09
   3  -3  -8   19.75    0.75
   3  -3  -8   19.72    1.03
   3  -3  -8   20.45    0.77
   4  -3  -8    0.46    0.27
   4  -3  -8    0.47    0.17
   4  -3  -8    0.60    0.16
   4  -3  -8    0.39    0.16
   4  -3  -8    0.78    0.31
   4  -3  -8    0.65    0.18
   5  -3  -8   10.02    0.75
   5  -3  -8    9.37    0.52
   5  -3  -8   10.23    0.53
   5  -3  -8    9.78    0.72
  -6   3   8    7.96    0.29
   6  -3  -8    6.97    0.46
   6  -3  -8    6.88    0.63
   6  -3  -8    6.78    0.46
   6  -3  -8    7.40    0.67
  -7   3   8   21.17    1.03
   7  -3  -8   20.38    0.91
   7  -3  -8   23.49    1.20
   7  -3  -8   22.90    1.24
   7  -3  -8   22.57    0.96
  -8   3   8   -0.05    0.21
   8  -3  -8    0.08    0.29
   8  -3  -8    0.32    0.31
   8  -3  -8    0.31    0.20
   8  -3  -8    0.19    0.20
   9  -3  -8   14.58    0.97
   9  -3  -8   13.64    0.93
   9  -3  -8   13.53    0.72
  10  -3  -8    4.66    0.64
  10  -3  -8    4.98    0.67
  10  -3  -8    5.61    0.52
  11  -3  -8    5.29    0.76
  11  -3  -8    5.62    0.74
  12  -3  -8    2.96    0.80
  12  -3  -8    2.83    0.79
 -14  -3  -7    0.18    0.21
 -13  -3  -7    1.66    0.28
 -12  -3  -7    0.53    0.19
 -11  -3  -7    4.99    0.50
 -11  -3  -7    5.52    0.37
  10   3   7    1.57    0.34
 -10  -3  -7    1.20    0.28
 -10  -3  -7    1.56    0.21
   9   3   7    0.64    0.27
  -9  -3  -7    0.95    0.24
  -9  -3  -7    0.46    0.13
   8   3   7    6.57    0.53
  -8  -3  -7    5.65    0.27
  -8  -3  -7    6.11    0.28
  -8  -3  -7    5.40    0.43
  -8  -3  -7    4.95    0.49
   7   3   7   46.26    1.89
  -7  -3  -7   46.84    1.67
  -7  -3  -7   46.94    1.67
  -7  -3  -7   47.21    1.63
   6   3   7    1.12    0.28
  -6  -3  -7    0.89    0.23
  -6  -3  -7    0.70    0.20
  -6  -3  -7    0.72    0.22
   5   3   7   34.41    1.44
  -5  -3  -7   32.74    1.21
  -5  -3  -7   34.00    1.22
  -5  -3  -7   32.30    1.21
   4   3   7   14.29    0.79
  -4  -3  -7   15.48    0.67
  -4  -3  -7   14.52    0.68
  -4  -3  -7   14.31    0.65
   3   3   7   84.40    3.10
  -3  -3  -7   84.34    2.52
  -3  -3  -7   82.33    2.51
   2   3   7    0.49    0.24
  -2  -3  -7    0.50    0.21
  -2  -3  -7    0.44    0.15
  -2  -3  -7    0.43    0.14
   1   3   7  100.45    3.62
  -1  -3  -7  100.94    2.86
  -1  -3  -7   97.31    2.85
  -1  -3  -7   97.55    3.77
   0  -3  -7   22.09    1.10
   0  -3  -7   22.85    0.70
   0  -3  -7   23.94    0.76
   0  -3  -7   21.86    1.04
   0  -3  -7   22.16    0.70
   0  -3  -7   22.73    0.76
   1  -3  -7  100.40    2.84
   1  -3  -7  100.42    3.07
   1  -3  -7   99.77    2.83
   1  -3  -7  101.69    3.66
   1  -3  -7   96.73    3.83
   1  -3  -7  100.98    2.85
   1  -3  -7  101.43    2.83
   2  -3  -7    0.26    0.12
   2  -3  -7    0.17    0.08
   2  -3  -7    0.60    0.24
   2  -3  -7    0.33    0.17
   2  -3  -7    0.48    0.14
   2  -3  -7    0.57    0.24
   2  -3  -7    0.27    0.08
  -3   3   7   85.34    2.30
   3  -3  -7   84.21    2.70
   3  -3  -7   81.55    2.29
   3  -3  -7   83.74    2.69
   3  -3  -7   79.55    2.61
   3  -3  -7   81.52    2.45
   3  -3  -7   80.20    3.09
   3  -3  -7   84.63    2.44
   3  -3  -7   82.83    3.25
  -4   3   7   16.26    0.58
  -4   3   7   15.94    0.49
   4  -3  -7   15.44    0.73
   4  -3  -7   14.27    0.85
   4  -3  -7   15.71    0.49
   4  -3  -7   16.13    0.64
   4  -3  -7   14.54    0.65
   4  -3  -7   16.61    0.67
   4  -3  -7   15.06    0.89
   4  -3  -7   15.01    0.64
  -5   3   7   34.19    1.01
  -5   3   7   35.25    1.13
   5  -3  -7   34.43    1.27
   5  -3  -7   34.19    1.00
   5  -3  -7   34.65    1.18
   5  -3  -7   33.08    1.50
   5  -3  -7   32.93    1.57
   5  -3  -7   32.67    1.25
   5  -3  -7   32.52    1.18
  -6   3   7    0.72    0.14
  -6   3   7    0.99    0.20
  -6   3   7    0.99    0.26
   6  -3  -7    0.54    0.21
   6  -3  -7    0.66    0.21
   6  -3  -7    0.74    0.33
   6  -3  -7    0.78    0.13
   6  -3  -7    0.91    0.32
  -7   3   7   46.18    1.36
  -7   3   7   40.98    1.64
   7  -3  -7   43.67    1.89
   7  -3  -7   46.81    1.36
   7  -3  -7   42.90    1.97
   7  -3  -7   43.37    1.52
   7  -3  -7   44.56    1.64
  -8   3   7    5.13    0.52
  -8   3   7    6.43    0.35
  -8   3   7    6.17    0.33
   8  -3  -7    6.35    0.45
   8  -3  -7    5.78    0.64
   8  -3  -7    6.25    0.35
   8  -3  -7    5.79    0.62
   8  -3  -7    5.18    0.42
  -9   3   7    0.79    0.19
  -9   3   7    0.58    0.27
   9  -3  -7    0.93    0.25
   9  -3  -7    0.42    0.35
   9  -3  -7    0.77    0.23
   9  -3  -7    1.14    0.39
 -10   3   7    1.40    0.24
  10  -3  -7    0.72    0.41
  10  -3  -7    1.49    0.44
  10  -3  -7    1.74    0.31
 -11   3   7    4.97    0.41
  11  -3  -7    5.41    0.79
  11  -3  -7    6.24    0.82
  12  -3  -7    3.86    0.82
  14  -3  -7    7.94    1.74
 -14  -3  -6   21.34    0.96
 -13  -3  -6    0.16    0.19
 -12  -3  -6    1.82    0.35
 -12  -3  -6    1.20    0.26
 -11  -3  -6    0.05    0.21
 -11  -3  -6    0.34    0.17
  10   3   6   32.74    1.40
 -10  -3  -6   31.10    1.07
 -10  -3  -6   31.60    1.26
   9   3   6    0.20    0.22
  -9  -3  -6    0.08    0.12
  -9  -3  -6    0.12    0.17
   8   3   6    5.55    0.46
  -8  -3  -6    5.28    0.27
  -8  -3  -6    4.96    0.27
  -8  -3  -6    4.72    0.39
  -8  -3  -6    6.12    0.48
   7   3   6    0.00    0.19
  -7  -3  -6    0.24    0.16
  -7  -3  -6   -0.09    0.18
  -7  -3  -6    0.02    0.07
  -7  -3  -6    0.34    0.19
  -7  -3  -6    0.04    0.07
   6   3   6   21.87    0.99
  -6  -3  -6   20.44    0.88
  -6  -3  -6   20.43    0.86
  -6  -3  -6   22.40    0.90
   5   3   6   -0.04    0.17
  -5  -3  -6    0.03    0.14
  -5  -3  -6    0.08    0.14
  -5  -3  -6    0.05    0.14
   4   3   6    5.57    0.43
  -4  -3  -6    4.67    0.35
  -4  -3  -6    5.61    0.36
  -4  -3  -6    5.12    0.35
   3   3   6    0.10    0.16
  -3  -3  -6    0.22    0.12
  -3  -3  -6    0.13    0.12
   2   3   6   87.89    3.09
  -2  -3  -6   85.31    2.49
  -2  -3  -6   82.34    3.21
  -2  -3  -6   82.66    2.48
   1   3   6    1.24    0.28
  -1  -3  -6    0.89    0.15
  -1  -3  -6    1.11    0.25
  -1  -3  -6    1.09    0.16
   0  -3  -6   -0.12    0.18
   0  -3  -6    0.03    0.09
   0  -3  -6   -0.15    0.08
   0  -3  -6   -0.16    0.07
   0  -3  -6   -0.11    0.06
   0  -3  -6   -0.22    0.17
  -1   3   6    1.03    0.13
   1  -3  -6    1.02    0.26
   1  -3  -6    0.70    0.24
   1  -3  -6    1.30    0.22
   1  -3  -6    1.01    0.13
   1  -3  -6    1.06    0.13
   1  -3  -6    1.01    0.13
  -2   3   6   85.79    2.37
   2  -3  -6   83.25    3.10
   2  -3  -6   86.65    2.68
   2  -3  -6   86.64    2.44
   2  -3  -6   82.94    2.45
   2  -3  -6   84.47    2.37
   2  -3  -6   81.25    3.25
   2  -3  -6   84.79    2.62
   2  -3  -6   85.13    2.68
  -3   3   6    0.04    0.07
  -3   3   6    0.36    0.11
   3  -3  -6    0.07    0.14
   3  -3  -6    0.19    0.07
   3  -3  -6    0.30    0.20
   3  -3  -6    0.25    0.20
   3  -3  -6    0.34    0.11
   3  -3  -6    0.21    0.11
   3  -3  -6    0.14    0.12
   3  -3  -6    0.06    0.11
  -4   3   6    5.59    0.30
  -4   3   6    5.31    0.25
   4  -3  -6    5.26    0.32
   4  -3  -6    5.97    0.34
   4  -3  -6    4.92    0.32
   4  -3  -6    4.75    0.46
   4  -3  -6    5.38    0.47
   4  -3  -6    5.11    0.23
   4  -3  -6    5.44    0.34
   4  -3  -6    5.16    0.40
  -5   3   6    0.13    0.13
  -5   3   6   -0.21    0.14
  -5   3   6    0.00    0.09
   5  -3  -6    0.08    0.13
   5  -3  -6   -0.04    0.22
   5  -3  -6   -0.17    0.15
   5  -3  -6    0.31    0.23
   5  -3  -6   -0.06    0.13
   5  -3  -6    0.00    0.08
   5  -3  -6    0.01    0.14
  -6   3   6   21.24    0.94
  -6   3   6   21.48    0.77
  -6   3   6   21.71    0.78
  -6   3   6   22.13    0.82
  -6   3   6   21.64    0.73
   6  -3  -6   20.64    0.88
   6  -3  -6   21.19    0.84
   6  -3  -6   21.54    1.11
   6  -3  -6   21.96    0.73
   6  -3  -6   21.37    1.07
  -7   3   6   -0.05    0.12
  -7   3   6    0.07    0.12
  -7   3   6    0.22    0.15
  -7   3   6   -0.04    0.15
  -7   3   6   -0.17    0.18
   7  -3  -6    0.31    0.29
   7  -3  -6    0.15    0.25
   7  -3  -6    0.13    0.17
   7  -3  -6   -0.01    0.12
   7  -3  -6    0.31    0.17
  -8   3   6    5.27    0.38
  -8   3   6    5.08    0.50
  -8   3   6    4.95    0.34
  -8   3   6    4.89    0.40
  -8   3   6    5.26    0.35
   8  -3  -6    5.33    0.41
   8  -3  -6    5.50    0.56
   8  -3  -6    5.04    0.33
   8  -3  -6    5.44    0.58
   8  -3  -6    5.13    0.39
  -9   3   6   -0.02    0.15
  -9   3   6    0.12    0.22
  -9   3   6    0.10    0.16
  -9   3   6    0.21    0.19
  -9   3   6    0.04    0.18
   9  -3  -6    0.20    0.19
   9  -3  -6    0.15    0.15
   9  -3  -6   -0.14    0.29
   9  -3  -6    0.25    0.21
   9  -3  -6    0.01    0.29
 -10   3   6   33.34    1.27
 -10   3   6   31.13    1.36
  10  -3  -6   29.88    1.32
  10  -3  -6   32.65    1.67
  10  -3  -6   31.85    1.24
  10  -3  -6   33.43    1.62
  11  -3  -6    1.94    0.59
  11  -3  -6    1.54    0.60
  12  -3  -6    3.96    0.93
  14  -3  -6   25.16    2.34
 -15  -3  -5   25.45    1.12
 -14  -3  -5    0.03    0.22
 -13  -3  -5   32.41    1.24
 -13  -3  -5   33.47    1.40
 -12  -3  -5    0.11    0.24
 -12  -3  -5    0.58    0.20
 -11  -3  -5   12.70    0.71
 -11  -3  -5   12.85    0.60
  10   3   5    0.47    0.21
 -10  -3  -5   -0.09    0.18
 -10  -3  -5    0.21    0.15
   9   3   5   68.31    2.58
   9   3   5   72.95    2.34
  -9  -3  -5   68.24    2.31
  -9  -3  -5   69.08    2.28
  -9  -3  -5   67.76    2.06
   8   3   5    0.16    0.19
   8   3   5    0.04    0.18
  -8  -3  -5    0.22    0.20
  -8  -3  -5   -0.05    0.18
  -8  -3  -5    0.06    0.11
  -8  -3  -5   -0.13    0.10
  -8  -3  -5    0.12    0.15
   7   3   5   -0.02    0.16
  -7  -3  -5    0.25    0.09
  -7  -3  -5    0.24    0.18
  -7  -3  -5    0.10    0.17
  -7  -3  -5    0.30    0.18
  -7  -3  -5    0.03    0.08
  -7  -3  -5    0.33    0.16
   6   3   5    9.23    0.55
  -6  -3  -5    8.71    0.49
  -6  -3  -5    9.50    0.53
  -6  -3  -5   10.08    0.32
  -6  -3  -5    8.47    0.51
  -6  -3  -5    9.33    0.31
  -6  -3  -5   10.20    0.57
   5   3   5   15.85    0.77
  -5  -3  -5   16.01    0.70
  -5  -3  -5   17.07    0.80
  -5  -3  -5   16.50    0.70
  -5  -3  -5   16.69    0.70
   4   3   5   29.62    1.19
  -4  -3  -5   28.19    1.04
  -4  -3  -5   29.46    1.03
  -4  -3  -5   28.66    1.02
   3   3   5   49.67    1.81
  -3  -3  -5   46.04    1.55
  -3  -3  -5   46.84    1.49
  -3  -3  -5   47.33    1.50
   2   3   5   17.59    0.80
  -2  -3  -5   16.31    0.63
  -2  -3  -5   17.28    0.64
  -2  -3  -5   16.47    0.81
   1   3   5   74.37    2.68
  -1  -3  -5   72.60    2.80
  -1  -3  -5   72.82    2.14
  -1  -3  -5   75.29    2.15
   0   3   5  212.01    5.70
   0  -3  -5  207.81    7.07
   0  -3  -5  206.04    7.42
   0  -3  -5  198.41    5.63
   0  -3  -5  206.82    5.64
   0  -3  -5  205.70    5.69
  -1   3   5   73.10    2.81
  -1   3   5   73.81    2.08
   1  -3  -5   74.32    2.10
   1  -3  -5   73.69    2.09
   1  -3  -5   74.18    2.27
   1  -3  -5   73.99    2.68
   1  -3  -5   72.13    2.09
   1  -3  -5   73.33    2.81
  -2   3   5   16.40    0.54
  -2   3   5   16.93    0.54
  -2   3   5   17.81    0.86
   2  -3  -5   17.31    0.82
   2  -3  -5   17.31    0.60
   2  -3  -5   16.57    0.85
   2  -3  -5   16.75    0.54
   2  -3  -5   16.06    0.59
   2  -3  -5   17.66    0.59
   2  -3  -5   16.83    0.59
   2  -3  -5   17.45    0.70
  -3   3   5   47.03    1.39
  -3   3   5   48.87    1.42
   3  -3  -5   47.91    1.86
   3  -3  -5   46.76    1.37
   3  -3  -5   48.59    1.46
   3  -3  -5   48.62    1.47
   3  -3  -5   45.28    1.59
   3  -3  -5   49.41    1.61
   3  -3  -5   47.05    1.94
   3  -3  -5   47.70    1.58
  -4   3   5   29.78    0.89
  -4   3   5   29.44    0.94
  -4   3   5   27.85    1.06
   4  -3  -5   29.49    1.06
   4  -3  -5   29.20    0.88
   4  -3  -5   28.91    1.06
   4  -3  -5   28.43    0.98
   4  -3  -5   28.18    0.96
   4  -3  -5   28.77    1.24
   4  -3  -5   28.79    1.29
   4  -3  -5   26.91    1.03
  -5   3   5   16.15    0.61
  -5   3   5   15.94    0.73
  -5   3   5   15.44    0.57
  -5   3   5   16.60    0.64
  -5   3   5   16.59    0.62
   5  -3  -5   16.88    0.70
   5  -3  -5   16.25    0.66
   5  -3  -5   16.44    0.88
   5  -3  -5   16.39    0.57
   5  -3  -5   16.17    0.84
   5  -3  -5   16.26    0.68
   5  -3  -5   17.50    0.75
  -6   3   5    9.54    0.56
  -6   3   5   10.03    0.46
  -6   3   5   10.39    0.43
  -6   3   5    9.05    0.45
  -6   3   5    9.64    0.48
   6  -3  -5    9.11    0.50
   6  -3  -5    9.85    0.52
   6  -3  -5    9.44    0.66
   6  -3  -5   10.58    0.53
   6  -3  -5    9.79    0.66
   6  -3  -5    9.39    0.42
   6  -3  -5    9.85    0.49
  -7   3   5   -0.06    0.15
  -7   3   5    0.00    0.17
  -7   3   5   -0.02    0.12
  -7   3   5    0.25    0.15
  -7   3   5    0.18    0.17
   7  -3  -5   -0.01    0.26
   7  -3  -5    0.12    0.24
   7  -3  -5   -0.04    0.15
   7  -3  -5    0.02    0.14
   7  -3  -5    0.06    0.12
  -8   3   5   -0.08    0.14
  -8   3   5    0.13    0.14
  -8   3   5   -0.26    0.13
  -8   3   5   -0.01    0.17
  -8   3   5    0.31    0.21
   8  -3  -5   -0.16    0.25
   8  -3  -5    0.25    0.29
   8  -3  -5   -0.14    0.15
   8  -3  -5    0.06    0.13
   8  -3  -5    0.12    0.19
  -9   3   5   69.16    2.43
  -9   3   5   70.17    2.39
  -9   3   5   74.59    2.44
  -9   3   5   69.25    2.16
  -9   3   5   65.87    2.22
   9  -3  -5   64.03    2.22
   9  -3  -5   69.16    2.90
   9  -3  -5   75.47    2.82
   9  -3  -5   71.00    2.45
   9  -3  -5   70.11    2.17
 -10   3   5    0.40    0.20
 -10   3   5    0.32    0.23
 -10   3   5    0.09    0.17
 -10   3   5    0.01    0.18
  10  -3  -5    0.76    0.46
  10  -3  -5    0.13    0.19
  10  -3  -5   -0.08    0.17
  10  -3  -5   -0.34    0.35
  10  -3  -5    1.19    0.48
 -11   3   5   13.47    0.79
 -11   3   5   12.63    0.69
 -11   3   5   13.20    0.69
  11  -3  -5    9.16    0.95
  11  -3  -5    9.74    1.12
  11  -3  -5   10.61    1.14
  12  -3  -5    3.45    1.00
  12  -3  -5    0.86    0.86
  12  -3  -5    4.27    1.08
  13  -3  -5   32.52    2.30
  13  -3  -5   33.51    2.31
  14  -3  -5   -2.47    1.08
 -15  -3  -4    3.80    0.46
 -14  -3  -4    3.67    0.42
 -13  -3  -4    5.73    0.58
 -13  -3  -4    5.26    0.45
 -12  -3  -4    2.18    0.30
 -12  -3  -4    2.23    0.36
  11   3   4   10.90    0.63
 -11  -3  -4   10.60    0.54
 -11  -3  -4   10.49    0.64
  10   3   4    2.19    0.31
 -10  -3  -4    2.32    0.29
 -10  -3  -4    2.32    0.33
 -10  -3  -4    2.18    0.26
   9   3   4   13.27    0.70
   9   3   4   13.21    0.69
  -9  -3  -4   13.52    0.72
  -9  -3  -4   12.11    0.77
  -9  -3  -4   13.48    0.56
  -9  -3  -4   13.94    0.69
   8   3   4    0.27    0.19
   8   3   4    0.18    0.17
  -8  -3  -4    0.09    0.18
  -8  -3  -4    0.34    0.20
  -8  -3  -4    0.43    0.19
  -8  -3  -4   -0.08    0.11
  -8  -3  -4    0.28    0.13
  -8  -3  -4    0.34    0.18
   7   3   4   31.81    1.25
   7   3   4   31.72    1.17
  -7  -3  -4   31.42    0.97
  -7  -3  -4   32.37    1.32
  -7  -3  -4   31.12    1.18
  -7  -3  -4   29.75    1.16
  -7  -3  -4   30.19    1.14
  -7  -3  -4   30.73    0.97
   6   3   4    8.05    0.46
   6   3   4    8.49    0.47
  -6  -3  -4    7.75    0.46
  -6  -3  -4    8.10    0.44
  -6  -3  -4    8.08    0.30
  -6  -3  -4    8.48    0.48
  -6  -3  -4    8.08    0.31
  -6  -3  -4    7.48    0.46
   5   3   4   17.13    0.76
  -5  -3  -4   16.41    0.71
  -5  -3  -4   16.94    0.71
  -5  -3  -4   17.00    0.69
  -5  -3  -4   18.62    0.80
   4   3   4    0.46    0.17
  -4  -3  -4    0.44    0.15
  -4  -3  -4    0.38    0.15
  -4  -3  -4    0.40    0.16
  -4  -3  -4    0.45    0.15
   3   3   4   31.89    1.21
  -3  -3  -4   30.66    1.03
  -3  -3  -4   30.72    1.03
  -3  -3  -4   30.13    1.06
   2   3   4    9.68    0.50
  -2  -3  -4    9.40    0.41
  -2  -3  -4    8.88    0.41
   1   3   4    6.45    0.41
   1   3   4    5.89    0.30
  -1  -3  -4    5.83    0.30
  -1  -3  -4    6.06    0.39
   0   3   4   -0.23    0.08
   0  -3  -4   -0.13    0.13
   0  -3  -4   -0.13    0.13
   0  -3  -4   -0.07    0.05
   0  -3  -4   -0.18    0.04
   0  -3  -4   -0.16    0.08
  -1   3   4    5.75    0.25
  -1   3   4    5.87    0.41
   1  -3  -4    5.62    0.40
   1  -3  -4    5.65    0.40
   1  -3  -4    6.09    0.25
   1  -3  -4    5.63    0.25
   1  -3  -4    6.05    0.26
  -2   3   4    9.89    0.36
  -2   3   4   10.25    0.56
  -2   3   4   10.47    0.36
   2  -3  -4    9.86    0.38
   2  -3  -4    9.24    0.38
   2  -3  -4    9.51    0.38
   2  -3  -4    9.30    0.37
   2  -3  -4    9.71    0.35
   2  -3  -4    9.64    0.55
   2  -3  -4    8.71    0.54
  -3   3   4   30.26    0.93
  -3   3   4   31.50    1.32
   3  -3  -4   30.52    1.25
   3  -3  -4   29.93    0.93
   3  -3  -4   30.04    0.99
   3  -3  -4   31.17    1.08
   3  -3  -4   32.49    0.99
   3  -3  -4   30.03    1.32
   3  -3  -4   30.63    1.07
   3  -3  -4   30.80    1.07
  -4   3   4    0.26    0.13
  -4   3   4    0.18    0.11
  -4   3   4    0.37    0.12
  -4   3   4    0.39    0.11
  -4   3   4    0.33    0.19
  -4   3   4    0.20    0.16
   4  -3  -4    0.39    0.14
   4  -3  -4    0.24    0.13
   4  -3  -4    0.30    0.14
   4  -3  -4    0.47    0.15
   4  -3  -4    0.16    0.11
   4  -3  -4    0.33    0.21
   4  -3  -4    0.18    0.20
   4  -3  -4    0.40    0.17
  -5   3   4   16.80    0.67
  -5   3   4   17.94    0.66
  -5   3   4   17.27    0.61
  -5   3   4   16.37    0.72
  -5   3   4   17.50    0.67
   5  -3  -4   16.86    0.61
   5  -3  -4   17.14    0.87
   5  -3  -4   16.61    0.70
   5  -3  -4   17.23    0.67
   5  -3  -4   16.38    0.69
   5  -3  -4   17.01    0.72
   5  -3  -4   17.11    0.85
  -6   3   4    8.98    0.44
  -6   3   4    7.59    0.48
  -6   3   4    7.65    0.42
  -6   3   4    7.91    0.42
  -6   3   4    8.15    0.39
   6  -3  -4    8.61    0.46
   6  -3  -4    8.62    0.49
   6  -3  -4    8.37    0.56
   6  -3  -4    8.53    0.44
   6  -3  -4    7.77    0.43
   6  -3  -4    7.98    0.39
   6  -3  -4    8.72    0.46
   6  -3  -4    8.88    0.61
  -7   3   4   30.11    1.19
  -7   3   4   31.14    1.05
  -7   3   4   29.83    1.09
  -7   3   4   30.49    1.17
  -7   3   4   33.91    1.18
   7  -3  -4   31.88    1.11
   7  -3  -4   31.52    1.20
   7  -3  -4   29.53    1.17
   7  -3  -4   31.12    1.37
   7  -3  -4   32.25    1.20
   7  -3  -4   30.04    1.05
   7  -3  -4   30.85    1.44
  -8   3   4    0.28    0.16
  -8   3   4    0.12    0.15
  -8   3   4    0.33    0.18
  -8   3   4    0.00    0.17
  -8   3   4    0.13    0.17
   8  -3  -4    0.00    0.26
   8  -3  -4    0.03    0.16
   8  -3  -4    0.19    0.15
   8  -3  -4    0.17    0.16
   8  -3  -4    0.01    0.27
   8  -3  -4    0.03    0.19
  -9   3   4   14.37    0.64
  -9   3   4   12.84    0.66
  -9   3   4   13.24    0.67
  -9   3   4   13.16    0.73
   9  -3  -4   13.99    0.65
   9  -3  -4   14.35    0.67
   9  -3  -4   12.54    0.91
   9  -3  -4   12.10    0.93
   9  -3  -4   15.02    0.69
   9  -3  -4   14.38    0.78
 -10   3   4    2.16    0.31
 -10   3   4    2.87    0.39
 -10   3   4    2.56    0.32
 -10   3   4    1.96    0.29
  10  -3  -4    2.05    0.31
  10  -3  -4    2.52    0.31
  10  -3  -4    0.78    0.55
  10  -3  -4    2.97    0.68
  10  -3  -4    2.94    0.65
  10  -3  -4    2.18    0.30
 -11   3   4   11.43    0.66
 -11   3   4   10.58    0.63
 -11   3   4   11.27    0.72
 -11   3   4   11.28    0.64
  11  -3  -4   10.72    1.22
  11  -3  -4   12.13    0.65
  11  -3  -4   12.46    1.29
  11  -3  -4   10.44    1.02
 -12   3   4    2.36    0.38
  12  -3  -4    4.43    1.03
  12  -3  -4    4.10    0.74
  12  -3  -4    2.45    0.37
  12  -3  -4    3.56    1.03
  13  -3  -4    4.83    1.12
  13  -3  -4    5.16    1.12
  14  -3  -4    1.63    0.98
 -15  -3  -3   -0.05    0.23
 -14  -3  -3    0.17    0.23
 -13  -3  -3   -0.06    0.25
 -13  -3  -3   -0.11    0.18
 -12  -3  -3   30.96    1.18
 -12  -3  -3   32.40    1.33
  11   3   3    0.37    0.21
 -11  -3  -3    0.22    0.17
 -11  -3  -3    0.21    0.22
 -11  -3  -3    0.20    0.18
  10   3   3    1.69    0.26
 -10  -3  -3    1.53    0.24
 -10  -3  -3    0.96    0.19
 -10  -3  -3    1.43    0.31
 -10  -3  -3    1.74    0.30
 -10  -3  -3    0.97    0.25
   9   3   3   -0.10    0.17
   9   3   3    0.00    0.16
  -9  -3  -3    0.36    0.18
  -9  -3  -3    0.14    0.19
  -9  -3  -3    0.28    0.15
  -9  -3  -3   -0.25    0.21
  -9  -3  -3    0.08    0.17
  -9  -3  -3    0.07    0.11
  -9  -3  -3    0.09    0.19
   8   3   3  148.89    5.13
   8   3   3  150.99    4.46
  -8  -3  -3  150.65    4.40
  -8  -3  -3  142.33    4.43
  -8  -3  -3  153.37    4.65
  -8  -3  -3  147.98    4.39
  -8  -3  -3  149.28    4.21
  -8  -3  -3  143.19    4.20
   7   3   3    0.13    0.14
   7   3   3   -0.02    0.14
  -7  -3  -3    0.37    0.16
  -7  -3  -3    0.32    0.18
  -7  -3  -3    0.09    0.11
  -7  -3  -3    0.30    0.15
  -7  -3  -3    0.12    0.11
  -7  -3  -3    0.17    0.16
   6   3   3    5.13    0.34
   6   3   3    5.58    0.37
  -6  -3  -3    6.61    0.37
  -6  -3  -3    4.86    0.34
  -6  -3  -3    4.92    0.25
  -6  -3  -3    4.49    0.35
  -6  -3  -3    5.00    0.26
   5   3   3   -0.04    0.12
   5   3   3    0.20    0.14
  -5  -3  -3    0.25    0.13
  -5  -3  -3    0.01    0.13
  -5  -3  -3    0.06    0.06
  -5  -3  -3    0.26    0.16
  -5  -3  -3    0.03    0.11
  -5  -3  -3    0.15    0.07
   4   3   3  335.57   11.35
   4   3   3  342.25    9.60
  -4  -3  -3  343.62   11.90
  -4  -3  -3  341.11    9.37
  -4  -3  -3  327.11    9.58
   3   3   3    0.30    0.12
  -3  -3  -3    0.04    0.11
  -3  -3  -3    0.14    0.12
  -3  -3  -3    0.11    0.12
   2   3   3   25.00    0.96
   2   3   3   23.86    0.82
  -2  -3  -3   24.89    0.82
   1   3   3    0.01    0.10
  -1  -3  -3    0.01    0.13
  -1  -3  -3    0.04    0.10
   0   3   3  396.69   10.54
   0   3   3  395.64   13.59
   0  -3  -3  390.72   13.59
   0  -3  -3  391.49   10.54
   0  -3  -3  355.88   10.52
   0  -3  -3  383.45   12.96
   0  -3  -3  384.62   10.50
  -1   3   3    0.08    0.06
  -1   3   3    0.08    0.07
  -1   3   3    0.06    0.09
  -1   3   3    0.30    0.14
   1  -3  -3   -0.01    0.07
   1  -3  -3    0.21    0.15
   1  -3  -3   -0.01    0.15
   1  -3  -3    0.12    0.08
   1  -3  -3    0.08    0.09
   1  -3  -3    0.10    0.08
  -2   3   3   24.20    1.04
  -2   3   3   24.40    0.76
   2  -3  -3   23.49    1.03
   2  -3  -3   23.86    0.77
   2  -3  -3   24.56    0.84
   2  -3  -3   23.69    0.74
   2  -3  -3   24.44    0.84
   2  -3  -3   24.24    0.99
   2  -3  -3   23.68    0.82
   2  -3  -3   24.06    0.76
  -3   3   3    0.16    0.09
  -3   3   3    0.00    0.09
  -3   3   3    0.18    0.13
  -3   3   3    0.42    0.18
  -3   3   3   -0.10    0.09
  -3   3   3   -0.07    0.08
   3  -3  -3    0.14    0.17
   3  -3  -3    0.17    0.11
   3  -3  -3   -0.03    0.08
   3  -3  -3    0.13    0.10
   3  -3  -3    0.19    0.17
   3  -3  -3    0.20    0.11
   3  -3  -3    0.13    0.12
   3  -3  -3    0.12    0.10
  -4   3   3  343.35    9.26
  -4   3   3  350.43   10.57
  -4   3   3  331.82   10.57
  -4   3   3  348.96   11.98
  -4   3   3  335.22    9.31
  -4   3   3  324.26    9.58
   4  -3  -3  330.82   11.42
   4  -3  -3  347.94    9.31
   4  -3  -3  326.00    9.57
   4  -3  -3  329.62   10.58
   4  -3  -3  334.04   10.59
   4  -3  -3  342.72    9.26
   4  -3  -3  339.19   11.98
   4  -3  -3  337.59    9.32
  -5   3   3    0.02    0.12
  -5   3   3    0.03    0.11
  -5   3   3    0.13    0.14
  -5   3   3    0.27    0.15
  -5   3   3    0.09    0.11
  -5   3   3    0.12    0.17
   5  -3  -3    0.12    0.14
   5  -3  -3    0.16    0.21
   5  -3  -3    0.03    0.12
   5  -3  -3    0.08    0.14
   5  -3  -3    0.01    0.11
   5  -3  -3    0.08    0.19
   5  -3  -3    0.08    0.12
  -6   3   3    5.24    0.38
  -6   3   3    4.75    0.34
  -6   3   3    4.99    0.31
  -6   3   3    5.91    0.36
  -6   3   3    5.02    0.34
   6  -3  -3    4.23    0.32
   6  -3  -3    5.51    0.39
   6  -3  -3    5.25    0.35
   6  -3  -3    5.31    0.46
   6  -3  -3    5.41    0.49
   6  -3  -3    5.06    0.31
   6  -3  -3    5.09    0.34
  -7   3   3    0.14    0.17
  -7   3   3    0.32    0.16
  -7   3   3    0.20    0.13
  -7   3   3    0.31    0.18
  -7   3   3    0.26    0.15
   7  -3  -3    0.14    0.17
   7  -3  -3    0.07    0.13
   7  -3  -3    0.30    0.25
   7  -3  -3    0.29    0.18
   7  -3  -3    0.21    0.15
   7  -3  -3    0.15    0.14
   7  -3  -3    0.43    0.29
  -8   3   3  142.51    4.43
  -8   3   3  142.75    4.79
  -8   3   3  144.75    4.24
  -8   3   3  158.06    4.80
  -8   3   3  144.54    4.26
   8  -3  -3  144.31    4.26
   8  -3  -3  150.06    4.43
   8  -3  -3  148.99    4.76
   8  -3  -3  142.72    4.24
  -9   3   3    0.37    0.21
  -9   3   3   -0.05    0.16
  -9   3   3    0.23    0.18
  -9   3   3    0.08    0.17
   9  -3  -3    0.12    0.16
   9  -3  -3    0.19    0.38
   9  -3  -3   -0.09    0.15
   9  -3  -3    1.03    0.48
   9  -3  -3    0.08    0.15
   9  -3  -3    0.54    0.50
 -10   3   3    1.18    0.28
 -10   3   3    1.59    0.32
 -10   3   3    1.22    0.26
 -10   3   3    1.28    0.26
  10  -3  -3    1.55    0.24
  10  -3  -3    1.48    0.27
  10  -3  -3    2.05    0.70
  10  -3  -3    1.18    0.51
  10  -3  -3    1.79    0.63
  10  -3  -3    1.77    0.29
 -11   3   3    0.31    0.23
 -11   3   3    0.13    0.20
 -11   3   3    0.05    0.21
 -11   3   3    0.16    0.21
  11  -3  -3    0.33    0.22
  11  -3  -3    1.30    0.56
  11  -3  -3    1.42    0.79
  11  -3  -3    0.64    0.73
 -12   3   3   34.13    1.43
 -12   3   3   32.79    1.31
  12  -3  -3   33.02    1.93
  12  -3  -3   34.50    1.35
  12  -3  -3   34.42    1.90
 -13   3   3    0.04    0.24
  13  -3  -3   -2.03    0.57
  13  -3  -3   -1.93    0.56
 -14   3   3    0.56    0.29
 -15  -3  -2    5.27    0.54
 -14  -3  -2    4.26    0.46
 -13  -3  -2    1.33    0.30
 -13  -3  -2    1.24    0.29
 -12  -3  -2    1.03    0.26
 -12  -3  -2    1.09    0.26
 -12  -3  -2    0.75    0.29
  11   3   2    6.46    0.46
  11   3   2    6.19    0.46
 -11  -3  -2    6.00    0.43
 -11  -3  -2    7.62    0.53
 -11  -3  -2    5.96    0.44
  10   3   2    4.22    0.36
  10   3   2    3.44    0.34
 -10  -3  -2    4.11    0.43
 -10  -3  -2    3.67    0.40
 -10  -3  -2    3.72    0.34
 -10  -3  -2    3.85    0.32
   9   3   2   16.72    0.78
   9   3   2   15.88    0.75
   9   3   2   16.87    0.79
  -9  -3  -2   16.40    0.78
  -9  -3  -2   16.58    0.79
  -9  -3  -2   16.97    0.70
  -9  -3  -2   15.41    0.66
  -9  -3  -2   15.67    0.78
  -9  -3  -2   17.43    0.82
  -9  -3  -2   16.00    0.68
   8   3   2    1.63    0.22
   8   3   2    1.76    0.23
   8   3   2    1.84    0.27
  -8  -3  -2    2.08    0.29
  -8  -3  -2    2.04    0.30
  -8  -3  -2    1.53    0.21
  -8  -3  -2    1.90    0.28
  -8  -3  -2    1.55    0.25
  -8  -3  -2    1.93    0.21
  -8  -3  -2    2.36    0.24
  -8  -3  -2    1.75    0.18
   7   3   2   30.86    1.24
   7   3   2   31.63    1.15
   7   3   2   31.68    1.19
  -7  -3  -2   29.41    1.12
  -7  -3  -2   30.53    1.01
  -7  -3  -2   31.88    1.15
  -7  -3  -2   32.06    1.04
  -7  -3  -2   30.39    1.10
  -7  -3  -2   31.68    1.01
   6   3   2    2.19    0.23
   6   3   2    2.38    0.27
  -6  -3  -2    2.35    0.28
  -6  -3  -2    2.24    0.27
  -6  -3  -2    2.64    0.20
  -6  -3  -2    2.61    0.27
  -6  -3  -2    2.00    0.24
  -6  -3  -2    2.12    0.19
   5   3   2   21.06    0.78
   5   3   2   19.12    0.76
  -5  -3  -2   19.31    0.63
  -5  -3  -2   18.69    0.74
  -5  -3  -2   19.90    0.80
  -5  -3  -2   19.56    0.63
  -5  -3  -2   18.50    0.74
  -5  -3  -2   19.17    0.75
   4   3   2    1.33    0.15
   4   3   2    1.08    0.17
  -4  -3  -2    0.84    0.17
  -4  -3  -2    1.15    0.18
  -4  -3  -2    1.29    0.11
  -4  -3  -2    1.02    0.17
  -4  -3  -2    1.18    0.11
  -4  -3  -2    1.60    0.17
   3   3   2   26.79    0.87
   3   3   2   25.66    0.92
  -3  -3  -2   25.13    0.96
  -3  -3  -2   25.04    0.92
  -3  -3  -2   24.51    0.71
  -3  -3  -2   24.12    0.84
  -3  -3  -2   24.69    0.86
  -3  -3  -2   25.42    0.85
  -3  -3  -2   24.34    0.71
   2   3   2   13.37    0.53
   2   3   2   12.12    0.48
  -2  -3  -2   12.48    0.52
  -2  -3  -2   12.62    0.51
  -2  -3  -2   12.75    0.49
  -2  -3  -2   13.08    0.55
   1   3   2   23.79    0.91
   1   3   2   22.65    0.73
  -1  -3  -2   23.02    0.86
  -1  -3  -2   23.15    0.91
  -1  -3  -2   23.77    0.74
  -1  -3  -2   23.02    0.86
   0   3   2   -0.22    0.10
   0   3   2   -0.20    0.07
   0  -3  -2   -0.32    0.04
   0  -3  -2   -0.18    0.08
   0  -3  -2   -0.16    0.11
   0  -3  -2   -0.20    0.06
   0  -3  -2   -0.26    0.10
  -1   3   2   24.30    0.94
  -1   3   2   22.46    0.72
  -1   3   2   23.44    0.69
   1  -3  -2   23.29    0.76
   1  -3  -2   22.20    0.89
   1  -3  -2   23.35    0.72
   1  -3  -2   23.82    0.71
   1  -3  -2   23.00    0.75
   1  -3  -2   23.04    0.70
   1  -3  -2   22.64    0.93
   1  -3  -2   22.80    0.69
  -2   3   2   12.10    0.45
  -2   3   2   12.72    0.44
  -2   3   2   13.00    0.63
  -2   3   2   12.58    0.44
  -2   3   2   12.45    0.46
  -2   3   2   12.66    0.44
  -2   3   2   12.78    0.46
   2  -3  -2   12.58    0.48
   2  -3  -2   11.86    0.49
   2  -3  -2   12.62    0.48
   2  -3  -2   12.58    0.59
   2  -3  -2   12.49    0.44
   2  -3  -2   12.52    0.45
   2  -3  -2   11.79    0.61
   2  -3  -2   12.72    0.45
  -3   3   2   25.26    1.05
  -3   3   2   24.87    0.79
  -3   3   2   25.60    0.87
  -3   3   2   24.38    0.87
  -3   3   2   24.97    0.85
  -3   3   2   24.67    0.79
   3  -3  -2   24.09    0.78
   3  -3  -2   24.16    0.87
   3  -3  -2   25.02    0.81
   3  -3  -2   24.57    0.85
   3  -3  -2   25.57    1.06
   3  -3  -2   25.21    0.79
   3  -3  -2   24.58    0.88
   3  -3  -2   24.60    1.00
  -4   3   2    1.33    0.16
  -4   3   2    1.31    0.15
  -4   3   2    1.18    0.18
  -4   3   2    1.37    0.23
  -4   3   2    1.14    0.16
  -4   3   2    1.48    0.17
   4  -3  -2    0.97    0.15
   4  -3  -2    1.33    0.16
   4  -3  -2    1.16    0.24
   4  -3  -2    1.69    0.26
   4  -3  -2    1.15    0.16
   4  -3  -2    1.46    0.19
   4  -3  -2    1.33    0.17
  -5   3   2   19.27    0.70
  -5   3   2   18.48    0.70
  -5   3   2   18.93    0.76
  -5   3   2   18.56    0.75
  -5   3   2   19.64    0.94
  -5   3   2   21.20    0.77
   5  -3  -2   19.72    0.71
   5  -3  -2   20.93    0.97
   5  -3  -2   18.29    0.75
   5  -3  -2   18.57    0.75
   5  -3  -2   20.55    0.77
   5  -3  -2   20.34    0.77
   5  -3  -2   20.02    0.92
   5  -3  -2   19.16    0.70
  -6   3   2    2.60    0.25
  -6   3   2    2.44    0.24
  -6   3   2    2.62    0.25
  -6   3   2    2.48    0.24
  -6   3   2    2.16    0.25
   6  -3  -2    2.23    0.24
   6  -3  -2    1.19    0.31
   6  -3  -2    2.12    0.25
   6  -3  -2    2.37    0.24
   6  -3  -2    2.27    0.23
   6  -3  -2    1.23    0.31
   6  -3  -2    1.90    0.27
  -7   3   2   33.05    1.17
  -7   3   2   29.36    1.13
  -7   3   2   31.03    1.07
  -7   3   2   30.17    1.17
  -7   3   2   31.54    1.08
   7  -3  -2   31.79    1.07
   7  -3  -2   29.49    1.07
   7  -3  -2   30.85    1.13
   7  -3  -2   31.23    1.13
  -8   3   2    1.58    0.24
  -8   3   2    1.65    0.24
  -8   3   2    1.81    0.27
  -8   3   2    2.00    0.26
  -8   3   2    1.93    0.27
   8  -3  -2    1.99    0.23
   8  -3  -2    1.29    0.45
   8  -3  -2    1.86    0.29
   8  -3  -2    1.88    0.25
   8  -3  -2    1.21    0.45
   8  -3  -2    1.70    0.25
   8  -3  -2    1.64    0.35
  -9   3   2   16.41    0.73
  -9   3   2   15.57    0.75
  -9   3   2   16.66    0.73
  -9   3   2   16.41    0.78
   9  -3  -2   16.55    1.17
   9  -3  -2   14.51    1.08
   9  -3  -2   17.00    0.75
   9  -3  -2   16.01    0.69
   9  -3  -2   15.42    0.86
   9  -3  -2   16.70    0.78
   9  -3  -2   16.13    0.67
 -10   3   2    4.07    0.39
 -10   3   2    4.76    0.45
 -10   3   2    4.28    0.39
 -10   3   2    4.14    0.41
  10  -3  -2    4.33    0.29
  10  -3  -2    4.10    0.74
  10  -3  -2    4.23    0.76
  10  -3  -2    4.70    0.43
  10  -3  -2    4.22    0.46
 -11   3   2    7.02    0.50
 -11   3   2    6.50    0.53
 -11   3   2    6.44    0.50
 -11   3   2    6.33    0.49
  11  -3  -2    6.53    0.52
  11  -3  -2    6.47    0.85
  11  -3  -2    6.03    0.83
 -12   3   2    1.38    0.32
 -12   3   2    1.75    0.32
  12  -3  -2   -0.60    0.48
  12  -3  -2   -0.45    0.50
 -13   3   2    1.32    0.32
  13  -3  -2   -0.94    0.45
  13  -3  -2   -1.23    0.45
 -14   3   2    4.29    0.49
  14  -3  -2    2.23    0.61
 -15   3   2    4.83    0.56
 -15  -3  -1   10.58    0.70
 -14  -3  -1    0.45    0.26
 -13  -3  -1   17.10    0.88
 -13  -3  -1   15.91    0.81
 -12  -3  -1    4.43    0.43
 -12  -3  -1    4.84    0.51
 -12  -3  -1    4.58    0.43
  11   3   1   17.60    0.84
  11   3   1   16.95    0.81
 -11  -3  -1   15.96    0.75
 -11  -3  -1   16.28    0.85
 -11  -3  -1   16.32    0.79
  10   3   1    0.48    0.19
  10   3   1    0.40    0.18
 -10  -3  -1    0.59    0.23
 -10  -3  -1    0.26    0.18
 -10  -3  -1    0.48    0.23
 -10  -3  -1    0.89    0.26
 -10  -3  -1    0.44    0.18
   9   3   1   42.54    1.63
   9   3   1   43.29    1.70
   9   3   1   41.76    1.54
  -9  -3  -1   45.76    1.55
  -9  -3  -1   44.86    1.71
  -9  -3  -1   42.01    1.54
  -9  -3  -1   43.26    1.54
  -9  -3  -1   42.96    1.55
  -9  -3  -1   42.59    1.42
  -9  -3  -1   43.76    1.54
   8   3   1   50.60    1.93
   8   3   1   50.79    1.72
   8   3   1   49.64    1.85
   8   3   1   49.34    1.48
  -8  -3  -1   53.54    1.74
  -8  -3  -1   51.89    1.93
  -8  -3  -1   49.39    1.59
  -8  -3  -1   51.53    1.70
  -8  -3  -1   49.73    1.73
  -8  -3  -1   48.46    1.71
  -8  -3  -1   51.02    1.70
  -8  -3  -1   50.78    1.59
   7   3   1   18.27    0.78
   7   3   1   18.16    0.60
   7   3   1   18.78    0.78
   7   3   1   18.59    0.76
  -7  -3  -1   19.38    0.71
  -7  -3  -1   18.10    0.67
  -7  -3  -1   18.20    0.77
  -7  -3  -1   17.91    0.76
  -7  -3  -1   18.34    0.77
  -7  -3  -1   18.25    0.69
  -7  -3  -1   18.78    0.79
  -7  -3  -1   17.91    0.70
   6   3   1   53.05    1.98
   6   3   1   52.35    1.89
   6   3   1   53.53    1.54
   6   3   1   53.65    1.73
  -6  -3  -1   53.88    1.61
  -6  -3  -1   52.06    1.70
  -6  -3  -1   55.89    1.76
  -6  -3  -1   49.60    1.72
  -6  -3  -1   53.13    1.75
  -6  -3  -1   58.82    2.00
  -6  -3  -1   51.44    1.69
  -6  -3  -1   53.23    1.60
   5   3   1   70.69    2.48
   5   3   1   71.05    1.93
   5   3   1   70.70    2.37
   5   3   1   70.96    2.13
  -5  -3  -1   57.50    2.21
  -5  -3  -1   68.89    1.98
  -5  -3  -1   69.69    2.08
  -5  -3  -1   66.44    2.12
  -5  -3  -1   71.70    1.99
  -5  -3  -1   67.00    2.07
  -5  -3  -1   70.48    2.18
   4   3   1    1.84    0.12
   4   3   1    1.62    0.14
   4   3   1    1.55    0.15
   4   3   1    1.63    0.19
  -4  -3  -1    1.74    0.20
  -4  -3  -1    1.74    0.15
  -4  -3  -1    1.27    0.16
  -4  -3  -1    1.57    0.14
  -4  -3  -1    1.43    0.19
  -4  -3  -1    1.65    0.20
  -4  -3  -1    1.35    0.15
   3   3   1  114.31    3.41
   3   3   1  120.07    3.22
   3   3   1  120.16    3.22
   3   3   1  116.27    3.94
  -3  -3  -1  116.41    3.94
  -3  -3  -1  119.84    3.33
  -3  -3  -1  109.39    3.25
  -3  -3  -1  116.83    3.41
  -3  -3  -1  123.54    4.13
  -3  -3  -1  116.49    3.25
   2   3   1  164.93    4.68
   2   3   1  176.69    5.63
   2   3   1  160.94    4.58
  -2  -3  -1  166.63    4.61
  -2  -3  -1  173.46    4.68
  -2  -3  -1  172.29    5.90
  -2  -3  -1  165.61    4.61
  -2  -3  -1  170.24    4.80
  -2  -3  -1  165.62    5.63
   1   3   1  215.91    5.82
   1   3   1  210.28    7.14
   1   3   1  217.66    7.49
   1   3   1  214.52    5.83
  -1  -3  -1  211.50    5.83
  -1  -3  -1  216.76    7.49
  -1  -3  -1  220.23    5.88
  -1  -3  -1  210.41    5.83
  -1  -3  -1  207.26    6.04
  -1  -3  -1  213.44    7.14
   0   3   1  316.12   10.68
   0   3   1  294.42    8.30
   0   3   1  307.09   10.18
   0   3   1  306.63    8.32
   0  -3  -1  309.32    8.32
   0  -3  -1  286.81    8.31
   0  -3  -1  303.04   10.18
   0  -3  -1  312.17   10.68
   0  -3  -1  300.50    8.30
  -1   3   1  220.71    6.71
  -1   3   1  196.05    5.90
  -1   3   1  217.79    5.91
  -1   3   1  223.56    7.61
  -1   3   1  213.74    6.71
  -1   3   1  210.05    5.91
   1  -3  -1  220.40    7.61
   1  -3  -1  217.87    5.91
   1  -3  -1  215.85    6.72
   1  -3  -1  220.47    6.73
   1  -3  -1  212.33    5.91
   1  -3  -1  215.68    7.25
   1  -3  -1  215.15    5.90
  -2   3   1  167.69    4.65
  -2   3   1  162.14    5.28
  -2   3   1  167.67    4.64
  -2   3   1  170.06    5.28
  -2   3   1  173.20    5.99
  -2   3   1  166.81    4.77
  -2   3   1  163.05    4.64
   2  -3  -1  167.00    4.64
   2  -3  -1  169.81    5.28
   2  -3  -1  170.73    4.66
   2  -3  -1  163.09    4.76
   2  -3  -1  176.38    6.01
   2  -3  -1  165.90    5.28
   2  -3  -1  172.13    5.72
   2  -3  -1  166.29    4.64
  -3   3   1  117.23    3.28
  -3   3   1  121.86    4.25
  -3   3   1  113.85    3.72
  -3   3   1  117.38    3.38
  -3   3   1  119.49    3.29
  -3   3   1  115.04    3.28
  -3   3   1  120.05    3.72
   3  -3  -1  112.68    4.07
   3  -3  -1  115.33    3.28
   3  -3  -1  118.69    3.30
   3  -3  -1  118.80    3.29
   3  -3  -1  116.30    3.72
   3  -3  -1  116.74    3.37
   3  -3  -1  113.39    4.27
  -4   3   1    1.89    0.20
  -4   3   1    1.66    0.17
  -4   3   1    1.88    0.19
  -4   3   1    1.54    0.18
  -4   3   1    1.66    0.25
  -4   3   1    1.81    0.18
  -4   3   1    2.06    0.20
   4  -3  -1    1.74    0.19
   4  -3  -1    1.66    0.17
   4  -3  -1    0.68    0.24
   4  -3  -1    1.27    0.17
   4  -3  -1    1.58    0.17
   4  -3  -1    1.40    0.22
   4  -3  -1    1.86    0.18
  -5   3   1   70.63    2.08
  -5   3   1   73.38    2.68
  -5   3   1   67.73    2.06
  -5   3   1   69.46    2.14
  -5   3   1   72.58    2.32
  -5   3   1   70.93    2.09
  -5   3   1   67.42    2.32
   5  -3  -1   70.41    2.14
   5  -3  -1   67.36    2.29
   5  -3  -1   71.98    2.09
   5  -3  -1   70.82    2.07
   5  -3  -1   67.17    2.39
  -6   3   1   55.89    1.81
  -6   3   1   51.83    1.65
  -6   3   1   53.35    1.62
  -6   3   1   56.01    2.11
  -6   3   1   52.91    1.81
  -6   3   1   51.35    1.69
   6  -3  -1   51.59    1.87
   6  -3  -1   52.90    1.76
   6  -3  -1   54.25    1.62
   6  -3  -1   53.51    1.65
   6  -3  -1   54.56    1.70
   6  -3  -1   42.27    2.07
  -7   3   1   19.75    0.77
  -7   3   1   18.06    0.75
  -7   3   1   16.95    0.69
  -7   3   1   17.78    0.73
  -7   3   1   18.11    0.76
   7  -3  -1   15.51    0.98
   7  -3  -1   17.38    0.69
   7  -3  -1   19.48    0.75
   7  -3  -1   19.03    0.70
   7  -3  -1   18.85    0.74
   7  -3  -1   16.15    0.99
   7  -3  -1   18.30    0.78
  -8   3   1   49.46    1.79
  -8   3   1   49.92    1.61
  -8   3   1   47.49    1.67
  -8   3   1   48.70    1.65
  -8   3   1   52.57    1.79
   8  -3  -1   53.59    1.70
   8  -3  -1   48.63    2.10
   8  -3  -1   48.79    1.65
   8  -3  -1   49.33    2.19
   8  -3  -1   51.29    1.60
   8  -3  -1   50.76    1.67
   8  -3  -1   50.92    1.74
  -9   3   1   41.24    1.49
  -9   3   1   42.43    1.60
  -9   3   1   42.35    1.52
  -9   3   1   43.34    1.46
   9  -3  -1   44.72    1.97
   9  -3  -1   43.34    1.42
   9  -3  -1   43.68    1.50
   9  -3  -1   42.72    1.41
   9  -3  -1   43.25    1.52
   9  -3  -1   45.14    1.90
   9  -3  -1   42.07    1.45
 -10   3   1    0.83    0.24
 -10   3   1    0.42    0.20
 -10   3   1    0.65    0.22
 -10   3   1    0.49    0.22
  10  -3  -1   -0.45    0.37
  10  -3  -1    0.73    0.24
  10  -3  -1    0.17    0.39
 -11   3   1   16.22    0.81
 -11   3   1   17.52    0.79
 -11   3   1   17.95    0.85
  11  -3  -1   13.40    1.03
  11  -3  -1   18.28    0.85
  11  -3  -1   13.09    0.99
 -12   3   1    5.11    0.47
 -12   3   1    4.75    0.49
  12  -3  -1    3.55    0.59
  12  -3  -1    3.71    0.59
 -13   3   1   18.19    0.86
 -13   3   1   17.73    0.92
  13  -3  -1   15.57    1.05
  13  -3  -1   13.10    0.98
 -14   3   1    0.28    0.26
  14  -3  -1   -0.80    0.35
 -15   3   1   10.58    0.70
 -15  -3   0   -0.15    0.24
 -14  -3   0   16.04    0.85
 -13  -3   0   -0.11    0.19
 -12  -3   0    1.40    0.31
 -12  -3   0    1.73    0.35
 -12  -3   0    1.39    0.30
  11   3   0   -0.38    0.15
  11   3   0   -0.37    0.17
 -11  -3   0    0.09    0.21
 -11  -3   0    0.01    0.19
 -11  -3   0   -0.18    0.18
 -11  -3   0    0.03    0.18
  10   3   0   35.46    1.46
  10   3   0   34.56    1.40
 -10  -3   0   36.18    1.26
 -10  -3   0   34.56    1.33
 -10  -3   0   35.11    1.36
 -10  -3   0   36.30    1.39
 -10  -3   0   35.72    1.34
   9   3   0    0.13    0.12
   9   3   0   -0.31    0.13
   9   3   0   -0.36    0.13
  -9  -3   0    0.25    0.16
  -9  -3   0    0.11    0.15
  -9  -3   0   -0.04    0.15
  -9  -3   0   -0.06    0.16
  -9  -3   0   -0.22    0.14
  -9  -3   0   -0.05    0.15
  -9  -3   0   -0.02    0.14
   8   3   0    0.55    0.20
   8   3   0    0.56    0.17
   8   3   0    0.57    0.17
   8   3   0    0.60    0.14
  -8  -3   0    0.40    0.18
  -8  -3   0    0.50    0.19
  -8  -3   0    0.49    0.18
  -8  -3   0    0.42    0.16
  -8  -3   0    0.54    0.20
  -8  -3   0    0.49    0.17
  -8  -3   0    0.30    0.16
  -8  -3   0    0.50    0.18
   7   3   0    0.18    0.12
   7   3   0    0.05    0.09
   7   3   0    0.01    0.12
   7   3   0   -0.16    0.12
  -7  -3   0    0.14    0.14
  -7  -3   0   -0.03    0.09
  -7  -3   0   -0.09    0.12
  -7  -3   0    0.12    0.12
  -7  -3   0    0.05    0.12
  -7  -3   0   -0.18    0.12
  -7  -3   0   -0.05    0.12
  -7  -3   0    0.00    0.11
   6   3   0   92.07    2.86
   6   3   0   97.55    3.25
   6   3   0   82.04    2.66
   6   3   0   96.22    3.39
  -6  -3   0   91.39    2.86
  -6  -3   0   95.85    2.73
  -6  -3   0   94.28    2.78
  -6  -3   0   91.62    3.04
  -6  -3   0   97.47    2.73
  -6  -3   0   97.49    3.04
  -6  -3   0   94.44    2.78
  -6  -3   0   96.39    3.38
   5   3   0    0.22    0.12
   5   3   0    0.02    0.05
   5   3   0    0.23    0.11
   5   3   0   -0.13    0.13
  -5  -3   0   -0.01    0.10
  -5  -3   0   -0.07    0.11
  -5  -3   0   -0.07    0.11
  -5  -3   0   -0.08    0.13
  -5  -3   0   -0.11    0.10
  -5  -3   0   -0.27    0.12
  -5  -3   0   -0.06    0.10
  -5  -3   0   -0.25    0.11
  -5  -3   0   -0.05    0.09
   4   3   0    0.48    0.10
   4   3   0    0.77    0.12
   4   3   0    0.27    0.14
  -4  -3   0    0.33    0.14
  -4  -3   0    0.33    0.12
  -4  -3   0    0.32    0.11
  -4  -3   0    0.61    0.11
  -4  -3   0    0.28    0.14
  -4  -3   0    0.40    0.11
  -4  -3   0    0.52    0.15
  -4  -3   0    0.21    0.11
  -4  -3   0    0.46    0.10
   3   3   0    0.10    0.06
   3   3   0   -0.01    0.02
   3   3   0    0.01    0.07
   3   3   0    0.00    0.11
   3   3   0   -0.01    0.11
  -3  -3   0    0.02    0.09
  -3  -3   0   -0.03    0.06
  -3  -3   0   -0.04    0.11
  -3  -3   0   -0.02    0.08
  -3  -3   0    0.08    0.05
  -3  -3   0    0.03    0.11
  -3  -3   0   -0.04    0.09
  -3  -3   0    0.02    0.08
   2   3   0   88.31    2.59
   2   3   0   92.43    2.66
   2   3   0   90.26    2.55
  -2  -3   0   92.93    2.89
  -2  -3   0   89.90    2.56
  -2  -3   0   91.55    2.56
  -2  -3   0   93.28    2.67
  -2  -3   0   91.93    2.59
  -2  -3   0   92.49    2.89
   1   3   0   -0.14    0.06
   1   3   0   -0.02    0.04
   1   3   0   -0.08    0.06
   1   3   0   -0.08    0.06
   1   3   0   -0.05    0.07
   1   3   0    0.01    0.04
   1   3   0    0.02    0.06
   1   3   0   -0.07    0.05
  -1  -3   0    0.07    0.05
  -1  -3   0    0.07    0.06
  -1  -3   0   -0.04    0.04
  -1  -3   0   -0.10    0.06
  -1  -3   0   -0.07    0.06
  -1  -3   0   -0.05    0.05
  -1  -3   0    0.06    0.05
  -1  -3   0    0.09    0.05
   0   3   0   -0.43    0.08
   0   3   0   -0.43    0.07
   0   3   0   -0.24    0.08
   0   3   0   -0.32    0.06
   0   3   0    0.11    0.12
   0   3   0   -0.36    0.05
   0   3   0   -0.27    0.06
   0  -3   0   -0.45    0.07
   0  -3   0   -0.28    0.06
   0  -3   0   -0.36    0.06
   0  -3   0   -0.28    0.08
   0  -3   0   -0.29    0.08
   0  -3   0   -0.35    0.05
   0  -3   0   -0.31    0.08
   0  -3   0   -0.37    0.06
  -1   3   0   -0.05    0.06
  -1   3   0   -0.02    0.05
  -1   3   0    0.03    0.08
  -1   3   0   -0.27    0.10
  -1   3   0   -0.09    0.06
  -1   3   0   -0.20    0.09
  -1   3   0   -0.10    0.05
   1  -3   0    0.04    0.06
   1  -3   0    0.02    0.08
   1  -3   0    0.06    0.06
   1  -3   0    0.03    0.10
   1  -3   0   -0.01    0.07
   1  -3   0   -0.06    0.06
   1  -3   0    0.11    0.11
  -2   3   0   90.74    2.56
  -2   3   0   90.68    2.60
  -2   3   0   91.67    2.56
  -2   3   0   89.89    2.90
   2  -3   0   91.27    2.55
   2  -3   0   89.01    2.93
   2  -3   0   90.10    2.56
   2  -3   0   91.03    2.60
   2  -3   0   90.45    2.90
   2  -3   0   93.26    2.58
  -3   3   0    0.11    0.14
  -3   3   0    0.05    0.12
  -3   3   0    0.04    0.10
  -3   3   0   -0.09    0.10
  -3   3   0   -0.43    0.15
  -3   3   0    0.06    0.09
  -3   3   0   -0.02    0.09
   3  -3   0    0.04    0.09
   3  -3   0   -0.04    0.10
   3  -3   0    0.03    0.19
   3  -3   0    0.04    0.10
   3  -3   0   -0.05    0.12
   3  -3   0    0.04    0.20
   3  -3   0    0.13    0.11
   3  -3   0   -0.01    0.08
   3  -3   0    0.00    0.09
  -4   3   0    0.28    0.13
  -4   3   0    0.73    0.17
  -4   3   0    0.55    0.16
  -4   3   0    0.39    0.13
  -4   3   0    0.26    0.12
  -4   3   0    0.94    0.26
  -4   3   0    0.43    0.14
   4  -3   0    0.15    0.14
   4  -3   0    0.36    0.11
   4  -3   0    0.32    0.22
   4  -3   0    0.24    0.11
   4  -3   0    0.32    0.12
   4  -3   0    0.96    0.25
   4  -3   0    0.86    0.16
  -5   3   0    0.11    0.13
  -5   3   0   -0.14    0.12
  -5   3   0   -0.09    0.20
  -5   3   0   -0.03    0.10
  -5   3   0    0.04    0.12
  -5   3   0    0.02    0.12
  -5   3   0    0.02    0.15
   5  -3   0   -0.01    0.09
   5  -3   0    0.16    0.23
   5  -3   0    0.00    0.20
   5  -3   0   -0.04    0.10
   5  -3   0    0.04    0.12
   5  -3   0    0.03    0.13
   5  -3   0   -0.09    0.12
  -6   3   0   95.17    2.84
  -6   3   0   96.02    2.81
  -6   3   0   93.37    3.14
  -6   3   0   94.00    2.79
  -6   3   0  101.53    3.15
  -6   3   0   92.26    2.87
  -6   3   0  104.12    3.65
   6  -3   0   92.80    3.05
   6  -3   0   97.15    2.85
   6  -3   0   96.99    2.78
   6  -3   0   95.30    2.87
   6  -3   0   95.82    3.66
   6  -3   0  100.50    3.51
   6  -3   0   92.41    3.06
  -7   3   0   -0.19    0.11
  -7   3   0   -0.12    0.11
  -7   3   0    0.05    0.16
  -7   3   0   -0.03    0.11
  -7   3   0    0.03    0.12
  -7   3   0    0.00    0.11
   7  -3   0   -0.03    0.19
   7  -3   0   -0.07    0.10
   7  -3   0   -0.13    0.12
   7  -3   0   -0.02    0.19
   7  -3   0    0.07    0.13
   7  -3   0    0.04    0.06
  -8   3   0    0.34    0.19
  -8   3   0    0.59    0.18
  -8   3   0    0.86    0.22
  -8   3   0    0.53    0.17
  -8   3   0    0.77    0.20
   8  -3   0    0.33    0.14
   8  -3   0    0.23    0.26
   8  -3   0    0.63    0.28
   8  -3   0    0.63    0.19
   8  -3   0    0.36    0.17
  -9   3   0    0.08    0.16
  -9   3   0    0.04    0.17
  -9   3   0    0.01    0.15
  -9   3   0   -0.02    0.15
   9  -3   0    0.14    0.26
   9  -3   0    0.01    0.09
   9  -3   0   -0.20    0.23
   9  -3   0    0.04    0.16
   9  -3   0    0.13    0.17
 -10   3   0   37.65    1.36
 -10   3   0   36.32    1.28
 -10   3   0   35.51    1.39
 -10   3   0   35.82    1.34
  10  -3   0   35.04    1.34
  10  -3   0   34.28    1.58
  10  -3   0   37.05    1.34
  10  -3   0   34.66    1.64
 -11   3   0    0.04    0.18
 -11   3   0   -0.32    0.18
 -11   3   0    0.24    0.19
  11  -3   0    0.37    0.22
 -12   3   0    1.76    0.34
 -12   3   0    1.37    0.31
 -12   3   0    1.22    0.28
  12  -3   0    1.17    0.39
  12  -3   0    0.90    0.39
 -13   3   0    0.21    0.23
 -13   3   0   -0.18    0.23
  13  -3   0   -0.68    0.26
 -14   3   0   17.12    0.88
  14  -3   0   18.01    1.09
 -15   3   0   -0.18    0.23
 -15  -3   1    9.73    0.69
 -14  -3   1    0.20    0.23
 -13  -3   1   16.92    0.84
 -12  -3   1    5.08    0.47
 -12  -3   1    4.55    0.47
 -12  -3   1    4.88    0.54
 -12  -3   1    4.85    0.47
  11   3  -1   14.43    0.80
  11   3  -1   14.41    0.80
 -11  -3   1   15.25    0.73
 -11  -3   1   15.45    0.82
 -11  -3   1   16.31    0.80
 -11  -3   1   16.14    0.79
  10   3  -1   -0.32    0.23
 -10  -3   1    0.81    0.23
 -10  -3   1    0.50    0.24
 -10  -3   1    0.70    0.24
 -10  -3   1    0.82    0.22
 -10  -3   1    0.80    0.24
   9   3  -1   44.79    1.74
   9   3  -1   43.30    1.67
  -9  -3   1   41.04    1.44
  -9  -3   1   40.88    1.55
  -9  -3   1   44.09    1.50
  -9  -3   1   43.19    1.70
  -9  -3   1   41.78    1.48
  -9  -3   1   42.31    1.58
   8   3  -1   50.57    2.00
   8   3  -1   52.26    1.75
   8   3  -1   50.02    1.93
   8   3  -1   51.17    1.57
  -8  -3   1   51.94    1.67
  -8  -3   1   49.45    1.62
  -8  -3   1   48.15    1.73
  -8  -3   1   50.57    1.94
  -8  -3   1   50.47    1.66
  -8  -3   1   49.26    1.79
  -8  -3   1   52.99    1.78
   7   3  -1   19.03    0.66
   7   3  -1   14.44    0.83
   7   3  -1   18.09    0.77
   7   3  -1   14.30    0.82
  -7  -3   1   18.85    0.70
  -7  -3   1   17.51    0.71
  -7  -3   1   18.68    0.78
  -7  -3   1   17.14    0.73
  -7  -3   1   19.14    0.74
  -7  -3   1   19.15    0.73
  -7  -3   1   18.83    0.69
  -7  -3   1   17.08    0.76
   6   3  -1   46.05    1.76
   6   3  -1   55.42    1.74
   6   3  -1   55.19    1.60
   6   3  -1   52.73    1.71
  -6  -3   1   54.16    1.66
  -6  -3   1   52.07    1.73
  -6  -3   1   53.88    1.80
  -6  -3   1   53.77    1.63
  -6  -3   1   52.47    1.65
  -6  -3   1   55.51    1.98
  -6  -3   1   52.91    1.62
  -6  -3   1   51.38    1.80
   5   3  -1   78.37    2.31
   5   3  -1   75.35    2.50
   5   3  -1   77.68    2.62
   5   3  -1   69.61    2.07
   5   3  -1   68.62    2.20
   5   3  -1   68.88    2.28
  -5  -3   1   70.77    2.09
  -5  -3   1   67.70    2.34
  -5  -3   1   66.49    2.19
  -5  -3   1   70.28    2.10
  -5  -3   1   70.98    2.58
  -5  -3   1   69.96    2.11
  -5  -3   1   69.83    2.12
  -5  -3   1   71.64    2.34
   4   3  -1    1.45    0.19
   4   3  -1    1.82    0.17
   4   3  -1    1.59    0.16
   4   3  -1    1.44    0.14
   4   3  -1    1.83    0.17
   4   3  -1    1.82    0.17
  -4  -3   1    1.58    0.16
  -4  -3   1    1.72    0.18
  -4  -3   1    1.51    0.19
  -4  -3   1    1.65    0.17
  -4  -3   1    1.78    0.17
  -4  -3   1    1.74    0.18
  -4  -3   1    1.66    0.16
  -4  -3   1    1.48    0.18
  -4  -3   1    1.62    0.17
   3   3  -1  113.73    3.95
   3   3  -1  120.73    3.41
   3   3  -1  122.71    3.96
   3   3  -1  116.48    3.70
   3   3  -1  116.47    4.14
   3   3  -1  118.29    3.28
   3   3  -1  116.52    3.28
   3   3  -1  115.31    3.70
   3   3  -1  116.08    3.29
  -3  -3   1  116.05    3.29
  -3  -3   1  112.66    3.40
  -3  -3   1  118.61    3.29
  -3  -3   1  113.61    3.72
  -3  -3   1  120.50    3.29
  -3  -3   1  118.70    3.72
   2   3  -1  164.05    4.61
   2   3  -1  168.74    4.61
   2   3  -1  167.73    5.24
   2   3  -1  166.23    4.61
   2   3  -1  170.95    5.60
   2   3  -1  167.28    5.24
  -2  -3   1  168.85    4.62
  -2  -3   1  162.41    4.62
  -2  -3   1  164.87    5.25
  -2  -3   1  171.54    5.60
  -2  -3   1  165.08    5.24
  -2  -3   1  165.90    4.61
  -2  -3   1  166.84    4.75
   1   3  -1  214.16    6.03
   1   3  -1  212.97    5.89
   1   3  -1  215.52    5.90
   1   3  -1  207.41    6.71
   1   3  -1  215.62    6.71
   1   3  -1  216.79    7.18
   1   3  -1  212.76    5.88
   1   3  -1  216.80    7.53
  -1  -3   1  216.56    5.88
  -1  -3   1  218.76    5.89
  -1  -3   1  210.80    5.90
  -1  -3   1  221.07    6.71
  -1  -3   1  217.43    6.04
  -1  -3   1  214.94    7.18
  -1  -3   1  207.76    6.71
   0   3  -1  309.73   10.27
   0   3  -1  311.60    9.57
   0   3  -1  302.05    8.39
   0   3  -1  310.44    8.39
   0   3  -1  313.12   10.78
   0   3  -1  312.11    8.59
   0   3  -1  281.49    8.40
   0   3  -1  299.86    9.63
   0  -3   1  275.85    8.40
   0  -3   1  307.99    9.62
   0  -3   1  316.33    8.57
   0  -3   1  308.94    8.39
   0  -3   1  313.83   10.28
   0  -3   1  316.03   10.78
   0  -3   1  318.59    8.39
   0  -3   1  308.33    9.62
  -1   3  -1  209.43    5.94
  -1   3  -1  216.63    6.76
  -1   3  -1  217.41    5.94
  -1   3  -1  212.63    5.94
  -1   3  -1  222.11    6.76
   1  -3   1  217.89    5.94
   1  -3   1  219.82    5.95
   1  -3   1  215.78    6.75
   1  -3   1  222.08    5.94
   1  -3   1  213.58    6.75
   1  -3   1  213.96    5.94
   1  -3   1  217.03    7.65
   1  -3   1  216.57    7.29
  -2   3  -1  153.36    4.54
  -2   3  -1  168.65    4.61
  -2   3  -1  167.68    4.55
  -2   3  -1  160.84    4.57
  -2   3  -1  173.09    5.88
  -2   3  -1  170.87    5.16
  -2   3  -1  167.22    5.16
   2  -3   1  157.59    4.53
   2  -3   1  169.39    4.57
   2  -3   1  145.35    4.53
   2  -3   1  164.50    5.13
   2  -3   1  170.38    5.60
   2  -3   1  166.89    5.13
   2  -3   1  166.00    5.87
   2  -3   1  167.07    4.61
  -3   3  -1  119.49    3.31
  -3   3  -1  117.29    3.30
  -3   3  -1  122.13    3.75
  -3   3  -1  118.95    3.35
  -3   3  -1  122.94    4.31
  -3   3  -1  117.80    3.73
  -3   3  -1  111.33    3.33
   3  -3   1  115.59    3.35
   3  -3   1  120.29    3.35
   3  -3   1  116.58    4.08
   3  -3   1  115.55    4.28
  -4   3  -1    1.68    0.16
  -4   3  -1    1.63    0.19
  -4   3  -1    1.98    0.18
  -4   3  -1    1.45    0.15
  -4   3  -1    1.54    0.19
  -4   3  -1    1.75    0.16
[truncated: 1,550,701 more chars]
