# Supplementary material for: Cyanidotris(1,3,5-tri­aza-7-phosphaadamantane)silver(I) tetra­hydrate
Source: IUCrdata. 2025 Oct 24;10(Pt 10):x250925. doi: 10.1107/S2414314625009253 (PMC12598894; doi:10.1107/S2414314625009253)
Supplement: Supplementary file 2 [file x-10-x250925-Isup2.hkl]

data_I                                                                          
_shelx_title ' 13zs_boo_zs3_0ma in Pnma New: Pnma'                              
_shelx_refln_list_code          4                                               
_shelx_F_calc_maximum      441.06                                               
_exptl_crystal_F_000      1408.00                                               
_reflns_d_resolution_high  0.7491                                               
                                                                                
loop_                                                                           
 _space_group_symop_operation_xyz                                               
 'x, y, z'                                                                      
 '-x+1/2, -y, z+1/2'                                                            
 'x+1/2, -y+1/2, -z+1/2'                                                        
 '-x, y+1/2, -z'                                                                
 '-x, -y, -z'                                                                   
 'x-1/2, y, -z-1/2'                                                             
 '-x-1/2, y-1/2, z-1/2'                                                         
 'x, -y-1/2, z'                                                                 
                                                                                
_cell_length_a    11.9813                                                       
_cell_length_b    20.8423                                                       
_cell_length_c    12.2359                                                       
_cell_angle_alpha  90.000                                                       
_cell_angle_beta   90.000                                                       
_cell_angle_gamma  90.000                                                       
                                                                                
_shelx_F_squared_multiplier     1.000                                           
                                                                                
loop_                                                                           
 _refln_index_h                                                                 
 _refln_index_k                                                                 
 _refln_index_l                                                                 
 _refln_F_squared_calc                                                          
 _refln_F_squared_meas                                                          
 _refln_F_squared_sigma                                                         
 _refln_observed_status                                                         
   2   0   0     181520.16     167983.69      2368.16 o                         
   4   0   0     194531.38     189397.53      1585.34 o                         
   6   0   0      47324.64      51344.11       500.06 o                         
   8   0   0        535.75        366.44        15.49 o                         
  10   0   0       1938.81       1817.30        39.78 o                         
  12   0   0      10984.22      10676.48       164.44 o                         
  14   0   0        195.60        237.55        65.33 o                         
   2   1   0      40357.95      40338.15       247.34 o                         
   4   1   0      31108.63      32501.62       291.95 o                         
   6   1   0       2616.92       3396.35        28.92 o                         
   8   1   0       5571.04       5727.19        46.48 o                         
  10   1   0       4062.50       3570.55        43.21 o                         
  12   1   0       1706.40       1942.93        38.54 o                         
  14   1   0       7222.96       7078.20       236.56 o                         
   0   2   0      35749.96      30691.73       326.18 o                         
   2   2   0        344.02        345.95         5.43 o                         
   4   2   0      11947.59      11768.41        73.29 o                         
   6   2   0        250.89        280.92         7.54 o                         
   8   2   0       3786.12       3788.27        34.81 o                         
  10   2   0         63.96         54.96        11.06 o                         
  12   2   0       6827.48       6859.01        99.75 o                         
  14   2   0        337.08        326.57        50.16 o                         
   2   3   0      18135.32      18040.52       120.69 o                         
   4   3   0         92.51         92.16         7.30 o                         
   6   3   0      18296.05      18801.62       115.84 o                         
   8   3   0        114.05        101.72         7.57 o                         
  10   3   0       7067.96       7066.69        70.42 o                         
  12   3   0        360.93        279.30        22.91 o                         
  14   3   0       3621.58       3354.12       105.56 o                         
   0   4   0      23251.08      22997.99       190.76 o                         
   2   4   0        245.89        259.74         6.52 o                         
   4   4   0       9141.13       8722.81        61.44 o                         
   6   4   0        154.02        185.37         6.66 o                         
   8   4   0       5111.54       5083.09        42.03 o                         
  10   4   0        260.61        228.62        14.51 o                         
  12   4   0       3153.25       3008.52        58.42 o                         
  14   4   0         16.74        -28.08        28.08 o                         
   2   5   0       5937.56       5817.56        39.75 o                         
   4   5   0        209.66        178.32         6.59 o                         
   6   5   0      12424.08      11979.06        79.81 o                         
   8   5   0        151.52        193.11         7.91 o                         
  10   5   0       7372.30       7264.84        72.08 o                         
  12   5   0        181.96        122.77        21.65 o                         
  14   5   0       1101.18       1167.70        62.29 o                         
   0   6   0      70384.57      69037.05       565.34 o                         
   2   6   0       5228.58       5581.64        38.52 o                         
   4   6   0      65668.21      65735.32       428.80 o                         
   6   6   0       1453.75       1572.58        21.06 o                         
   8   6   0      31751.69      31582.14       215.57 o                         
  10   6   0        293.80        308.80        19.79 o                         
  12   6   0       7694.08       7434.15       124.18 o                         
  14   6   0          5.67        -63.72        63.72 o                         
   2   7   0       3716.36       3177.43        25.55 o                         
   4   7   0        213.40        246.23         8.80 o                         
   6   7   0      12794.40      12699.16        89.77 o                         
   8   7   0         65.13         78.22         8.09 o                         
  10   7   0       3209.41       3159.30        48.13 o                         
  12   7   0        129.13         65.14        26.12 o                         
  14   7   0       1626.84       1507.85        74.86 o                         
   0   8   0      19536.27      19482.41       191.23 o                         
   2   8   0          2.16         -4.33         4.33 o                         
   4   8   0      12285.61      12203.23        92.83 o                         
   6   8   0        380.49        403.83        10.57 o                         
   8   8   0       3680.53       3674.70        40.20 o                         
  10   8   0          9.16        -13.57        13.57 o                         
  12   8   0       4231.69       4110.34        90.30 o                         
  14   8   0        112.53         81.50        90.58 o                         
   2   9   0      24671.30      23658.84       159.52 o                         
   4   9   0       3609.94       3324.75        39.23 o                         
   6   9   0       2348.49       2484.72        26.69 o                         
   8   9   0        760.92        773.73        18.71 o                         
  10   9   0       2202.11       2118.96        41.11 o                         
  12   9   0       2596.98       2598.00        73.03 o                         
  14   9   0       5344.47       5246.63       133.42 o                         
   0  10   0      39767.51      39217.42       357.28 o                         
   2  10   0       2906.06       2784.68        28.54 o                         
   4  10   0       9199.31       9142.10        68.26 o                         
   6  10   0       2380.15       2337.44        26.03 o                         
   8  10   0        580.13        618.06        17.74 o                         
  10  10   0        278.44        322.26        22.59 o                         
  12  10   0       6008.30       5963.38       138.67 o                         
  14  10   0        341.59        299.90        55.43 o                         
   2  11   0      19462.81      18410.70       143.02 o                         
   4  11   0       7658.58       7818.73        61.32 o                         
   6  11   0        254.86        273.77        10.84 o                         
   8  11   0        683.88        685.13        19.17 o                         
  10  11   0       1570.93       1556.24        44.97 o                         
  12  11   0       1381.97       1301.23        63.84 o                         
  14  11   0       4023.16       3889.68       113.69 o                         
   0  12   0     102800.34     101617.56       927.12 o                         
   2  12   0       4197.39       4189.83        35.90 o                         
   4  12   0      23875.97      23875.94       214.50 o                         
   6  12   0        523.04        482.41        14.56 o                         
   8  12   0       3811.53       3924.31        49.67 o                         
  10  12   0       1763.21       1693.14        56.55 o                         
  12  12   0       9629.90       9774.54       202.10 o                         
  14  12   0          4.98        -97.99        97.99 o                         
   2  13   0      10243.22      10025.69        98.52 o                         
   4  13   0       2119.14       2168.94        24.74 o                         
   6  13   0       1527.92       1619.95        26.87 o                         
   8  13   0        607.40        622.71        22.73 o                         
  10  13   0       3872.39       3809.67       110.76 o                         
  12  13   0         47.86        -14.35        53.43 o                         
  14  13   0       2319.98       2276.46       205.88 o                         
   0  14   0       5253.96       5182.61        61.23 o                         
   2  14   0        174.15        194.21         9.44 o                         
   4  14   0       5019.53       4995.20        45.93 o                         
   6  14   0         81.09         68.67        10.98 o                         
   8  14   0       3702.72       3548.39        63.65 o                         
  10  14   0         66.56         29.61        26.14 o                         
  12  14   0       1899.97       1838.50        87.85 o                         
   2  15   0       3932.91       3951.58        41.19 o                         
   4  15   0        766.93        739.79        19.86 o                         
   6  15   0      11218.81      10889.80       139.96 o                         
   8  15   0        186.75        177.61        19.98 o                         
  10  15   0       2850.86       2771.05        88.93 o                         
  12  15   0         18.78        -31.43        55.43 o                         
   0  16   0       8782.88       8794.39       100.14 o                         
   2  16   0          0.17          8.17         8.41 o                         
   4  16   0       7168.33       7072.00        69.08 o                         
   6  16   0        365.00        407.25        21.27 o                         
   8  16   0       3987.47       4055.63        98.86 o                         
  10  16   0       1552.25       1614.51        86.16 o                         
  12  16   0        831.62        751.57        82.76 o                         
   2  17   0       5375.31       5387.07        57.97 o                         
   4  17   0        530.00        497.50        17.57 o                         
   6  17   0       1199.87       1435.01        36.88 o                         
   8  17   0        527.82        491.38        32.53 o                         
  10  17   0       2823.86       2793.30       112.87 o                         
  12  17   0          0.03        -29.69        51.47 o                         
   0  18   0      62081.40      60910.45       716.17 o                         
   2  18   0       4025.42       3980.04        47.55 o                         
   4  18   0      17073.19      16385.53       155.93 o                         
   6  18   0       3420.28       3281.61        61.83 o                         
   8  18   0       1615.06       1681.38        93.15 o                         
  10  18   0         23.74        -31.26        37.67 o                         
  12  18   0       1984.78       2010.30       148.47 o                         
   2  19   0       3255.55       3315.79        50.59 o                         
   4  19   0        822.88        819.35        26.85 o                         
   6  19   0        284.80        330.33        28.61 o                         
   8  19   0        694.38        713.94        50.47 o                         
  10  19   0       1536.47       1432.04       101.79 o                         
   0  20   0       5633.44       5765.03       113.48 o                         
   2  20   0        187.98        203.50        16.52 o                         
   4  20   0       1328.03       1374.01        34.94 o                         
   6  20   0          9.49          8.49        32.57 o                         
   8  20   0        516.08        483.95        58.93 o                         
  10  20   0        630.65        601.34        76.17 o                         
   2  21   0       5833.03       5855.45        85.55 o                         
   4  21   0       1845.04       1858.74        50.13 o                         
   6  21   0        141.54         72.54        36.39 o                         
   8  21   0        675.51        711.66        68.10 o                         
  10  21   0       1428.25       1234.34       103.63 o                         
   0  22   0      11488.78      11523.92       221.64 o                         
   2  22   0       1711.90       1825.72        54.79 o                         
   4  22   0       1169.99       1239.18        56.38 o                         
   6  22   0        562.37        490.90        57.94 o                         
   8  22   0          9.34         16.27        60.38 o                         
   2  23   0       2040.22       2071.16        66.27 o                         
   4  23   0        220.27        186.42        45.34 o                         
   6  23   0        619.18        630.49        65.45 o                         
   8  23   0        244.02        248.82        60.88 o                         
   0  24   0       2449.08       2440.09       101.08 o                         
   2  24   0        342.34        363.11        59.99 o                         
   4  24   0       3575.75       3517.28       126.31 o                         
   6  24   0        382.38        328.45        62.76 o                         
   8  24   0       3829.66       4108.29       204.89 o                         
   2  25   0        441.03        494.68        55.49 o                         
   4  25   0        157.95        219.57        55.49 o                         
   6  25   0       2237.92       2414.10       154.41 o                         
   2  26   0        182.18        179.34        43.34 o                         
   4  26   0       2098.38       1904.06       137.58 o                         
   2  27   0        997.79       1108.61       100.52 o                         
   1   0   1      18160.71      18033.81       120.78 o                         
   2   0   1       9338.84       9442.41        53.80 o                         
   3   0   1       5420.62       5647.40        36.14 o                         
   4   0   1       4589.40       4926.36        33.89 o                         
   5   0   1       6754.18       7072.19        49.84 o                         
   6   0   1        274.58        338.16         8.32 o                         
   7   0   1       3592.88       3596.92        37.70 o                         
   8   0   1       1280.53       1306.17        15.75 o                         
   9   0   1        578.54        588.87        13.77 o                         
  10   0   1        918.03        819.29        20.69 o                         
  11   0   1       5995.85       5823.96        70.65 o                         
  12   0   1        581.07        655.35        24.99 o                         
  13   0   1       2295.14       2351.39        70.38 o                         
  14   0   1       1839.77       1861.19        89.45 o                         
  15   0   1        744.51        787.83        69.28 o                         
   0   1   1       9496.55       8875.80       373.60 o                         
   1   1   1       9880.32      10260.60        44.13 o                         
   2   1   1         99.30         97.52         2.23 o                         
   3   1   1      13001.65      13274.29        56.01 o                         
   4   1   1       3655.91       3686.36        19.25 o                         
   5   1   1         30.96         13.19         3.29 o                         
   6   1   1        270.74        287.99         5.53 o                         
   7   1   1       1160.20       1277.31        15.09 o                         
   8   1   1        767.45        785.03         9.82 o                         
   9   1   1        904.88        847.85        11.29 o                         
  10   1   1          8.66         -1.60         7.39 o                         
  11   1   1        969.43        831.55        20.53 o                         
  12   1   1       1665.38       1610.91        31.65 o                         
  13   1   1       2251.07       2211.54        41.86 o                         
  14   1   1         62.15         40.31        24.20 o                         
  15   1   1       2071.35       2042.84        69.23 o                         
   1   2   1      14132.56      14257.25        63.91 o                         
   2   2   1       5450.94       5618.82        25.58 o                         
   3   2   1       3556.88       3578.94        17.30 o                         
   4   2   1       2456.96       2752.80        15.84 o                         
   5   2   1       7098.98       7098.87        35.69 o                         
   6   2   1      23558.17      24766.94       115.08 o                         
   7   2   1       4276.66       4092.52        27.69 o                         
   8   2   1        986.21       1224.21        11.75 o                         
   9   2   1       1103.76       1114.18        12.71 o                         
  10   2   1       2214.70       2291.51        23.35 o                         
  11   2   1       5117.77       4961.45        45.46 o                         
  12   2   1         52.03         -1.22        10.55 o                         
  13   2   1       2155.22       2134.86        57.85 o                         
  14   2   1       1003.97        972.12        60.29 o                         
  15   2   1        792.03        815.78        49.26 o                         
   0   3   1      62140.06      60413.98       360.79 o                         
   1   3   1      41254.20      42564.86       176.48 o                         
   2   3   1      32567.69      32976.04       135.81 o                         
   3   3   1      22074.69      23226.11        98.89 o                         
   4   3   1        391.54        328.41         4.76 o                         
   5   3   1      13706.29      13778.32        62.97 o                         
   6   3   1       9691.57      10489.70        50.64 o                         
   7   3   1       3601.59       3597.38        24.54 o                         
   8   3   1       9589.74      10007.51        50.00 o                         
   9   3   1       8609.93       8506.26        49.83 o                         
  10   3   1        134.21        100.09         8.91 o                         
  11   3   1       3301.27       3194.32        40.86 o                         
  12   3   1        916.49        926.50        24.15 o                         
  13   3   1       3299.64       3311.29        60.82 o                         
  14   3   1         74.33         12.16        29.17 o                         
  15   3   1       1981.32       2045.94        69.03 o                         
   1   4   1      12499.34      12548.19        53.09 o                         
   2   4   1       5667.99       5701.46        25.43 o                         
   3   4   1       2950.08       2881.56        15.10 o                         
   4   4   1       2863.63       2969.62        16.39 o                         
   5   4   1       6596.91       6433.62        32.12 o                         
   6   4   1      20636.20      20350.82        94.62 o                         
   7   4   1       4354.80       4228.10        24.78 o                         
   8   4   1        376.09        349.02         7.36 o                         
   9   4   1       2082.25       2096.56        19.02 o                         
  10   4   1       4688.46       4909.97        39.58 o                         
  11   4   1       3099.33       3015.81        40.75 o                         
  12   4   1        753.48        806.59        24.03 o                         
  13   4   1       1659.40       1629.36        45.60 o                         
  14   4   1         74.14         24.61        33.79 o                         
  15   4   1        505.97        538.54        42.41 o                         
   0   5   1       2134.23       2303.68        18.03 o                         
   1   5   1       9216.51       9563.87        41.24 o                         
   2   5   1        536.22        565.58         5.64 o                         
   3   5   1       6691.71       6698.73        32.37 o                         
   4   5   1       3978.00       3868.69        20.93 o                         
   5   5   1       3625.92       3517.59        19.26 o                         
   6   5   1         47.17         50.33         3.76 o                         
   7   5   1       4363.33       4352.56        25.52 o                         
   8   5   1       4428.10       4369.49        28.30 o                         
   9   5   1        768.95        804.88        11.93 o                         
  10   5   1       1820.95       1838.70        22.29 o                         
  11   5   1       2537.16       2405.15        38.54 o                         
  12   5   1          4.84         -9.34        14.27 o                         
  13   5   1        342.18        299.67        30.35 o                         
  14   5   1         40.58         27.43        22.59 o                         
  15   5   1        666.29        668.81        53.07 o                         
   1   6   1       2274.12       2176.31        12.90 o                         
   2   6   1         78.12         65.28         3.10 o                         
   3   6   1       8677.02       8729.99        41.53 o                         
   4   6   1       5162.53       5087.60        26.00 o                         
   5   6   1       4786.30       4807.29        25.46 o                         
   6   6   1      12163.98      11885.60        58.61 o                         
   7   6   1       6006.49       6071.34        34.58 o                         
   8   6   1        319.00        309.92         7.80 o                         
   9   6   1       3237.80       3228.30        26.55 o                         
  10   6   1       2833.62       2846.73        29.90 o                         
  11   6   1       1642.76       1666.43        26.85 o                         
  12   6   1       1190.47       1132.23        32.00 o                         
  13   6   1        843.89        809.17        36.80 o                         
  14   6   1         72.31        -14.21        38.31 o                         
  15   6   1        582.45        559.56        43.67 o                         
   0   7   1         99.59         96.16         4.76 o                         
   1   7   1       3702.39       3734.76        20.63 o                         
   2   7   1       1208.78       1146.07         9.08 o                         
   3   7   1       3545.99       3514.08        19.27 o                         
   4   7   1       3302.41       3142.40        18.48 o                         
   5   7   1       1191.97       1111.64        10.18 o                         
   6   7   1         25.20         16.10         3.94 o                         
   7   7   1       1746.45       1757.96        15.85 o                         
   8   7   1       4165.76       4129.93        30.19 o                         
   9   7   1       1005.93       1023.38        15.52 o                         
  10   7   1       1869.20       1840.14        24.30 o                         
  11   7   1       1714.54       1645.66        29.55 o                         
  12   7   1         87.12         48.46        22.67 o                         
  13   7   1        931.59        923.21        42.33 o                         
  14   7   1         42.59         29.54        26.12 o                         
  15   7   1       1137.12       1072.46        58.13 o                         
   1   8   1      16975.02      17367.67        82.10 o                         
   2   8   1       9590.31      10163.38        49.68 o                         
   3   8   1        664.63        537.66         7.36 o                         
   4   8   1          1.00          2.99         3.60 o                         
   5   8   1       4352.53       4296.25        25.16 o                         
   6   8   1       5409.73       5246.19        31.61 o                         
   7   8   1       2701.06       2616.14        19.90 o                         
   8   8   1        181.66        178.70         7.83 o                         
   9   8   1        406.36        454.51        12.08 o                         
  10   8   1       3379.08       3293.63        36.82 o                         
  11   8   1       6041.47       5853.54        65.55 o                         
  12   8   1          2.41         10.52        16.37 o                         
  13   8   1       2546.50       2370.36        63.33 o                         
  14   8   1       1076.13       1049.26        63.89 o                         
  15   8   1        573.66        567.30        44.54 o                         
   0   9   1      43463.08      42369.61       276.80 o                         
   1   9   1      14358.38      13891.61        68.15 o                         
   2   9   1       4006.48       4308.64        26.51 o                         
   3   9   1       9336.11       8862.29        44.32 o                         
   4   9   1       5955.98       5915.74        32.14 o                         
   5   9   1       3175.28       3181.77        21.51 o                         
   6   9   1       2461.33       2581.27        19.44 o                         
   7   9   1         61.44         54.53         5.03 o                         
   8   9   1          2.73         -0.36         6.33 o                         
   9   9   1      13711.00      13513.45        88.83 o                         
  10   9   1          0.17          1.76        10.18 o                         
  11   9   1       2445.97       2416.06        46.79 o                         
  12   9   1        219.16        178.57        39.76 o                         
  13   9   1       6209.46       6169.45       102.27 o                         
  14   9   1          4.07        -12.57        25.78 o                         
  15   9   1       4476.05       4300.54        97.61 o                         
   1  10   1      16143.22      15503.93        73.32 o                         
   2  10   1       8900.72       8777.54        45.56 o                         
   3  10   1        436.89        416.61         6.75 o                         
   4  10   1       1439.89       1362.60        12.44 o                         
   5  10   1       4805.86       4705.58        29.37 o                         
   6  10   1        870.58        908.29        11.51 o                         
   7  10   1        771.45        827.34        12.60 o                         
   8  10   1        418.20        405.01        10.78 o                         
   9  10   1        108.78        116.02         9.92 o                         
  10  10   1       1833.70       1782.06        32.84 o                         
  11  10   1       4641.73       4622.38        70.87 o                         
  12  10   1        233.78        184.28        37.58 o                         
  13  10   1       2022.37       1969.43        54.91 o                         
  14  10   1       1980.83       1937.98        61.23 o                         
   0  11   1      10513.77      10606.08        72.91 o                         
   1  11   1       8180.90       7901.84        42.46 o                         
   2  11   1        772.57        802.41         9.47 o                         
   3  11   1      10567.37      10067.53        51.06 o                         
   4  11   1       1898.61       1801.94        13.75 o                         
   5  11   1        152.79        195.86         6.42 o                         
   6  11   1        107.87         89.62         6.10 o                         
   7  11   1        935.55        957.08        14.44 o                         
   8  11   1        384.24        406.10        11.89 o                         
   9  11   1        518.66        542.28        17.09 o                         
  10  11   1        220.52        214.75        15.99 o                         
  11  11   1        467.45        424.71        31.38 o                         
  12  11   1       1961.99       1863.24        53.63 o                         
  13  11   1       1440.87       1356.91        57.42 o                         
  14  11   1         76.50         -4.06        44.44 o                         
   1  12   1       6670.97       6263.68        36.04 o                         
   2  12   1       1920.56       1820.13        15.20 o                         
   3  12   1       2028.64       2062.78        16.28 o                         
   4  12   1        271.89        296.63         6.53 o                         
   5  12   1       3485.65       3440.69        25.05 o                         
   6  12   1        386.57        388.73         9.81 o                         
   7  12   1       1523.50       1535.55        18.41 o                         
   8  12   1        507.19        536.19        13.53 o                         
   9  12   1        546.81        526.75        18.43 o                         
  10  12   1       1975.59       1938.35        42.12 o                         
  11  12   1       2561.51       2570.47        54.85 o                         
  12  12   1          0.53        -23.87        23.87 o                         
  13  12   1       1101.94       1034.21        73.25 o                         
  14  12   1        989.04        950.32        56.01 o                         
   0  13   1        212.33        203.41         8.16 o                         
   1  13   1       3048.73       2969.61        21.47 o                         
   2  13   1          5.59         11.35         4.48 o                         
   3  13   1       3708.05       3581.37        23.42 o                         
   4  13   1        155.65        146.38         5.81 o                         
   5  13   1        326.08        327.42         8.26 o                         
   6  13   1         99.03        105.61         7.58 o                         
   7  13   1        687.50        684.01        13.88 o                         
   8  13   1        498.76        482.64        14.68 o                         
   9  13   1       1004.99       1008.39        25.85 o                         
  10  13   1         11.90        -21.20        21.20 o                         
  11  13   1       1553.75       1483.93        44.51 o                         
  12  13   1        564.06        524.43        52.41 o                         
  13  13   1        647.73        610.41        40.79 o                         
  14  13   1          8.68        -26.80        78.86 o                         
   1  14   1       4322.29       4335.68        28.50 o                         
   2  14   1        556.58        621.89         9.78 o                         
   3  14   1       1654.96       1569.94        14.58 o                         
   4  14   1       3200.27       3108.78        22.69 o                         
   5  14   1       2595.29       2622.94        22.85 o                         
   6  14   1      12176.93      11757.93        86.40 o                         
   7  14   1       2162.08       2205.18        27.28 o                         
   8  14   1        271.06        269.84        13.66 o                         
   9  14   1        921.09        914.02        28.68 o                         
  10  14   1       2804.15       2770.35        52.67 o                         
  11  14   1       2005.46       2001.01        59.50 o                         
  12  14   1        196.85         94.35        37.91 o                         
  13  14   1        902.90        862.11        64.24 o                         
   0  15   1      14328.99      14138.98       112.00 o                         
   1  15   1       7773.67       7736.25        48.45 o                         
   2  15   1      12057.60      11860.81        67.53 o                         
   3  15   1       4718.23       4761.06        30.34 o                         
   4  15   1       1083.38       1146.08        14.78 o                         
   5  15   1       5313.90       5185.08        40.33 o                         
   6  15   1       5424.35       5329.86        45.16 o                         
   7  15   1       2631.97       2702.42        34.71 o                         
   8  15   1       8816.62       8452.60        84.06 o                         
   9  15   1       2065.77       2030.41        42.20 o                         
  10  15   1        946.82        852.74        38.81 o                         
  11  15   1       1522.51       1437.14        53.30 o                         
  12  15   1        174.75         39.05        48.92 o                         
  13  15   1        903.24        896.22        78.29 o                         
   1  16   1       1175.43       1238.96        15.36 o                         
   2  16   1         12.41         27.27         6.13 o                         
   3  16   1       2013.85       2010.27        18.35 o                         
   4  16   1       3186.55       3048.67        27.65 o                         
   5  16   1       2202.22       2348.08        26.19 o                         
   6  16   1       9409.82       9020.67        74.79 o                         
   7  16   1       1876.69       1911.75        31.14 o                         
   8  16   1       1009.22        984.10        27.93 o                         
   9  16   1       1635.54       1761.21        54.72 o                         
  10  16   1        761.83        724.32        41.41 o                         
  11  16   1        573.75        546.18        40.51 o                         
  12  16   1        277.61        233.69        41.30 o                         
  13  16   1        477.02        353.92        48.00 o                         
   0  17   1       1668.69       1648.16        26.30 o                         
   1  17   1       2417.03       2416.51        22.11 o                         
   2  17   1        255.44        286.05         9.14 o                         
   3  17   1       1839.75       1819.88        20.82 o                         
   4  17   1       3594.88       3575.25        33.07 o                         
   5  17   1       1369.13       1361.55        22.12 o                         
   6  17   1         50.33         73.51        11.35 o                         
   7  17   1       1261.48       1331.04        30.17 o                         
   8  17   1       2055.09       2159.86        49.96 o                         
   9  17   1        381.87        407.80        35.93 o                         
  10  17   1       1029.38       1020.32        48.41 o                         
  11  17   1        610.14        556.60        51.20 o                         
  12  17   1          7.43          0.05        34.61 o                         
   1  18   1       1662.80       1690.58        20.77 o                         
   2  18   1        519.75        509.49        12.60 o                         
   3  18   1       1187.92       1201.40        18.75 o                         
   4  18   1         43.20         59.41         9.54 o                         
   5  18   1       1467.19       1441.04        25.97 o                         
   6  18   1       1173.70       1251.44        27.14 o                         
   7  18   1       1372.11       1445.97        35.47 o                         
   8  18   1         14.96         25.04        19.28 o                         
   9  18   1        661.73        615.21        43.70 o                         
  10  18   1        319.48        271.33        37.23 o                         
  11  18   1       1246.24       1233.55        81.43 o                         
  12  18   1          0.18        -47.20        47.20 o                         
   0  19   1         10.25         25.52        12.34 o                         
   1  19   1       1226.75       1273.35        20.61 o                         
   2  19   1        207.29        220.84        11.05 o                         
   3  19   1       1602.98       1580.84        22.16 o                         
   4  19   1        487.53        542.60        17.57 o                         
   5  19   1         58.27         47.95        12.23 o                         
   6  19   1          9.96          6.47        13.52 o                         
   7  19   1        148.44        165.60        20.68 o                         
   8  19   1        535.55        478.24        39.04 o                         
   9  19   1        491.55        460.74        39.96 o                         
  10  19   1         79.75        -12.89        41.14 o                         
  11  19   1        423.88        403.30        48.91 o                         
   1  20   1       4031.53       4112.77        41.84 o                         
   2  20   1       3441.59       3378.04        38.43 o                         
   3  20   1        354.76        406.87        15.76 o                         
   4  20   1        160.90        185.75        14.92 o                         
   5  20   1       1300.28       1282.45        32.66 o                         
   6  20   1       1889.91       1825.75        49.16 o                         
   7  20   1        632.01        648.44        37.77 o                         
   8  20   1         62.35          6.83        25.82 o                         
   9  20   1         71.09         23.94        31.97 o                         
  10  20   1        398.66        350.90        48.86 o                         
  11  20   1       2251.52       2451.40        93.25 o                         
   0  21   1       1236.57       1273.27        33.32 o                         
   1  21   1       3450.07       3548.87        43.85 o                         
   2  21   1         79.31        192.07        13.57 o                         
   3  21   1       3807.52       3807.65        50.54 o                         
   4  21   1         93.01        114.95        16.67 o                         
   5  21   1        294.51        303.79        29.33 o                         
   6  21   1         17.82         32.41        20.38 o                         
   7  21   1         72.61         61.18        27.16 o                         
   8  21   1          5.38        -19.70        24.73 o                         
   9  21   1       1848.67       1863.41        80.96 o                         
  10  21   1        406.08        445.45        50.71 o                         
   1  22   1       2621.81       2752.21        43.44 o                         
   2  22   1       2288.90       2319.63        41.41 o                         
   3  22   1        142.84        150.02        17.03 o                         
   4  22   1        637.18        620.33        29.36 o                         
   5  22   1        961.33        983.94        51.19 o                         
   6  22   1        174.42        195.85        31.65 o                         
   7  22   1        241.05        226.45        34.16 o                         
   8  22   1         42.52         50.92        33.70 o                         
   9  22   1         64.39         38.01        34.77 o                         
   0  23   1       1653.71       1616.82        50.14 o                         
   1  23   1       1577.85       1680.20        34.45 o                         
   2  23   1         35.55        123.20        19.95 o                         
   3  23   1       1697.84       1782.27        47.50 o                         
   4  23   1        598.74        625.38        41.73 o                         
   5  23   1        304.64        321.06        34.80 o                         
   6  23   1          3.26         39.19        27.62 o                         
   7  23   1        479.30        571.46        54.11 o                         
   8  23   1        275.24        240.03        43.40 o                         
   1  24   1        442.60        523.71        34.52 o                         
   2  24   1         36.68         35.70        19.93 o                         
   3  24   1        523.37        543.69        33.63 o                         
   4  24   1        297.61        308.36        34.71 o                         
   5  24   1        528.51        591.60        44.65 o                         
   6  24   1       1202.59       1147.83        70.15 o                         
   7  24   1        746.80        816.98        63.45 o                         
   8  24   1          8.50         -7.53        35.04 o                         
   0  25   1        105.78        160.15        33.12 o                         
   1  25   1        318.53        390.98        31.75 o                         
   2  25   1        354.61        404.02        33.39 o                         
   3  25   1        175.09        225.67        31.43 o                         
   4  25   1        256.44        254.13        33.98 o                         
   5  25   1        278.51        330.12        44.63 o                         
   6  25   1         81.79        102.98        36.68 o                         
   1  26   1       1108.49       1145.46        53.80 o                         
   2  26   1        196.34        240.54        36.64 o                         
   3  26   1        359.02        440.61        44.10 o                         
   4  26   1        454.07        510.47        50.30 o                         
   5  26   1        648.15        731.80        59.69 o                         
   0  27   1        228.80        199.94        71.26 o                         
   1  27   1        681.16        625.55       100.96 o                         
   2  27   1         87.46        153.99        32.80 o                         
   3  27   1        319.86        435.21        56.98 o                         
   0   0   2      65385.69      66265.20       990.31 o                         
   1   0   2      41512.16      43170.01       356.23 o                         
   2   0   2      34834.88      35637.75       237.26 o                         
   3   0   2      22282.85      23234.83       143.06 o                         
   4   0   2        324.97        274.11         6.79 o                         
   5   0   2      14375.70      14433.28        98.15 o                         
   6   0   2      10996.64      11881.40        81.27 o                         
   7   0   2       4356.99       4318.97        37.44 o                         
   8   0   2       9805.14      10276.79        79.55 o                         
   9   0   2       7921.12       7652.70        75.43 o                         
  10   0   2        101.32         81.77        11.44 o                         
  11   0   2       3011.62       2921.66        46.08 o                         
  12   0   2        954.53        914.42        32.51 o                         
  13   0   2       3886.65       3847.70       121.23 o                         
  14   0   2         34.69         15.84        45.53 o                         
  15   0   2       2297.81       2165.41       128.67 o                         
   1   1   2      10718.88      10918.17        59.20 o                         
   2   1   2       4356.46       4360.39        22.40 o                         
   3   1   2       3765.60       3714.62        19.51 o                         
   4   1   2       1859.58       2078.23        12.90 o                         
   5   1   2       7068.61       6997.71        35.30 o                         
   6   1   2      17260.19      17846.97        81.61 o                         
   7   1   2       4586.22       4416.15        26.46 o                         
   8   1   2        412.09        450.66         8.21 o                         
   9   1   2       1742.52       1756.28        16.09 o                         
  10   1   2       2766.87       2957.55        29.30 o                         
  11   1   2       3692.95       3521.92        38.29 o                         
  12   1   2         50.97         66.66        14.62 o                         
  13   1   2       1341.28       1354.37        33.37 o                         
  14   1   2        378.54        368.57        35.09 o                         
  15   1   2       1099.97       1137.57        57.06 o                         
   0   2   2       5553.80       5865.37        47.29 o                         
   1   2   2       8528.45       8815.05        42.84 o                         
   2   2   2         68.94         65.55         2.83 o                         
   3   2   2       5747.32       5788.87        27.54 o                         
   4   2   2       2133.84       2109.52        13.40 o                         
   5   2   2       4254.50       4073.77        22.32 o                         
   6   2   2         91.62         86.61         4.41 o                         
   7   2   2       4003.74       3872.00        23.53 o                         
   8   2   2        932.08        905.53        12.84 o                         
   9   2   2       1449.56       1540.83        15.13 o                         
  10   2   2         53.76         45.76         7.26 o                         
  11   2   2       2787.23       2651.20        28.95 o                         
  12   2   2        705.72        658.85        24.40 o                         
  13   2   2        681.63        684.69        44.65 o                         
  14   2   2          5.42         40.51        23.18 o                         
  15   2   2        929.07        957.22        52.50 o                         
   1   3   2       4616.23       4597.33        23.81 o                         
   2   3   2       2487.77       2491.63        14.20 o                         
   3   3   2       5108.38       4903.30        24.02 o                         
   4   3   2        228.56        254.61         4.54 o                         
   5   3   2       3897.38       3849.81        21.45 o                         
   6   3   2        441.87        460.88         7.09 o                         
   7   3   2       6240.00       6203.08        34.46 o                         
   8   3   2        390.62        377.25         7.44 o                         
   9   3   2       3211.51       3150.09        22.96 o                         
  10   3   2        851.30        822.84        14.40 o                         
  11   3   2       1297.81       1270.81        20.31 o                         
  12   3   2        225.92        205.52        21.58 o                         
  13   3   2        265.35        205.30        43.65 o                         
  14   3   2        784.35        782.88        40.72 o                         
  15   3   2        985.32       1011.07        54.71 o                         
   0   4   2       6724.73       6934.81        44.87 o                         
   1   4   2       7361.35       7616.51        36.29 o                         
   2   4   2        243.11        248.04         4.16 o                         
   3   4   2       2131.00       2250.30        13.22 o                         
   4   4   2       2124.92       2109.72        13.23 o                         
   5   4   2      12551.88      12021.67        58.61 o                         
   6   4   2        356.75        365.83         6.50 o                         
   7   4   2      10551.56      10151.26        51.83 o                         
   8   4   2        411.93        431.25         7.98 o                         
   9   4   2        807.46        942.95        13.45 o                         
  10   4   2          1.86         -7.94         7.94 o                         
  11   4   2       6411.37       6281.32        56.51 o                         
  12   4   2       1559.90       1538.21        32.30 o                         
  13   4   2        117.85         57.37        18.34 o                         
  14   4   2        221.75        142.80        57.50 o                         
  15   4   2        182.78        198.93        38.29 o                         
   1   5   2        373.56        452.09         5.61 o                         
   2   5   2      17628.60      18209.01        82.56 o                         
   3   5   2      18189.39      18772.70        86.75 o                         
   4   5   2       3305.48       3451.25        20.47 o                         
   5   5   2       6642.82       6608.85        35.41 o                         
   6   5   2        990.95        988.02        11.34 o                         
   7   5   2      10682.99      10624.74        55.43 o                         
   8   5   2        542.56        491.32         8.69 o                         
   9   5   2      10842.60      10522.75        62.74 o                         
  10   5   2       1661.89       1625.55        20.84 o                         
  11   5   2         56.08         43.40        10.55 o                         
  12   5   2        721.74        704.33        30.32 o                         
  13   5   2          2.40         -1.89        15.94 o                         
  14   5   2       2608.66       2565.50        93.75 o                         
  15   5   2        846.88        816.09        53.03 o                         
   0   6   2      80860.70      81023.03       493.42 o                         
   1   6   2      55548.67      56252.36       251.15 o                         
   2   6   2      10162.14      11111.08        51.98 o                         
   3   6   2      28953.89      29562.41       132.58 o                         
   4   6   2       5407.68       5342.08        29.62 o                         
   5   6   2      40700.86      40816.45       195.97 o                         
   6   6   2       2827.85       3025.30        19.96 o                         
   7   6   2      45132.82      44845.41       203.71 o                         
   8   6   2        287.63        304.97         7.35 o                         
   9   6   2        570.46        488.25        11.14 o                         
  10   6   2        603.01        633.45        15.68 o                         
  11   6   2       2714.94       2865.36        35.68 o                         
  12   6   2        898.43        897.82        29.04 o                         
  13   6   2        330.88        281.25        48.82 o                         
  14   6   2         17.86         -6.67        21.02 o                         
  15   6   2       1053.01       1020.36        57.30 o                         
   1   7   2       1369.13       1775.93        12.61 o                         
   2   7   2      14472.50      15052.36        68.72 o                         
   3   7   2      16680.32      16894.05        79.28 o                         
   4   7   2       3241.49       3405.22        20.62 o                         
   5   7   2       5604.50       5523.76        32.34 o                         
   6   7   2        438.65        401.55         7.32 o                         
   7   7   2       9775.58       9612.07        51.36 o                         
   8   7   2        850.95        863.24        12.51 o                         
   9   7   2       8968.94       8829.00        57.89 o                         
  10   7   2       2634.10       2584.03        30.27 o                         
  11   7   2          6.38         10.59        10.08 o                         
  12   7   2         65.87         22.93        27.38 o                         
  13   7   2         34.99         19.75        18.55 o                         
  14   7   2       1766.85       1676.14        65.10 o                         
  15   7   2        994.84       1032.00        70.93 o                         
   0   8   2       5432.17       5563.89        41.08 o                         
   1   8   2       3818.78       3861.15        21.68 o                         
   2   8   2        134.68        131.98         4.60 o                         
   3   8   2       1617.08       1584.40        12.28 o                         
   4   8   2       1452.09       1364.10        11.59 o                         
   5   8   2       5391.83       5121.63        30.05 o                         
   6   8   2          0.01         -3.81         3.99 o                         
   7   8   2       3212.60       3108.76        22.23 o                         
   8   8   2        867.93        830.62        13.17 o                         
   9   8   2       1778.45       1753.73        22.78 o                         
  10   8   2          1.76          6.87         9.31 o                         
  11   8   2       2533.19       2477.92        38.37 o                         
  12   8   2       1042.64        978.57        38.51 o                         
  13   8   2        710.45        674.57        39.68 o                         
  14   8   2         28.97         -4.85        28.00 o                         
  15   8   2        833.38        821.77        59.91 o                         
   1   9   2       8952.50       8899.74        45.56 o                         
   2   9   2        172.04        152.82         7.42 o                         
   3   9   2       1548.90       1372.04        11.98 o                         
   4   9   2        637.80        641.60         9.61 o                         
   5   9   2       3246.74       3102.17        20.29 o                         
   6   9   2       2696.78       2602.27        18.76 o                         
   7   9   2       2380.79       2386.17        19.47 o                         
   8   9   2         42.37         55.45         7.15 o                         
   9   9   2        534.83        595.73        14.60 o                         
  10   9   2       1761.47       1791.63        27.65 o                         
  11   9   2       3434.35       3286.17        53.76 o                         
  12   9   2        101.11         47.33        32.35 o                         
  13   9   2        928.71        890.02        57.89 o                         
  14   9   2        149.11         28.47        62.85 o                         
  15   9   2        879.34        864.59        71.72 o                         
   0  10   2        994.49       1011.80        19.12 o                         
   1  10   2       5697.87       5602.84        31.60 o                         
   2  10   2          5.29          8.84         3.83 o                         
   3  10   2       6898.04       6597.76        36.30 o                         
   4  10   2        560.63        519.79         7.63 o                         
   5  10   2        843.02        834.16        11.07 o                         
   6  10   2          3.44          7.57         4.24 o                         
   7  10   2       2919.25       2901.93        24.17 o                         
   8  10   2        821.09        825.30        15.15 o                         
   9  10   2        151.61        182.71        11.50 o                         
  10  10   2        302.20        313.82        16.17 o                         
  11  10   2        947.49        940.97        37.95 o                         
  12  10   2        172.74        127.00        46.11 o                         
  13  10   2        819.87        762.61        93.37 o                         
  14  10   2         15.68         22.70        25.79 o                         
   1  11   2       1187.24       1000.93        12.11 o                         
   2  11   2       6005.17       6451.90        36.10 o                         
   3  11   2       8074.41       8283.74        43.52 o                         
   4  11   2         78.83         78.39         4.72 o                         
   5  11   2       4836.17       4878.87        31.92 o                         
   6  11   2       5720.70       5708.87        34.50 o                         
   7  11   2       4298.69       4283.20        33.24 o                         
   8  11   2         57.40         59.52         8.18 o                         
   9  11   2       2569.75       2526.11        32.31 o                         
  10  11   2       3430.77       3388.39        45.11 o                         
  11  11   2       1135.72       1238.09        37.99 o                         
  12  11   2         78.86          9.01        40.11 o                         
  13  11   2        397.74        310.74        84.98 o                         
  14  11   2        574.78        476.65        70.91 o                         
   0  12   2       2973.08       2911.32        34.04 o                         
   1  12   2      18110.64      18261.24        91.88 o                         
   2  12   2         73.68        108.06         5.23 o                         
   3  12   2      14736.09      14968.48        73.59 o                         
   4  12   2       2517.38       2397.63        17.95 o                         
   5  12   2       7751.44       7563.53        43.50 o                         
   6  12   2          1.61         31.00         5.38 o                         
   7  12   2      10124.90      10210.26        71.75 o                         
   8  12   2       1103.27       1120.22        20.93 o                         
   9  12   2        169.98        187.10        13.86 o                         
  10  12   2        191.86        189.44        20.04 o                         
  11  12   2       1452.68       1574.63        52.51 o                         
  12  12   2        114.55         32.73        42.19 o                         
  13  12   2        254.58        151.84        82.47 o                         
  14  12   2          2.53        -27.32        27.32 o                         
   1  13   2       1022.85        988.23        11.68 o                         
   2  13   2       1136.83       1148.22        12.06 o                         
   3  13   2       2333.25       2263.22        17.15 o                         
   4  13   2         50.38         68.57         5.26 o                         
   5  13   2       1703.18       1746.08        16.63 o                         
   6  13   2       1987.29       1968.78        18.76 o                         
   7  13   2       3540.95       3517.21        33.53 o                         
   8  13   2         34.46         29.16        10.80 o                         
   9  13   2       1775.08       1774.30        31.98 o                         
  10  13   2        888.46        905.73        32.82 o                         
  11  13   2       1109.66       1047.61        47.02 o                         
  12  13   2        125.42         32.76        46.23 o                         
  13  13   2        415.06        303.03        64.99 o                         
  14  13   2        688.02        668.09       183.60 o                         
   0  14   2       4351.07       4327.75        41.07 o                         
   1  14   2       2271.44       2356.78        20.01 o                         
   2  14   2        159.83        180.20         6.20 o                         
   3  14   2        406.78        482.22         8.82 o                         
   4  14   2       1489.27       1449.61        14.55 o                         
   5  14   2       6747.10       6484.38        41.70 o                         
   6  14   2         88.94        119.95         7.69 o                         
   7  14   2       3574.19       3644.36        38.55 o                         
   8  14   2        417.01        424.73        17.42 o                         
   9  14   2       1591.72       1603.19        38.82 o                         
  10  14   2         29.06         34.67        26.87 o                         
  11  14   2       3673.87       3692.28        82.07 o                         
  12  14   2       1187.97       1265.04        60.49 o                         
  13  14   2         21.68         -4.82        40.86 o                         
   1  15   2          6.99          1.42         5.45 o                         
   2  15   2       2148.87       2069.28        18.33 o                         
   3  15   2       4267.81       4255.05        28.76 o                         
   4  15   2        990.11       1008.71        13.28 o                         
   5  15   2       1299.90       1334.47        16.31 o                         
   6  15   2         25.85          8.81         8.47 o                         
   7  15   2       4640.12       4618.97        50.01 o                         
   8  15   2        565.72        590.26        21.49 o                         
   9  15   2       3524.40       3595.23        66.44 o                         
  10  15   2        390.93        351.86        27.25 o                         
  11  15   2         68.32         -1.05        42.20 o                         
  12  15   2        427.63        401.29        54.97 o                         
  13  15   2         22.33         18.97        33.72 o                         
   0  16   2       2019.46       2039.32        30.43 o                         
   1  16   2       1065.17       1152.99        15.27 o                         
   2  16   2        437.70        465.05        11.08 o                         
   3  16   2         80.51        116.20         6.76 o                         
   4  16   2         71.04         77.08         7.06 o                         
   5  16   2       5688.48       5641.24        54.15 o                         
   6  16   2        111.06        139.59        11.94 o                         
   7  16   2       5474.50       5506.64        61.10 o                         
   8  16   2         28.71         44.97        16.56 o                         
   9  16   2         33.63         19.06        19.08 o                         
  10  16   2        282.50        268.52        27.24 o                         
  11  16   2       2123.83       2084.91        64.14 o                         
  12  16   2        826.94        799.65        50.99 o                         
   1  17   2        292.88        319.95        10.41 o                         
   2  17   2       3443.82       3378.40        30.92 o                         
   3  17   2       4421.76       4367.10        35.70 o                         
   4  17   2        131.83        181.91         9.62 o                         
   5  17   2       2397.96       2472.82        33.65 o                         
   6  17   2       1884.02       1798.53        30.90 o                         
   7  17   2       3923.37       3930.38        58.45 o                         
   8  17   2          0.05         48.02        17.38 o                         
   9  17   2       3526.08       3512.67        72.23 o                         
  10  17   2        833.00        803.56        51.48 o                         
  11  17   2        168.33        121.29        59.64 o                         
  12  17   2        122.75         41.83        36.78 o                         
   0  18   2         83.53        105.18        14.18 o                         
   1  18   2       2775.57       2776.82        27.79 o                         
   2  18   2        619.81        682.56        15.21 o                         
   3  18   2        812.73        865.16        17.09 o                         
   4  18   2        151.24        196.26        12.37 o                         
   5  18   2       5265.85       5212.57        58.78 o                         
   6  18   2        962.05        984.07        28.14 o                         
   7  18   2       2204.93       2323.03        60.05 o                         
   8  18   2        862.75        850.00        34.34 o                         
   9  18   2       1497.46       1442.66        53.20 o                         
  10  18   2        142.09        117.10        33.46 o                         
  11  18   2       1304.01       1329.50        71.45 o                         
  12  18   2        805.10        672.46        77.26 o                         
   1  19   2       1114.86       1175.29        20.41 o                         
   2  19   2        883.82        922.83        18.87 o                         
   3  19   2        993.64       1023.33        19.66 o                         
   4  19   2          0.18          3.17        10.89 o                         
   5  19   2       1366.58       1394.72        31.17 o                         
   6  19   2       1280.68       1327.74        32.41 o                         
   7  19   2       1015.75       1050.39        37.19 o                         
   8  19   2         20.64         34.78        18.56 o                         
   9  19   2        593.45        597.91        44.53 o                         
  10  19   2        530.09        470.37        55.15 o                         
  11  19   2        758.08        802.17        61.09 o                         
   0  20   2       1235.90       1221.85        30.62 o                         
   1  20   2       2413.08       2433.81        30.55 o                         
   2  20   2         21.94         72.11        10.33 o                         
   3  20   2       2567.78       2514.10        39.32 o                         
   4  20   2       1319.99       1362.07        30.55 o                         
   5  20   2        395.10        420.47        23.12 o                         
   6  20   2         10.14         24.90        17.65 o                         
   7  20   2        399.63        407.65        37.69 o                         
   8  20   2        741.83        771.16        48.11 o                         
   9  20   2        656.62        688.14        54.83 o                         
  10  20   2        183.63        141.67        58.29 o                         
   1  21   2       3496.57       3472.91        43.14 o                         
   2  21   2        126.01        162.91        13.63 o                         
   3  21   2        198.06        233.75        17.06 o                         
   4  21   2        180.32        184.11        18.44 o                         
   5  21   2       1325.31       1377.78        43.79 o                         
   6  21   2       1216.79       1290.75        59.90 o                         
   7  21   2        122.95        170.16        31.65 o                         
   8  21   2         63.90         25.25        28.26 o                         
   9  21   2         30.99        -26.31        38.17 o                         
  10  21   2        202.34        198.56        47.83 o                         
   0  22   2         20.12         25.28        16.73 o                         
   1  22   2       1820.02       1929.35        35.36 o                         
   2  22   2        124.02        210.13        18.55 o                         
   3  22   2       2379.16       2380.95        50.21 o                         
   4  22   2        410.86        464.46        31.31 o                         
   5  22   2        257.33        304.81        30.39 o                         
   6  22   2          0.32          7.14        25.33 o                         
   7  22   2       1232.10       1308.16        62.14 o                         
   8  22   2        507.11        533.28        52.91 o                         
   9  22   2         22.71        -11.83        40.00 o                         
   1  23   2        171.28        203.77        17.46 o                         
   2  23   2       1539.91       1653.30        41.24 o                         
   3  23   2       1789.12       1939.01        59.84 o                         
   4  23   2         59.13        107.11        24.44 o                         
   5  23   2       1256.91       1325.94        60.08 o                         
   6  23   2        775.40        871.64        52.39 o                         
   7  23   2       1242.59       1236.61        72.48 o                         
   8  23   2          7.75         -6.33        34.86 o                         
   0  24   2       3913.01       4049.80       101.19 o                         
   1  24   2       2082.22       2249.95        67.16 o                         
   2  24   2        562.22        752.41        44.55 o                         
   3  24   2       1288.65       1392.07        48.54 o                         
   4  24   2        474.21        527.73        40.94 o                         
   5  24   2       2904.84       2947.44        83.84 o                         
   6  24   2        373.77        563.15        52.68 o                         
   7  24   2       4089.87       4093.67       122.89 o                         
   1  25   2        117.18        224.34        29.41 o                         
   2  25   2        710.91        801.98        46.47 o                         
   3  25   2       1221.82       1262.87        51.98 o                         
   4  25   2        287.97        349.69        41.15 o                         
   5  25   2        303.48        316.50        51.92 o                         
   6  25   2          3.92         22.60        53.93 o                         
   0  26   2       1005.59        869.03       106.90 o                         
   1  26   2        184.22        194.77        33.56 o                         
   2  26   2         76.63        108.77        25.95 o                         
   3  26   2         58.95        129.02        32.01 o                         
   4  26   2        117.67        154.97        64.06 o                         
   5  26   2       2232.71       2419.14       120.36 o                         
   1  27   2          1.20         -4.64        33.18 o                         
   2  27   2        320.90        378.34        42.44 o                         
   3  27   2        784.40        858.89        73.42 o                         
   1   0   3       3899.22       3961.53        40.21 o                         
   2   0   3      18887.71      19050.05       140.36 o                         
   3   0   3        108.33        120.83         5.75 o                         
   4   0   3       1464.92       1375.38        14.67 o                         
   5   0   3        417.76        451.62         9.55 o                         
   6   0   3      26275.91      26094.70       173.14 o                         
   7   0   3        351.47        345.49        10.05 o                         
   8   0   3          6.59          7.38         6.36 o                         
   9   0   3        650.65        622.52        16.15 o                         
  10   0   3       9820.88       9828.78        88.07 o                         
  11   0   3       1472.07       1505.46        32.66 o                         
  12   0   3        350.01        325.79        29.03 o                         
  13   0   3        848.77        903.51        78.08 o                         
  14   0   3       1171.24       1254.04        75.43 o                         
  15   0   3          0.76         23.75        47.51 o                         
   0   1   3      16212.59      16725.40       156.91 o                         
   1   1   3        316.15        303.47         6.17 o                         
   2   1   3        136.94        119.32         3.58 o                         
   3   1   3       1857.91       1799.27        12.28 o                         
   4   1   3      12761.31      12417.79        60.25 o                         
   5   1   3       1832.81       1784.57        13.34 o                         
   6   1   3        112.73        129.24         4.97 o                         
   7   1   3        621.97        545.14         7.98 o                         
   8   1   3       7795.94       7708.26        48.24 o                         
   9   1   3          0.64          4.16         6.76 o                         
  10   1   3       1711.73       1696.71        19.41 o                         
  11   1   3        735.30        748.63        17.12 o                         
  12   1   3       1462.32       1451.76        30.09 o                         
  13   1   3       1149.75       1058.01        33.78 o                         
  14   1   3         10.71          5.16        21.99 o                         
  15   1   3        285.43        254.72        45.35 o                         
   1   2   3         38.12         54.74         4.37 o                         
   2   2   3       5414.13       5235.17        29.84 o                         
   3   2   3        211.34        256.34         4.95 o                         
   4   2   3        642.96        622.53         7.62 o                         
   5   2   3        133.30        149.82         4.61 o                         
   6   2   3      16574.87      16116.67        78.53 o                         
   7   2   3          0.80         -3.81         3.81 o                         
   8   2   3         21.44         12.29         4.73 o                         
   9   2   3         20.29         18.05         6.05 o                         
  10   2   3       5783.61       5740.64        49.42 o                         
  11   2   3        142.30        190.31        11.81 o                         
  12   2   3        126.39         80.12        15.04 o                         
  13   2   3         61.34         13.88        45.72 o                         
  14   2   3        914.36        903.11       106.17 o                         
  15   2   3         18.17         19.98        28.67 o                         
   0   3   3      75752.60      76946.23       526.42 o                         
   1   3   3          8.75         11.85         2.86 o                         
   2   3   3       4431.45       4790.09        27.30 o                         
   3   3   3          8.48         21.17         3.27 o                         
   4   3   3      66746.09      66944.04       316.01 o                         
   5   3   3         13.46         15.80         3.57 o                         
   6   3   3        920.85       1022.64        10.26 o                         
   7   3   3         20.78         41.85         4.43 o                         
   8   3   3      29006.25      29039.81       143.45 o                         
   9   3   3          6.99         18.90         6.23 o                         
  10   3   3        243.64        281.12        11.70 o                         
  11   3   3         48.99         47.50         8.76 o                         
  12   3   3       6675.21       6626.35        74.19 o                         
  13   3   3          4.97        -31.76        34.85 o                         
  14   3   3        106.70        104.13        26.21 o                         
  15   3   3          2.31         11.55        28.00 o                         
   1   4   3          4.16          1.39         2.59 o                         
   2   4   3       3381.69       3063.88        19.66 o                         
   3   4   3         48.16         34.76         3.22 o                         
   4   4   3        831.33        860.34         8.01 o                         
   5   4   3          1.45          2.33         3.43 o                         
   6   4   3      16503.00      16399.25        79.56 o                         
   7   4   3        365.93        348.35         7.31 o                         
   8   4   3        116.47        124.36         6.24 o                         
   9   4   3        406.65        449.82         9.48 o                         
  10   4   3       4411.24       4480.41        35.16 o                         
  11   4   3         44.06         53.43        10.02 o                         
  12   4   3          1.02        -10.07        12.79 o                         
  13   4   3          2.04          6.83        16.83 o                         
  14   4   3       1246.46       1188.40       117.45 o                         
  15   4   3         19.00         25.79        28.85 o                         
   0   5   3      11808.04      11957.14        83.51 o                         
   1   5   3          7.51          6.18         2.35 o                         
   2   5   3        405.29        369.59         6.19 o                         
   3   5   3       1005.84        983.66         9.32 o                         
   4   5   3      12565.97      12248.33        59.53 o                         
   5   5   3       3635.98       3597.28        21.71 o                         
   6   5   3         43.68         55.72         4.24 o                         
   7   5   3       1897.69       1864.19        15.67 o                         
   8   5   3       7030.50       7010.69        42.14 o                         
   9   5   3          2.44         -0.64         5.84 o                         
  10   5   3        852.80        851.57        16.77 o                         
  11   5   3        697.99        740.60        19.02 o                         
  12   5   3       2221.03       2184.71        41.46 o                         
  13   5   3        778.94        773.15        38.35 o                         
  14   5   3         41.22         64.73        26.39 o                         
  15   5   3        242.59        283.62        39.79 o                         
   1   6   3       7451.25       7926.37        39.49 o                         
   2   6   3      16768.00      16943.33        84.67 o                         
   3   6   3       2863.09       2994.87        18.66 o                         
   4   6   3         41.49         17.96         3.79 o                         
   5   6   3          0.38          6.73         3.36 o                         
   6   6   3      14956.56      14886.03        73.14 o                         
   7   6   3       1662.25       1707.18        14.51 o                         
   8   6   3         20.04         24.24         5.39 o                         
   9   6   3       2404.39       2442.03        27.77 o                         
  10   6   3       6801.83       6715.84        51.58 o                         
  11   6   3        876.64        906.88        22.70 o                         
  12   6   3          0.02        -16.97        16.97 o                         
  13   6   3         68.02        -10.58        50.29 o                         
  14   6   3       2048.76       2034.24       104.41 o                         
  15   6   3          2.89         14.00        27.06 o                         
   0   7   3       5438.75       5341.86        39.87 o                         
   1   7   3        267.72        285.16         5.03 o                         
   2   7   3        684.78        704.01         8.41 o                         
   3   7   3        978.41       1003.06         9.92 o                         
   4   7   3       9053.97       8785.46        48.20 o                         
   5   7   3        612.25        613.65         8.09 o                         
   6   7   3          1.36         -0.58         4.01 o                         
   7   7   3         31.11         31.56         4.60 o                         
   8   7   3       6542.65       6513.97        40.39 o                         
   9   7   3         58.70         61.26         7.72 o                         
  10   7   3        650.61        660.54        16.46 o                         
  11   7   3          5.25         18.81        12.34 o                         
  12   7   3       2170.55       2110.85        46.25 o                         
  13   7   3          5.09         -1.11        46.94 o                         
  14   7   3          2.45         18.89        23.46 o                         
  15   7   3         24.59        -13.94        26.57 o                         
   1   8   3       6237.83       6910.10        36.17 o                         
   2   8   3        560.59        344.51         6.14 o                         
   3   8   3       2402.39       2660.79        18.30 o                         
   4   8   3       2475.44       2564.26        18.52 o                         
   5   8   3          2.19         15.37         3.77 o                         
   6   8   3      16772.07      16521.37        82.55 o                         
   7   8   3        184.20        198.55         7.08 o                         
   8   8   3        473.08        450.76         9.65 o                         
   9   8   3        679.50        630.08        13.83 o                         
  10   8   3       3269.74       3377.30        39.99 o                         
  11   8   3       1435.78       1417.36        32.71 o                         
  12   8   3         35.15         20.71        18.25 o                         
  13   8   3        636.32        627.58        78.16 o                         
  14   8   3        593.30        523.78        91.72 o                         
  15   8   3          5.41         30.31        28.85 o                         
   0   9   3       9296.47       8987.46        62.89 o                         
   1   9   3       2613.91       2993.56        19.14 o                         
   2   9   3      12561.29      13519.01        69.06 o                         
   3   9   3       1745.30       2295.34        16.15 o                         
   4   9   3      37387.21      37820.84       186.40 o                         
   5   9   3       3789.44       3635.92        24.73 o                         
   6   9   3       5117.08       5020.15        31.97 o                         
   7   9   3      14364.85      14446.39        83.73 o                         
   8   9   3      31551.20      31092.74       185.62 o                         
   9   9   3       9069.93       8920.44        70.54 o                         
  10   9   3        222.25        239.71        14.88 o                         
  11   9   3         67.30         78.86        16.76 o                         
  12   9   3       6627.53       6576.55       106.55 o                         
  13   9   3       3898.73       3900.32        91.98 o                         
  14   9   3        136.12        161.49        30.10 o                         
   1  10   3       9567.34       9545.14        48.94 o                         
   2  10   3       2433.79       2148.64        16.46 o                         
   3  10   3       1527.11       1644.09        13.00 o                         
   4  10   3        882.33        967.23        10.97 o                         
   5  10   3        262.49        236.96         7.43 o                         
   6  10   3      13988.94      14111.88        81.80 o                         
   7  10   3       1195.30       1158.73        14.02 o                         
   8  10   3        633.17        623.68        14.27 o                         
   9  10   3       1669.93       1657.91        26.09 o                         
  10  10   3       3015.87       3156.61        43.45 o                         
  11  10   3       1688.35       1727.43        60.70 o                         
  12  10   3        196.87        149.65        26.74 o                         
  13  10   3        564.30        611.58        80.13 o                         
  14  10   3        319.83        209.14        98.02 o                         
   0  11   3       9231.29       9058.63        74.11 o                         
   1  11   3       1023.36        987.82        10.29 o                         
   2  11   3        215.14        241.88         6.14 o                         
   3  11   3       3512.12       3298.87        21.16 o                         
   4  11   3       9074.25       8985.17        59.68 o                         
   5  11   3       1814.95       1735.22        15.96 o                         
   6  11   3         29.60         17.47         5.34 o                         
   7  11   3        239.60        229.28         8.28 o                         
   8  11   3       4826.86       4827.79        50.98 o                         
   9  11   3         93.67         93.59        11.82 o                         
  10  11   3        965.51       1017.82        29.50 o                         
  11  11   3        561.21        561.74        33.48 o                         
  12  11   3        711.73        647.03        39.79 o                         
  13  11   3        480.28        428.08        69.36 o                         
  14  11   3          4.28        -23.99        24.64 o                         
   1  12   3       1188.03       1086.50        11.60 o                         
   2  12   3       7877.27       7886.05        46.46 o                         
   3  12   3         41.40         30.78         4.39 o                         
   4  12   3        357.23        351.68         8.07 o                         
   5  12   3        124.47        140.23         5.90 o                         
   6  12   3      12735.63      12654.50        74.22 o                         
   7  12   3        190.67        184.85         9.03 o                         
   8  12   3         69.88         48.14        10.17 o                         
   9  12   3        170.35        167.22        13.90 o                         
  10  12   3       4527.49       4574.86        77.18 o                         
  11  12   3        191.43        209.23        26.54 o                         
  12  12   3         73.55         10.61        44.18 o                         
  13  12   3        102.14         -2.28        44.93 o                         
  14  12   3        801.59        728.79        95.19 o                         
   0  13   3       2506.37       2548.44        29.25 o                         
   1  13   3        134.91        119.41         6.23 o                         
   2  13   3        728.37        740.40        11.29 o                         
   3  13   3        247.72        244.61         7.10 o                         
   4  13   3       6752.07       6788.36        39.90 o                         
   5  13   3         16.04         19.45         4.86 o                         
   6  13   3          3.56         -3.72         5.91 o                         
   7  13   3         25.94         25.39         8.20 o                         
   8  13   3       6141.98       5992.54        58.56 o                         
   9  13   3        200.17        215.32        25.09 o                         
  10  13   3       1154.74       1208.13        44.46 o                         
  11  13   3        150.36        113.75        25.11 o                         
  12  13   3       1465.73       1421.10        53.89 o                         
  13  13   3          0.37        -21.84        24.41 o                         
   1  14   3         13.52          5.32         4.85 o                         
   2  14   3       2316.70       2132.51        21.58 o                         
   3  14   3         86.87         77.10         5.88 o                         
   4  14   3        290.82        293.69         7.66 o                         
   5  14   3         21.12         35.79         5.49 o                         
   6  14   3       6659.86       6549.45        50.26 o                         
   7  14   3         50.00         51.62        10.31 o                         
   8  14   3         14.20         22.90        12.25 o                         
   9  14   3        145.49        138.78        20.39 o                         
  10  14   3       2218.63       2197.84        61.52 o                         
  11  14   3         79.93         56.89        23.82 o                         
  12  14   3          1.65        -24.14        24.14 o                         
  13  14   3         18.30         16.31        27.80 o                         
   0  15   3      23314.97      22957.90       245.64 o                         
   1  15   3         16.09         46.62         6.14 o                         
   2  15   3         94.60         83.94         6.50 o                         
   3  15   3        359.13        357.90         9.39 o                         
   4  15   3      17234.61      17106.52       108.24 o                         
   5  15   3       1323.77       1310.68        16.80 o                         
   6  15   3          6.49          9.49         9.15 o                         
   7  15   3       1564.48       1555.18        28.32 o                         
   8  15   3       7924.64       7906.13        94.96 o                         
   9  15   3        475.61        492.74        33.76 o                         
  10  15   3         40.53         20.75        22.29 o                         
  11  15   3         28.72         41.63        26.03 o                         
  12  15   3       3051.25       2938.51       130.17 o                         
  13  15   3        474.96        419.30        65.09 o                         
   1  16   3       1928.19       1859.34        20.29 o                         
   2  16   3       3977.21       3966.51        31.35 o                         
   3  16   3       1479.59       1473.23        18.14 o                         
   4  16   3         28.58         44.52         7.31 o                         
   5  16   3         70.46         86.10         9.94 o                         
   6  16   3       4339.00       4432.04        48.70 o                         
   7  16   3        795.86        790.51        23.27 o                         
   8  16   3         12.91         68.91        18.04 o                         
   9  16   3       1671.77       1640.53        58.22 o                         
  10  16   3       2323.67       2426.56        66.54 o                         
  11  16   3        749.72        666.74        46.58 o                         
  12  16   3         29.56          6.32        32.29 o                         
   0  17   3       5238.80       5067.58        56.83 o                         
   1  17   3         77.75         69.76         7.88 o                         
   2  17   3         20.00         21.10         7.30 o                         
   3  17   3        520.05        527.45        12.66 o                         
   4  17   3       3910.81       3869.11        41.94 o                         
   5  17   3        693.24        662.63        19.53 o                         
   6  17   3          0.38         -0.43        11.25 o                         
   7  17   3        276.53        270.48        19.71 o                         
   8  17   3       2174.77       2196.54        50.49 o                         
   9  17   3         18.21         27.40        20.50 o                         
  10  17   3        124.76         92.95        27.21 o                         
  11  17   3          0.17        -25.52        25.52 o                         
  12  17   3        920.98        888.92        72.25 o                         
   1  18   3         97.83        108.31         9.22 o                         
   2  18   3       2875.44       2751.93        29.55 o                         
   3  18   3         78.30         70.86         9.82 o                         
   4  18   3        120.81        151.05        12.38 o                         
   5  18   3          4.98         28.67        11.07 o                         
   6  18   3       5428.27       5395.90        80.31 o                         
   7  18   3        111.72        101.11        19.40 o                         
   8  18   3          0.87         -3.84        20.81 o                         
   9  18   3        107.63        107.22        26.35 o                         
  10  18   3       3183.91       3211.89        88.83 o                         
  11  18   3         12.41         -4.57        55.09 o                         
   0  19   3       1771.53       1712.63        34.43 o                         
   1  19   3          6.86         11.04         8.42 o                         
   2  19   3        161.77        183.32        12.01 o                         
   3  19   3         65.38         67.00        10.86 o                         
   4  19   3       2794.78       2747.29        40.54 o                         
   5  19   3        154.09        157.53        16.90 o                         
   6  19   3          5.63         11.74        15.97 o                         
   7  19   3        186.54        213.28        22.93 o                         
   8  19   3       2574.12       2612.13        68.39 o                         
   9  19   3         20.80         17.20        25.21 o                         
  10  19   3        304.34        234.51        36.82 o                         
  11  19   3        173.50        154.85        79.59 o                         
   1  20   3        912.82        919.15        21.82 o                         
   2  20   3        745.97        845.55        20.24 o                         
   3  20   3        241.66        222.01        14.83 o                         
   4  20   3        497.60        509.18        24.20 o                         
   5  20   3          0.22         15.13        16.28 o                         
   6  20   3       4392.69       4422.91        76.90 o                         
   7  20   3        128.46        163.71        26.96 o                         
   8  20   3         14.73         -9.66        26.06 o                         
   9  20   3        438.91        521.49        51.48 o                         
  10  20   3       1590.69       1608.91       110.58 o                         
   0  21   3       3104.36       3138.83        58.71 o                         
   1  21   3        116.55        135.92        12.87 o                         
   2  21   3        951.26       1017.80        25.15 o                         
   3  21   3        799.85        829.10        28.98 o                         
   4  21   3       7113.41       7081.94        98.21 o                         
   5  21   3       1204.85       1257.62        42.73 o                         
   6  21   3        285.19        306.43        28.34 o                         
   7  21   3        895.11       1030.49        54.97 o                         
   8  21   3       6277.65       6338.75       154.98 o                         
   9  21   3        310.14        360.40        46.83 o                         
  10  21   3        257.43        160.29        50.40 o                         
   1  22   3       1052.63       1133.90        32.41 o                         
   2  22   3        686.64        717.16        29.66 o                         
   3  22   3        279.14        316.49        22.45 o                         
   4  22   3        268.92        310.56        25.59 o                         
   5  22   3          0.02         39.03        23.19 o                         
   6  22   3       3540.88       3658.07        93.93 o                         
   7  22   3        134.68        161.38        36.40 o                         
   8  22   3         59.97         34.31        40.72 o                         
   9  22   3        393.52        431.45        60.53 o                         
   0  23   3       1811.53       1879.79        86.20 o                         
   1  23   3         64.68        114.25        21.68 o                         
   2  23   3         77.29        108.61        23.07 o                         
   3  23   3        171.23        231.84        32.92 o                         
   4  23   3       2135.99       2156.31        68.76 o                         
   5  23   3         11.72         19.97        25.91 o                         
   6  23   3          0.01         20.33        30.78 o                         
   7  23   3         18.01         36.32        39.58 o                         
   8  23   3       1348.81       1263.49       119.57 o                         
   1  24   3        230.15        327.86        32.54 o                         
   2  24   3       1195.31       1355.35        75.00 o                         
   3  24   3         68.61         94.33        23.93 o                         
   4  24   3         20.36         46.42        25.83 o                         
   5  24   3          8.95         20.31        29.06 o                         
   6  24   3       2085.48       2345.66       106.16 o                         
   7  24   3        133.37        143.86        47.33 o                         
   0  25   3        501.62        525.17        55.53 o                         
   1  25   3         85.26        147.59        35.85 o                         
   2  25   3        156.13        195.73        32.90 o                         
   3  25   3        411.12        464.63        36.33 o                         
   4  25   3       1196.82       1305.97        85.77 o                         
   5  25   3        217.21        233.69        48.60 o                         
   6  25   3         22.22         89.86        69.24 o                         
   1  26   3         17.93         59.65        27.54 o                         
   2  26   3        738.66        722.57        41.98 o                         
   3  26   3          3.38         45.47        23.86 o                         
   4  26   3         30.11         92.55        49.57 o                         
   0  27   3       1253.03       1221.40       130.65 o                         
   1  27   3        192.01        111.50        40.56 o                         
   2  27   3        209.36        205.05        32.03 o                         
   0   0   4      75746.91      76235.77      1304.41 o                         
   1   0   4      55553.56      57245.05       560.66 o                         
   2   0   4       8801.67       9658.14        89.17 o                         
   3   0   4      26968.88      27735.05       200.53 o                         
   4   0   4       6495.56       6417.60        50.09 o                         
   5   0   4      42834.77      43266.32       292.27 o                         
   6   0   4       2861.87       3086.00        28.93 o                         
   7   0   4      44334.85      44589.82       306.00 o                         
   8   0   4         17.88         19.59         7.24 o                         
   9   0   4        505.56        449.78        13.40 o                         
  10   0   4        239.63        282.62        13.64 o                         
  11   0   4       2805.89       3036.91        48.49 o                         
  12   0   4       1242.17       1375.60        43.91 o                         
  13   0   4        535.14        582.65        53.42 o                         
  14   0   4         98.45         85.12        49.49 o                         
  15   0   4       1342.32       1294.64       108.88 o                         
   1   1   4       2281.43       2634.00        20.96 o                         
   2   1   4      21319.50      22151.34       132.31 o                         
   3   1   4      16972.33      17414.80        88.38 o                         
   4   1   4       3411.60       3488.53        21.21 o                         
   5   1   4       5023.26       5029.95        28.96 o                         
   6   1   4       1523.56       1534.96        13.02 o                         
   7   1   4      10527.51      10512.08        56.88 o                         
   8   1   4        579.47        580.29        10.11 o                         
   9   1   4      10266.79      10314.75        59.35 o                         
  10   1   4       2567.73       2491.72        31.83 o                         
  11   1   4         46.85         55.12        20.23 o                         
  12   1   4        386.07        427.80        30.28 o                         
  13   1   4         10.16         21.64        17.82 o                         
  14   1   4       2552.78       2611.15       101.48 o                         
  15   1   4        673.69        804.00        66.39 o                         
   0   2   4       9427.25       9541.62        86.00 o                         
   1   2   4       3046.89       3178.70        20.70 o                         
   2   2   4         93.54         87.63         3.49 o                         
   3   2   4        512.93        524.53         6.96 o                         
   4   2   4       4154.23       4105.22        24.84 o                         
   5   2   4       8590.26       8320.76        45.35 o                         
   6   2   4        134.82        139.68         5.09 o                         
   7   2   4       6780.92       6717.70        39.03 o                         
   8   2   4       1053.21       1045.32        11.96 o                         
   9   2   4        505.25        550.98        11.21 o                         
  10   2   4         50.74         58.89        10.98 o                         
  11   2   4       3322.38       3328.74        40.78 o                         
  12   2   4       2004.51       2025.14        40.84 o                         
  13   2   4         21.27          2.65        25.35 o                         
  14   2   4         35.58         37.74        73.24 o                         
  15   2   4        265.49        279.89        47.53 o                         
   1   3   4       1238.13       1180.35        11.02 o                         
   2   3   4       2189.67       1884.43        13.83 o                         
   3   3   4       6309.65       6072.12        35.93 o                         
   4   3   4         88.72         71.06         4.34 o                         
   5   3   4       3409.25       3406.84        22.97 o                         
   6   3   4       1588.61       1594.96        13.22 o                         
   7   3   4       6058.39       6108.74        35.30 o                         
   8   3   4          9.94         29.40         5.03 o                         
   9   3   4       2641.15       2717.86        23.45 o                         
  10   3   4        448.14        489.66        15.48 o                         
  11   3   4       2241.38       2254.26        32.06 o                         
  12   3   4        482.72        491.31        27.72 o                         
  13   3   4        986.94       1032.43        40.91 o                         
  14   3   4        852.20        761.99       136.68 o                         
  15   3   4        737.77        754.22        64.39 o                         
   0   4   4       5191.36       5206.19        41.88 o                         
   1   4   4       3645.25       3572.54        23.53 o                         
   2   4   4          1.47         -2.37         2.90 o                         
   3   4   4       3971.33       3686.84        23.47 o                         
   4   4   4       3419.45       3368.16        21.83 o                         
   5   4   4        637.57        612.98         8.19 o                         
   6   4   4         53.38         54.05         3.91 o                         
   7   4   4       1506.98       1524.45        13.41 o                         
   8   4   4       1590.99       1639.90        15.39 o                         
   9   4   4        262.91        262.63         9.32 o                         
  10   4   4         22.15         20.29        11.57 o                         
  11   4   4        315.69        354.10        24.73 o                         
  12   4   4       1476.86       1502.15        34.60 o                         
  13   4   4       1801.19       1812.63        54.92 o                         
  14   4   4         83.49         70.36        30.72 o                         
  15   4   4        891.82        846.47        67.88 o                         
   1   5   4      11373.77      11504.82        59.86 o                         
   2   5   4      10372.27      10959.16        56.90 o                         
   3   5   4       1692.88       1607.43        13.29 o                         
   4   5   4        201.31        171.85         5.34 o                         
   5   5   4       5319.73       5269.93        30.69 o                         
   6   5   4       3233.29       3250.47        20.49 o                         
   7   5   4       2054.93       2089.16        15.81 o                         
   8   5   4        687.76        677.10        10.63 o                         
   9   5   4        447.20        498.40        11.59 o                         
  10   5   4       3709.84       3664.26        47.67 o                         
  11   5   4       4672.39       4686.73        51.13 o                         
  12   5   4         98.63        157.84        23.89 o                         
  13   5   4       1841.28       1928.15        52.44 o                         
  14   5   4       1927.61       1842.58        88.64 o                         
  15   5   4        788.43        732.97       247.17 o                         
   0   6   4      41896.93      41940.23       305.27 o                         
   1   6   4      13555.16      13566.03        67.76 o                         
   2   6   4       3769.10       4095.65        25.43 o                         
   3   6   4       7874.59       7540.79        44.30 o                         
   4   6   4       5908.63       5801.85        33.23 o                         
   5   6   4       3912.76       3947.19        24.36 o                         
   6   6   4       2022.29       2160.52        16.08 o                         
   7   6   4         40.85         46.35         4.88 o                         
   8   6   4         81.05         88.09         6.26 o                         
   9   6   4      14028.01      13835.20        86.22 o                         
  10   6   4         14.04         52.97         9.18 o                         
  11   6   4       2625.53       2617.34        37.48 o                         
  12   6   4        385.82        430.61        33.52 o                         
  13   6   4       6034.83       6080.30       111.13 o                         
  14   6   4         53.87         52.33        30.60 o                         
  15   6   4       4551.62       4309.22       318.01 o                         
   1   7   4      12359.38      12622.73        62.89 o                         
   2   7   4      11130.77      11218.90        58.66 o                         
   3   7   4        117.63         81.39         4.41 o                         
   4   7   4        956.16        999.45         9.96 o                         
   5   7   4       2667.77       2555.06        18.13 o                         
   6   7   4       2136.54       2123.15        16.45 o                         
   7   7   4       1595.98       1628.33        15.08 o                         
   8   7   4        311.62        294.46         8.39 o                         
   9   7   4        214.24        267.74        10.28 o                         
  10   7   4       2437.64       2340.02        31.95 o                         
  11   7   4       4222.75       4189.12        51.39 o                         
  12   7   4        125.97        156.92        35.13 o                         
  13   7   4       1555.80       1582.65        53.50 o                         
  14   7   4       1666.33       1659.76        62.73 o                         
   0   8   4       8790.20       8703.61        64.90 o                         
   1   8   4       4300.67       4333.39        25.29 o                         
   2   8   4         74.38         69.59         4.28 o                         
   3   8   4       2617.86       2609.80        18.75 o                         
   4   8   4       3976.88       3892.05        24.45 o                         
   5   8   4       4146.63       4091.98        26.24 o                         
   6   8   4         60.10         72.70         5.08 o                         
   7   8   4       4409.93       4349.12        30.58 o                         
   8   8   4       1231.64       1243.27        17.89 o                         
   9   8   4        496.25        507.43        15.09 o                         
  10   8   4         22.21         17.28        12.86 o                         
  11   8   4       2604.97       2565.57        42.32 o                         
  12   8   4       1736.07       1726.63        63.63 o                         
  13   8   4         43.93        -22.89        43.59 o                         
  14   8   4         37.70         71.23        29.25 o                         
   1   9   4         66.83        110.41         4.28 o                         
   2   9   4       2523.34       2091.22        15.38 o                         
   3   9   4       8139.51       8314.26        47.86 o                         
   4   9   4        493.41        415.41         7.76 o                         
   5   9   4       1862.84       1950.28        16.08 o                         
   6   9   4        361.05        382.66         8.09 o                         
   7   9   4       7627.04       7637.24        49.62 o                         
   8   9   4         87.17        104.45         8.47 o                         
   9   9   4       5093.15       4991.60        63.98 o                         
  10   9   4        370.82        382.65        16.51 o                         
  11   9   4        127.33        139.92        27.32 o                         
  12   9   4        398.11        443.64        42.35 o                         
  13   9   4         53.10         43.43        68.02 o                         
  14   9   4        876.35        886.52       126.11 o                         
   0  10   4      13218.81      12745.79        92.49 o                         
   1  10   4       1000.44       1049.33        10.55 o                         
   2  10   4       1514.35       1466.99        12.62 o                         
   3  10   4          5.42         10.09         4.00 o                         
   4  10   4       2023.17       1995.92        17.65 o                         
   5  10   4       7339.01       7275.92        43.49 o                         
   6  10   4        901.87        899.67        12.35 o                         
   7  10   4       5635.08       5605.53        41.67 o                         
   8  10   4         34.20         31.07         7.58 o                         
   9  10   4        489.29        523.72        17.40 o                         
  10  10   4         38.54         56.62        15.15 o                         
  11  10   4       4392.44       4374.19        74.79 o                         
  12  10   4       1036.38       1086.45        47.09 o                         
  13  10   4        156.22        133.93        70.66 o                         
  14  10   4         76.83        107.11        32.12 o                         
   1  11   4       1554.05       1717.21        14.20 o                         
   2  11   4      15415.24      15968.87        82.24 o                         
   3  11   4       3800.26       3577.53        25.40 o                         
   4  11   4       2318.69       2356.47        20.16 o                         
   5  11   4       3003.40       3089.36        24.27 o                         
   6  11   4       1101.61       1131.66        14.48 o                         
   7  11   4       4599.91       4460.10        38.05 o                         
   8  11   4        613.18        618.35        16.50 o                         
   9  11   4       4012.49       3987.25        44.56 o                         
  10  11   4       2654.87       2545.28        45.79 o                         
  11  11   4        250.15        266.86        29.00 o                         
  12  11   4        195.01        201.86        28.03 o                         
  13  11   4        225.93        208.43        39.12 o                         
  14  11   4       2221.23       2208.27        87.43 o                         
   0  12   4      15979.95      15775.06       114.50 o                         
   1  12   4       5003.76       4985.72        30.73 o                         
   2  12   4       2316.63       2416.01        17.99 o                         
   3  12   4        584.01        555.25         9.93 o                         
   4  12   4       1533.09       1438.32        16.05 o                         
   5  12   4      12649.29      12606.34        76.22 o                         
   6  12   4        975.84        955.18        16.49 o                         
   7  12   4       3761.77       3794.45        34.44 o                         
   8  12   4          7.23         -9.66         9.66 o                         
   9  12   4       3019.06       2947.17        41.82 o                         
  10  12   4         91.03        134.15        21.35 o                         
  11  12   4       2165.02       2141.19        61.08 o                         
  12  12   4        664.64        661.06        41.23 o                         
  13  12   4        768.37        708.18        49.87 o                         
   1  13   4        366.22        375.48         7.97 o                         
   2  13   4       2897.36       2838.91        21.34 o                         
   3  13   4       4229.07       4165.60        28.14 o                         
   4  13   4        112.18        111.51         6.71 o                         
   5  13   4       3433.94       3508.87        29.05 o                         
   6  13   4        985.57       1008.24        16.52 o                         
   7  13   4       2584.61       2484.44        40.91 o                         
   8  13   4        474.35        479.86        17.30 o                         
   9  13   4       3046.29       2919.72        50.47 o                         
  10  13   4       1651.69       1658.52        60.83 o                         
  11  13   4        150.03        136.47        27.48 o                         
  12  13   4        234.52        223.82        30.42 o                         
  13  13   4        201.98        205.64        85.08 o                         
   0  14   4       1739.97       1717.94        28.75 o                         
   1  14   4       2896.68       2812.89        30.50 o                         
   2  14   4         72.30         86.98         6.08 o                         
   3  14   4       2688.59       2598.68        22.14 o                         
   4  14   4       2079.76       2029.49        21.87 o                         
   5  14   4        848.13        823.25        18.23 o                         
   6  14   4         34.75         38.22         7.92 o                         
   7  14   4       1118.73       1066.86        23.55 o                         
   8  14   4       1634.24       1488.25        31.03 o                         
   9  14   4        180.72        198.02        21.71 o                         
  10  14   4          0.41         24.82        24.70 o                         
  11  14   4        207.76        216.29        29.16 o                         
  12  14   4       1363.45       1241.11        60.21 o                         
  13  14   4        874.75        829.84        98.00 o                         
   1  15   4       4804.76       4610.88        35.16 o                         
   2  15   4       1055.51       1118.92        20.79 o                         
   3  15   4        634.85        604.49        13.88 o                         
   4  15   4         16.96         18.38         7.61 o                         
   5  15   4       1953.45       1849.09        24.86 o                         
   6  15   4        835.93        810.50        20.65 o                         
   7  15   4        616.25        647.27        20.03 o                         
   8  15   4          1.16         -1.82        13.64 o                         
   9  15   4         94.49        129.84        21.33 o                         
  10  15   4        189.65        227.07        25.51 o                         
  11  15   4       2317.29       2384.78        68.37 o                         
  12  15   4        147.15        147.78        47.72 o                         
   0  16   4       3149.39       3108.79        39.51 o                         
   1  16   4       2396.92       2335.35        23.92 o                         
   2  16   4        107.27        106.96         8.18 o                         
   3  16   4       3860.48       3722.51        33.38 o                         
   4  16   4       1299.59       1300.12        20.76 o                         
   5  16   4          6.20          0.57         9.44 o                         
   6  16   4        235.39        242.13        15.30 o                         
   7  16   4        566.27        558.15        27.55 o                         
   8  16   4        274.84        259.89        25.42 o                         
   9  16   4        119.71        132.31        26.92 o                         
  10  16   4         62.36         64.74        25.30 o                         
  11  16   4        463.38        479.26        41.98 o                         
  12  16   4        303.08        300.84        43.86 o                         
   1  17   4       1370.99       1397.33        19.82 o                         
   2  17   4       4763.21       4386.45        49.11 o                         
   3  17   4       2036.36       2135.62        26.49 o                         
   4  17   4        349.43        296.30        13.40 o                         
   5  17   4       2099.69       2174.18        34.68 o                         
   6  17   4       1296.40       1308.97        33.99 o                         
   7  17   4       1297.91       1330.65        41.61 o                         
   8  17   4         95.73        129.29        22.27 o                         
   9  17   4        807.47        823.38        44.23 o                         
  10  17   4       1469.87       1536.77        57.25 o                         
  11  17   4        706.50        669.03        54.69 o                         
  12  17   4         33.59         -2.75        54.00 o                         
   0  18   4       5776.76       5438.42        66.27 o                         
   1  18   4       5737.76       5567.10        58.92 o                         
   2  18   4        536.00        583.57        17.43 o                         
   3  18   4       5055.63       4921.61        49.33 o                         
   4  18   4       1037.25       1038.88        24.43 o                         
   5  18   4       3152.72       3149.28        53.17 o                         
   6  18   4        292.64        407.43        27.23 o                         
   7  18   4       5174.42       5190.11        92.21 o                         
   8  18   4         39.28         94.65        22.65 o                         
   9  18   4          2.68         27.72        23.49 o                         
  10  18   4         14.62         17.74        31.59 o                         
  11  18   4        673.29        793.28        60.25 o                         
   1  19   4         35.96         35.89         9.85 o                         
   2  19   4       1813.47       1728.03        28.39 o                         
   3  19   4       1669.19       1660.89        28.66 o                         
   4  19   4        303.75        323.18        20.98 o                         
   5  19   4        480.20        567.57        27.32 o                         
   6  19   4        293.32        307.20        25.64 o                         
   7  19   4       2543.45       2586.51        79.76 o                         
   8  19   4         93.31        127.95        27.05 o                         
   9  19   4       1702.00       1745.11        74.20 o                         
  10  19   4        497.42        579.85        52.24 o                         
  11  19   4        209.06        283.21        88.16 o                         
   0  20   4       2182.16       2210.02        45.55 o                         
   1  20   4        323.17        345.34        15.68 o                         
   2  20   4         14.97         14.44        10.88 o                         
   3  20   4        106.67        106.03        13.96 o                         
   4  20   4       1024.62       1103.65        33.80 o                         
   5  20   4       4526.45       4482.97        78.42 o                         
   6  20   4          0.05         57.06        25.85 o                         
   7  20   4       1982.49       2033.89        57.05 o                         
   8  20   4        458.61        494.10        42.01 o                         
   9  20   4        477.06        486.90        49.25 o                         
  10  20   4         51.92         12.19        41.53 o                         
   1  21   4        583.70        559.68        23.08 o                         
   2  21   4        980.43       1084.20        30.98 o                         
   3  21   4       2597.26       2617.63        45.61 o                         
   4  21   4        264.59        282.79        24.33 o                         
   5  21   4        408.64        430.28        31.28 o                         
   6  21   4         96.98        137.19        26.85 o                         
   7  21   4       3325.15       3384.77       103.86 o                         
   8  21   4         16.94         77.39        40.74 o                         
   9  21   4       2661.33       2816.20       117.67 o                         
   0  22   4       2500.71       2588.06        78.18 o                         
   1  22   4        114.16        182.86        19.28 o                         
   2  22   4        319.11        364.60        24.70 o                         
   3  22   4         60.16         57.38        20.42 o                         
   4  22   4        371.09        406.85        30.27 o                         
   5  22   4       1957.64       2013.02        68.10 o                         
   6  22   4        189.75        285.63        44.71 o                         
   7  22   4       1225.40       1129.81        82.21 o                         
   8  22   4         14.30         15.51        40.74 o                         
   1  23   4        515.42        611.89        37.55 o                         
   2  23   4       2092.37       2111.47        66.21 o                         
   3  23   4        747.64        897.06        44.70 o                         
   4  23   4        217.48        283.82        34.03 o                         
   5  23   4        684.78        755.85        49.20 o                         
   6  23   4        399.02        469.33        67.23 o                         
   7  23   4       1061.88       1271.89        89.82 o                         
   8  23   4        198.60        217.60        53.50 o                         
   0  24   4       2387.28       2499.15        78.80 o                         
   1  24   4        821.04        877.06        44.02 o                         
   2  24   4        223.43        283.89        29.35 o                         
   3  24   4        326.10        367.24        32.94 o                         
   4  24   4        484.67        539.40        49.72 o                         
   5  24   4        740.68        791.21        58.16 o                         
   6  24   4        154.44        157.04        56.77 o                         
   7  24   4          1.80          3.42        58.92 o                         
   1  25   4       1472.44       1591.87        59.13 o                         
   2  25   4        354.45        451.38        35.04 o                         
   3  25   4         46.11         77.44        36.73 o                         
   4  25   4          1.34         48.69        28.92 o                         
   5  25   4        534.14        623.38        98.96 o                         
   0  26   4        471.15        548.34        93.04 o                         
   1  26   4       1317.35       1296.30        69.35 o                         
   2  26   4         25.93        128.14        41.01 o                         
   3  26   4       1955.41       2046.43       102.77 o                         
   4  26   4        574.78        737.66        98.28 o                         
   1   0   5       1786.22       1562.74        21.13 o                         
   2   0   5        131.02        158.05         8.68 o                         
   3   0   5       7972.67       7892.62        75.58 o                         
   4   0   5       2704.65       2666.34        25.56 o                         
   5   0   5       4120.83       4109.18        39.57 o                         
   6   0   5       6135.27       6104.34        54.89 o                         
   7   0   5       5805.41       5846.54        54.52 o                         
   8   0   5        548.61        600.60        15.33 o                         
   9   0   5       3825.27       3867.92        45.87 o                         
  10   0   5        157.68        184.46        16.23 o                         
  11   0   5        740.55        798.10        33.98 o                         
  12   0   5          0.32        -26.30        26.30 o                         
  13   0   5        374.27        444.96       137.58 o                         
  14   0   5         24.49         39.59        43.55 o                         
  15   0   5        528.72        417.69        73.24 o                         
   0   1   5        206.55        216.69         7.09 o                         
   1   1   5       6135.06       6108.24        40.30 o                         
   2   1   5       1409.25       1452.34        15.16 o                         
   3   1   5       4670.28       4662.81        33.69 o                         
   4   1   5       1733.30       1710.23        13.90 o                         
   5   1   5       3386.20       3194.66        21.58 o                         
   6   1   5         58.90         62.43         4.60 o                         
   7   1   5       3171.69       3145.15        23.43 o                         
   8   1   5       2369.14       2397.77        20.46 o                         
   9   1   5       1873.93       1918.38        21.12 o                         
  10   1   5        830.00        866.11        18.95 o                         
  11   1   5       3764.22       3609.07        55.78 o                         
  12   1   5        106.12        151.41        66.96 o                         
  13   1   5        335.94        387.05       132.74 o                         
  14   1   5          0.27         -0.99        29.40 o                         
  15   1   5       1039.49       1056.64       123.72 o                         
   1   2   5      20476.94      21513.96       124.72 o                         
   2   2   5       6070.96       6445.50        40.65 o                         
   3   2   5        300.12        193.43         5.30 o                         
   4   2   5         37.68         59.09         3.95 o                         
   5   2   5       3922.29       3803.31        25.09 o                         
   6   2   5       3001.69       2972.45        20.50 o                         
   7   2   5       2787.75       2703.58        21.08 o                         
   8   2   5        178.87        181.26         7.09 o                         
   9   2   5        419.36        450.39        10.69 o                         
  10   2   5       2265.05       2248.15        24.85 o                         
  11   2   5       6235.85       5844.00       116.22 o                         
  12   2   5          1.32         24.64        19.34 o                         
  13   2   5       2662.35       2624.54        83.18 o                         
  14   2   5        673.94        742.98       105.76 o                         
  15   2   5        508.41        514.34        55.99 o                         
   0   3   5      39756.38      40584.06       325.08 o                         
   1   3   5      14514.72      14499.02        84.02 o                         
   2   3   5       3038.54       3345.26        22.47 o                         
   3   3   5       9823.75       9421.77        52.74 o                         
   4   3   5       5636.68       5672.16        34.68 o                         
   5   3   5       3173.72       3247.65        22.54 o                         
   6   3   5       1765.49       1906.41        15.39 o                         
   7   3   5         20.70         18.17         4.79 o                         
   8   3   5          4.87         10.20         4.84 o                         
   9   3   5      13675.62      13760.00        82.20 o                         
  10   3   5          5.91         24.71         8.69 o                         
  11   3   5       2672.36       2609.81        78.14 o                         
  12   3   5         77.47        163.87        61.88 o                         
  13   3   5       6375.86       6540.90       124.37 o                         
  14   3   5          4.56        -26.20       132.62 o                         
  15   3   5       4684.65       5012.64       157.47 o                         
   1   4   5      20538.45      20407.23       114.99 o                         
   2   4   5       7285.44       7481.27        45.91 o                         
   3   4   5       1644.45       1600.76        12.94 o                         
   4   4   5       1077.97        992.66        10.84 o                         
   5   4   5       7835.80       7720.26        44.62 o                         
   6   4   5        732.71        803.02         9.79 o                         
   7   4   5        985.06       1044.28        12.35 o                         
   8   4   5        202.22        190.50         6.91 o                         
   9   4   5        235.69        261.15         9.00 o                         
  10   4   5        807.49        825.44        16.77 o                         
  11   4   5       5257.11       5267.05       146.46 o                         
  12   4   5        349.33        446.43        77.81 o                         
  13   4   5       2347.64       2401.52        92.17 o                         
  14   4   5       1190.18       1228.62       103.15 o                         
  15   4   5        681.14        711.29        64.34 o                         
   0   5   5       6521.91       6496.58        51.44 o                         
   1   5   5      11949.19      11804.31        67.22 o                         
   2   5   5        284.63        265.33         5.88 o                         
   3   5   5      18103.70      17401.84        91.86 o                         
   4   5   5       2017.65       2037.43        16.80 o                         
   5   5   5         97.73         80.78         4.82 o                         
   6   5   5        491.10        481.26         7.80 o                         
   7   5   5        318.81        361.66         7.74 o                         
   8   5   5        112.13        121.75         6.35 o                         
   9   5   5        620.47        628.07        12.31 o                         
  10   5   5         13.71         11.11        10.81 o                         
  11   5   5         62.00         66.30        37.13 o                         
  12   5   5        902.19       1050.23        65.28 o                         
  13   5   5       3566.32       3673.95        92.51 o                         
  14   5   5         42.43         25.38        60.14 o                         
   1   6   5      20958.51      20672.51       108.70 o                         
   2   6   5       2602.99       2395.41        16.88 o                         
   3   6   5       1194.09       1135.23        11.49 o                         
   4   6   5        723.87        726.24         9.67 o                         
   5   6   5       6476.18       6285.06        37.70 o                         
   6   6   5         63.23         66.40         4.42 o                         
   7   6   5        398.13        421.88         8.36 o                         
   8   6   5        113.99        102.72         6.68 o                         
   9   6   5         36.70         30.88         6.98 o                         
  10   6   5         49.50         58.65         9.69 o                         
  11   6   5       4966.18       4872.18        86.54 o                         
  12   6   5        684.21        799.99        81.32 o                         
  13   6   5       2083.23       2178.60       108.73 o                         
  14   6   5        588.70        504.52        72.62 o                         
   0   7   5       3208.27       3068.13        31.37 o                         
   1   7   5       7738.69       7679.07        44.39 o                         
   2   7   5        311.57        308.99         6.10 o                         
   3   7   5      11703.44      11434.41        62.23 o                         
   4   7   5        723.68        723.45        10.22 o                         
   5   7   5         17.85         18.71         3.95 o                         
   6   7   5        384.55        385.11         7.69 o                         
   7   7   5        831.08        862.55        11.38 o                         
   8   7   5         62.35         57.65         6.28 o                         
   9   7   5        956.94        964.19        16.34 o                         
  10   7   5         10.38         17.39        12.42 o                         
  11   7   5       1122.63       1193.65        33.45 o                         
  12   7   5        448.78        513.38        70.93 o                         
  13   7   5       1575.19       1699.94        71.56 o                         
  14   7   5         41.34         36.56        64.63 o                         
   1   8   5       3530.65       3328.49        21.70 o                         
   2   8   5       4304.20       4420.51        27.25 o                         
   3   8   5       4806.57       4937.91        29.83 o                         
   4   8   5          6.64         17.24         3.96 o                         
   5   8   5       4115.28       4065.37        28.00 o                         
   6   8   5       3380.51       3445.64        24.93 o                         
   7   8   5       3685.84       3665.52        27.69 o                         
   8   8   5         93.22         85.10         7.16 o                         
   9   8   5       1550.66       1491.52        27.39 o                         
  10   8   5       2004.11       1909.93        50.74 o                         
  11   8   5       2356.35       2406.86        51.61 o                         
  12   8   5         12.64         31.49        40.96 o                         
  13   8   5        929.16        909.78        58.87 o                         
  14   8   5        777.02        786.12        50.73 o                         
   0   9   5       2540.95       2648.96        28.52 o                         
   1   9   5      18642.16      19113.46       101.53 o                         
   2   9   5        106.68        139.53         5.36 o                         
   3   9   5      15319.15      15797.49        82.74 o                         
   4   9   5       2153.76       2012.00        17.08 o                         
   5   9   5       7824.74       7781.76        46.83 o                         
   6   9   5          4.86         42.09         5.65 o                         
   7   9   5      10716.79      10863.67        68.24 o                         
   8   9   5       1002.64        984.71        19.12 o                         
   9   9   5        102.64        116.97        10.77 o                         
  10   9   5        196.67        216.50        17.31 o                         
  11   9   5       1435.34       1530.89        41.50 o                         
  12   9   5         27.33         67.76        68.23 o                         
  13   9   5        173.78        202.72        32.11 o                         
  14   9   5          5.05        -50.61        50.61 o                         
   1  10   5        924.47        837.88        10.23 o                         
   2  10   5        426.15        533.87         8.70 o                         
   3  10   5       4503.30       4541.36        29.42 o                         
   4  10   5        785.05        727.02        10.79 o                         
   5  10   5       2931.06       2997.10        23.45 o                         
   6  10   5       4065.36       4037.64        29.68 o                         
   7  10   5       4434.96       4414.39        37.13 o                         
   8  10   5         11.76         10.45         7.99 o                         
   9  10   5       3150.91       3165.14        49.38 o                         
  10  10   5       1188.04       1117.61        36.47 o                         
  11  10   5        821.44        856.94        34.36 o                         
  12  10   5         19.24         76.52        78.25 o                         
  13  10   5        650.29        642.28        45.80 o                         
  14  10   5        119.88         46.51       126.01 o                         
   0  11   5          1.30         -0.52         5.19 o                         
   1  11   5       3614.00       3539.34        24.82 o                         
   2  11   5       1135.98       1155.13        12.67 o                         
   3  11   5       1836.34       1757.66        16.32 o                         
   4  11   5       2079.73       2139.07        19.28 o                         
   5  11   5       4247.25       4234.29        33.07 o                         
   6  11   5         88.42         91.65         7.17 o                         
   7  11   5       2853.48       2816.13        31.86 o                         
   8  11   5       2378.31       2374.42        35.67 o                         
   9  11   5       1125.14       1115.13        23.51 o                         
  10  11   5        716.54        765.08        28.01 o                         
  11  11   5       2124.20       2172.92        54.24 o                         
  12  11   5         75.28         98.26        76.62 o                         
  13  11   5        283.01        271.71        36.16 o                         
   1  12   5       1406.86       1350.46        13.36 o                         
   2  12   5        237.12        221.76         7.05 o                         
   3  12   5       2950.41       2937.63        24.05 o                         
   4  12   5        276.05        294.36         9.35 o                         
   5  12   5       2666.18       2673.93        25.83 o                         
   6  12   5       1952.98       1852.79        24.27 o                         
   7  12   5       2757.54       2746.92        30.71 o                         
   8  12   5        219.02        229.28        12.97 o                         
   9  12   5       2102.38       2036.68        61.42 o                         
  10  12   5         28.43         42.15        28.83 o                         
  11  12   5        991.16       1051.18        41.15 o                         
  12  12   5         23.80         69.19        37.49 o                         
  13  12   5        783.19        769.57        56.00 o                         
   0  13   5       1472.95       1426.45        20.27 o                         
   1  13   5       2266.00       2239.99        18.67 o                         
   2  13   5          9.11         20.19         5.07 o                         
   3  13   5       2409.69       2298.35        24.23 o                         
   4  13   5       1089.90       1089.67        16.14 o                         
   5  13   5        446.13        448.89        13.08 o                         
   6  13   5        379.10        354.80        13.55 o                         
   7  13   5        485.97        464.47        16.34 o                         
   8  13   5        169.00        169.97        14.55 o                         
   9  13   5        680.47        654.98        25.07 o                         
  10  13   5        362.46        417.74        32.40 o                         
  11  13   5        385.41        403.74        53.12 o                         
  12  13   5         18.15         22.40        50.46 o                         
  13  13   5       1411.59       1384.40        86.00 o                         
   1  14   5       8677.51       8403.31        51.28 o                         
   2  14   5       4779.64       4632.82        33.46 o                         
   3  14   5        236.38        234.49         8.65 o                         
   4  14   5        805.67        707.09        16.51 o                         
   5  14   5       1941.79       1753.78        28.52 o                         
   6  14   5        496.05        549.05        17.46 o                         
   7  14   5        935.06        950.54        26.06 o                         
   8  14   5        130.43        145.78        14.80 o                         
   9  14   5         25.93         40.97        39.61 o                         
  10  14   5        837.84        910.34        46.89 o                         
  11  14   5       4920.66       5047.46       113.67 o                         
  12  14   5        120.80        177.62        36.92 o                         
   0  15   5      13327.57      12856.57       113.70 o                         
   1  15   5       5043.87       5069.53        36.61 o                         
   2  15   5       1934.81       1892.06        26.42 o                         
   3  15   5       5488.60       5283.61        55.29 o                         
   4  15   5       1295.59       1231.92        26.94 o                         
   5  15   5         69.61         61.94         9.90 o                         
   6  15   5        998.29        936.52        29.49 o                         
   7  15   5        795.66        807.75        26.17 o                         
   8  15   5        123.18        120.58        17.84 o                         
   9  15   5       8703.10       8224.35       135.45 o                         
  10  15   5        142.22        275.43        33.11 o                         
  11  15   5       1366.98       1389.39        63.33 o                         
  12  15   5        247.86        226.20        40.50 o                         
   1  16   5      11244.57      10824.65        89.19 o                         
   2  16   5       1458.97       1347.53        18.63 o                         
   3  16   5         15.99         15.23         7.54 o                         
   4  16   5        603.27        521.16        18.01 o                         
   5  16   5       1802.28       1727.63        43.40 o                         
   6  16   5          4.54          0.75        10.89 o                         
   7  16   5         26.96         12.81        14.13 o                         
   8  16   5        313.76        320.33        33.35 o                         
   9  16   5        157.99        235.10        36.97 o                         
  10  16   5        399.79        444.47        50.02 o                         
  11  16   5       4119.67       4238.23       119.24 o                         
  12  16   5        254.48        250.39        42.55 o                         
   0  17   5        612.86        594.45        26.36 o                         
   1  17   5       4628.27       4487.17        63.16 o                         
   2  17   5          6.92         50.22         9.27 o                         
   3  17   5       7025.98       6659.23        61.92 o                         
   4  17   5        429.31        447.96        17.13 o                         
   5  17   5          7.46         -7.62        11.96 o                         
   6  17   5         27.25         22.77        14.69 o                         
   7  17   5        383.79        442.92        26.84 o                         
   8  17   5        333.09        337.41        31.67 o                         
   9  17   5        447.02        513.81        41.24 o                         
  10  17   5         48.27         65.31        54.86 o                         
  11  17   5        392.45        388.76        57.72 o                         
   1  18   5       3139.09       2987.47        85.71 o                         
   2  18   5        322.84        352.77        20.87 o                         
   3  18   5        477.96        491.85        17.44 o                         
   4  18   5          0.65         14.40        12.46 o                         
   5  18   5       1466.27       1454.80        54.64 o                         
   6  18   5        486.42        446.23        27.38 o                         
   7  18   5        450.92        407.39        33.18 o                         
   8  18   5          2.96         14.41        22.67 o                         
   9  18   5        196.00        267.03        34.80 o                         
  10  18   5         80.86        102.62        41.72 o                         
  11  18   5       1047.15       1079.95        79.40 o                         
   0  19   5        193.30        187.08        18.87 o                         
   1  19   5       1197.42       1132.38        28.56 o                         
   2  19   5          1.77         -4.63        11.39 o                         
   3  19   5       1125.71       1108.53        30.32 o                         
   4  19   5        210.19        197.42        21.53 o                         
   5  19   5        383.66        330.60        24.66 o                         
   6  19   5         23.38         46.34        18.55 o                         
   7  19   5        261.05        263.94        30.41 o                         
   8  19   5        157.96        174.13        33.95 o                         
   9  19   5       1055.81        993.91        65.72 o                         
  10  19   5        159.75        148.35        38.25 o                         
   1  20   5       2253.87       2064.30        37.40 o                         
   2  20   5        675.64        630.02        26.22 o                         
   3  20   5        808.53        721.80        28.89 o                         
   4  20   5        112.83        158.32        21.11 o                         
   5  20   5       1361.15       1247.03        41.37 o                         
   6  20   5       1514.89       1520.13        53.83 o                         
   7  20   5       1058.14       1088.26        50.37 o                         
   8  20   5         25.15         58.86        49.28 o                         
   9  20   5        608.99        699.86        55.41 o                         
   0  21   5        725.35        673.28        38.85 o                         
   1  21   5       1497.54       1497.43        36.85 o                         
   2  21   5         30.24         34.18        18.34 o                         
   3  21   5        579.52        578.92        33.19 o                         
   4  21   5        961.85        986.46        37.88 o                         
   5  21   5       2197.87       2143.10        57.86 o                         
   6  21   5         35.29        134.27        27.28 o                         
   7  21   5        917.87        934.62        75.45 o                         
   8  21   5        378.28        420.96        45.91 o                         
   9  21   5        831.09        920.25       121.84 o                         
   1  22   5        590.29        588.37        33.04 o                         
   2  22   5         60.67         64.53        21.65 o                         
   3  22   5       1333.57       1240.34        50.69 o                         
   4  22   5        122.67        132.59        29.70 o                         
   5  22   5       1679.62       1746.02        65.47 o                         
   6  22   5        802.11        820.93        51.65 o                         
   7  22   5        747.05        760.62        88.08 o                         
   8  22   5         36.41         99.19        44.87 o                         
   0  23   5        223.07        336.02        42.59 o                         
   1  23   5       1279.28       1315.74        51.86 o                         
   2  23   5         81.60        134.66        26.03 o                         
   3  23   5       1175.02       1214.84        51.75 o                         
   4  23   5        608.84        636.90        45.26 o                         
   5  23   5        441.75        424.11        43.53 o                         
   6  23   5          1.16        114.24        36.28 o                         
   7  23   5        482.39        531.24        65.51 o                         
   1  24   5       1581.16       1620.12        58.70 o                         
   2  24   5        339.55        415.56        44.08 o                         
   3  24   5        168.34        177.44        28.10 o                         
   4  24   5         73.86        100.39        35.62 o                         
   5  24   5        775.06        775.05        58.17 o                         
   6  24   5         66.97        110.62        77.86 o                         
   0  25   5        942.27        898.82       151.44 o                         
   1  25   5        934.20       1054.17        69.95 o                         
   2  25   5        210.09        321.81        37.23 o                         
   3  25   5       1518.73       1673.76        58.66 o                         
   4  25   5         57.00         93.73        40.86 o                         
   5  25   5          2.52         11.72        31.66 o                         
   1  26   5       1336.41       1345.96        72.63 o                         
   2  26   5        844.95        920.35        51.08 o                         
   0   0   6       9370.08       9119.84       114.43 o                         
   1   0   6       3215.97       3525.95        40.58 o                         
   2   0   6      12289.24      13169.40       130.61 o                         
   3   0   6       2889.51       3386.32        39.99 o                         
   4   0   6      35872.47      36454.94       321.49 o                         
   5   0   6       3802.00       3748.85        35.93 o                         
   6   0   6       5986.26       5883.72        49.91 o                         
   7   0   6      17035.19      17116.40       135.85 o                         
   8   0   6      32460.93      32569.27       249.18 o                         
   9   0   6       8862.81       8746.36        87.69 o                         
  10   0   6        105.49        119.06        15.50 o                         
  11   0   6          0.95          5.44        32.64 o                         
  12   0   6       8004.24       7069.29       693.46 o                         
  13   0   6       3267.34       3564.88       521.62 o                         
  14   0   6         43.42        -19.80        41.57 o                         
   1   1   6       5673.76       6077.73        42.37 o                         
   2   1   6       1152.58        866.21        11.87 o                         
   3   1   6       3987.76       4325.77        33.97 o                         
   4   1   6        990.59       1084.69        14.40 o                         
   5   1   6         41.45         63.57         4.29 o                         
   6   1   6      11435.64      11323.71        64.20 o                         
   7   1   6       1586.16       1575.75        16.03 o                         
   8   1   6         42.54         37.43         7.43 o                         
   9   1   6       1985.63       1976.53        22.12 o                         
  10   1   6       4091.41       4192.01        44.28 o                         
  11   1   6        815.59        852.35        40.25 o                         
  12   1   6         41.14         50.36        61.15 o                         
  13   1   6        271.11        301.44        39.88 o                         
  14   1   6        878.43        912.75        63.68 o                         
   0   2   6      17678.65      17707.07       153.03 o                         
   1   2   6         12.62         15.85         3.60 o                         
   2   2   6        273.11        275.55         6.67 o                         
   3   2   6        113.38        112.77         4.76 o                         
   4   2   6       6764.46       6506.61        41.41 o                         
   5   2   6       1167.31       1179.03        12.14 o                         
   6   2   6         79.83         72.06         5.18 o                         
   7   2   6        394.40        394.14         8.57 o                         
   8   2   6       3133.33       3219.96        25.93 o                         
   9   2   6        171.97        181.20         9.17 o                         
  10   2   6         12.68          0.60         9.56 o                         
  11   2   6        422.01        444.84        37.35 o                         
  12   2   6       3210.38       3134.54       103.71 o                         
  13   2   6         47.73         44.92        26.12 o                         
  14   2   6         68.58        118.58       137.13 o                         
   1   3   6        187.37        199.25         5.75 o                         
   2   3   6      17153.27      16711.26        99.00 o                         
   3   3   6         28.36         37.39         4.06 o                         
   4   3   6       1136.94       1057.42        11.46 o                         
   5   3   6          5.30          5.24         4.13 o                         
   6   3   6       4239.84       4268.21        30.20 o                         
   7   3   6         18.18         15.52         4.84 o                         
   8   3   6       1032.76       1039.00        14.13 o                         
   9   3   6          2.44         20.10         7.04 o                         
  10   3   6       6166.30       6220.99        60.97 o                         
  11   3   6         71.34         73.46        41.83 o                         
  12   3   6        300.50        313.63        62.71 o                         
  13   3   6         16.14         17.70        25.69 o                         
  14   3   6       4293.96       4334.59       182.75 o                         
   0   4   6      30645.92      30519.39       242.10 o                         
   1   4   6        306.09        308.39         6.84 o                         
   2   4   6       2057.81       2043.30        16.61 o                         
   3   4   6        250.69        251.57         6.30 o                         
   4   4   6       7024.54       6786.78        41.47 o                         
   5   4   6        109.15        122.95         5.75 o                         
   6   4   6       1135.10       1117.53        12.98 o                         
   7   4   6        116.37        120.03         5.95 o                         
   8   4   6        981.69       1017.85        14.16 o                         
   9   4   6          4.42          4.75         7.14 o                         
  10   4   6        145.50        151.64        13.06 o                         
  11   4   6         27.67         59.63        26.34 o                         
  12   4   6       4929.27       4972.63       157.13 o                         
  13   4   6         50.43        107.25        29.41 o                         
  14   4   6        286.13        291.98        77.43 o                         
   1   5   6         37.58         35.90         3.76 o                         
   2   5   6      17369.62      16800.48        96.43 o                         
   3   5   6        529.68        627.44         8.90 o                         
   4   5   6       6371.72       6396.99        39.64 o                         
   5   5   6        327.63        326.33         8.02 o                         
   6   5   6        441.10        473.74         9.63 o                         
   7   5   6         38.00         36.26         5.16 o                         
   8   5   6        588.91        586.46        10.74 o                         
   9   5   6        137.20        139.89         9.10 o                         
  10   5   6       1839.71       1898.85        30.55 o                         
  11   5   6          5.88         67.49        42.20 o                         
  12   5   6        988.62        992.90       107.25 o                         
  13   5   6          0.11         63.07       165.36 o                         
  14   5   6       3621.00       3679.33       122.55 o                         
   0   6   6     106189.28     106368.10       768.07 o                         
   1   6   6         10.74         84.74         4.90 o                         
   2   6   6       4174.73       4254.79        28.94 o                         
   3   6   6         63.73         61.69         4.10 o                         
   4   6   6      25298.59      25097.44       137.16 o                         
   5   6   6          3.06         35.75         4.91 o                         
   6   6   6        645.91        598.36         9.97 o                         
   7   6   6         11.88          7.05         4.47 o                         
   8   6   6       3795.63       4002.63        31.05 o                         
   9   6   6         27.52         14.63         8.07 o                         
  10   6   6       1781.90       1732.26        30.60 o                         
  11   6   6         57.26         68.06        42.51 o                         
  12   6   6       9988.66       9676.01       441.93 o                         
  13   6   6         19.74          1.19        24.43 o                         
  14   6   6         13.02         43.08        61.81 o                         
   1   7   6        403.55        456.35         7.81 o                         
   2   7   6      11635.00      11154.98        65.14 o                         
   3   7   6         45.76         84.07         5.04 o                         
   4   7   6       3201.17       3180.34        23.43 o                         
   5   7   6          4.70          0.93         4.56 o                         
   6   7   6        891.30        926.95        11.86 o                         
   7   7   6         40.99         36.17         5.35 o                         
   8   7   6        992.18        975.77        14.89 o                         
   9   7   6         29.26         14.81         8.82 o                         
  10   7   6       3887.53       3846.23        92.18 o                         
  11   7   6        273.47        258.07        38.33 o                         
  12   7   6        203.58        300.02        98.10 o                         
  13   7   6         33.78        109.67        88.13 o                         
  14   7   6       3214.30       3189.78        96.13 o                         
   0   8   6      11388.94      11174.95        89.81 o                         
   1   8   6         22.45         23.96         4.06 o                         
   2   8   6        179.65        181.34         5.54 o                         
   3   8   6          0.06         -1.01         4.49 o                         
   4   8   6       4152.52       3958.55        28.63 o                         
   5   8   6        263.69        250.62         7.49 o                         
   6   8   6          0.46         -2.74         5.12 o                         
   7   8   6         33.75         25.36         6.27 o                         
   8   8   6       2314.82       2299.44        25.15 o                         
   9   8   6        454.14        420.08        14.44 o                         
  10   8   6         40.09         37.40        21.46 o                         
  11   8   6        476.40        452.27        64.26 o                         
  12   8   6       3403.79       3474.70        86.34 o                         
  13   8   6          2.49         36.74        75.93 o                         
  14   8   6         61.95         38.82        28.94 o                         
   1   9   6         12.13         11.21         4.21 o                         
   2   9   6       5168.03       5207.42        32.92 o                         
   3   9   6         12.04         14.44         4.40 o                         
   4   9   6        306.75        300.20         7.50 o                         
   5   9   6         18.90         32.60         5.36 o                         
   6   9   6       8925.72       8864.36        57.30 o                         
   7   9   6        150.75        164.91         8.49 o                         
   8   9   6        148.78        157.68         9.66 o                         
   9   9   6         53.33         51.62        10.36 o                         
  10   9   6       6183.99       6025.58        83.45 o                         
  11   9   6          4.24         99.03        72.00 o                         
  12   9   6         23.76         15.14        65.06 o                         
  13   9   6         46.69         80.49        77.32 o                         
   0  10   6       4055.19       4149.42        43.80 o                         
   1  10   6         27.41         34.48         4.73 o                         
   2  10   6        124.85        120.91         5.68 o                         
   3  10   6         85.56         78.10         5.35 o                         
   4  10   6       4479.11       4424.76        30.68 o                         
   5  10   6       1270.64       1243.03        15.59 o                         
   6  10   6         37.51         30.30         6.68 o                         
   7  10   6        566.51        608.37        13.38 o                         
   8  10   6       4596.39       4600.48        43.66 o                         
   9  10   6        134.69        149.91        14.05 o                         
  10  10   6        386.37        425.02        28.80 o                         
  11  10   6        689.09        692.45        37.39 o                         
  12  10   6       1960.10       2072.45        98.10 o                         
  13  10   6        227.29        299.10       102.40 o                         
   1  11   6        314.50        300.06         7.59 o                         
   2  11   6       2693.55       2696.84        20.98 o                         
   3  11   6        504.28        522.44        10.25 o                         
   4  11   6        174.69        174.94         8.09 o                         
   5  11   6         31.71         30.26         6.78 o                         
   6  11   6       5835.58       5940.34        45.91 o                         
   7  11   6        346.68        381.40        13.07 o                         
   8  11   6         19.76         20.88        10.17 o                         
   9  11   6        575.66        534.42        24.25 o                         
  10  11   6       3337.50       3071.44       119.98 o                         
  11  11   6        210.75        288.50       100.63 o                         
  12  11   6         55.03         88.25        28.04 o                         
  13  11   6         48.78        100.79        67.95 o                         
   0  12   6      22108.00      22354.90       173.75 o                         
   1  12   6          0.05         21.62         4.98 o                         
   2  12   6        169.55        169.31         7.41 o                         
   3  12   6        102.73        138.58         7.83 o                         
   4  12   6      17325.63      17338.11       105.83 o                         
   5  12   6        884.70        894.78        15.60 o                         
   6  12   6         49.82         47.20         8.35 o                         
   7  12   6       1279.64       1304.43        22.17 o                         
   8  12   6       9093.86       8945.67        93.78 o                         
   9  12   6        324.84        301.47        22.90 o                         
  10  12   6         53.89         84.98        46.63 o                         
  11  12   6         28.33         92.11        71.13 o                         
  12  12   6       3750.31       3895.56        98.44 o                         
  13  12   6        204.32        249.62        59.43 o                         
   1  13   6        101.02         98.92         6.23 o                         
   2  13   6       4315.57       4384.20        32.77 o                         
   3  13   6        742.89        751.19        13.87 o                         
   4  13   6        274.77        347.75        10.79 o                         
   5  13   6        271.49        305.74        11.41 o                         
   6  13   6       2535.20       2508.61        31.42 o                         
   7  13   6        157.73        128.41        13.23 o                         
   8  13   6         25.36         33.58        13.07 o                         
   9  13   6        521.52        485.64        27.22 o                         
  10  13   6       1710.08       1729.44        60.23 o                         
  11  13   6        194.59        314.00       114.09 o                         
  12  13   6        107.89        123.02        73.72 o                         
   0  14   6      15323.00      15279.35       121.79 o                         
   1  14   6         61.66        115.44         7.25 o                         
   2  14   6        989.35        986.70        14.16 o                         
   3  14   6         43.44         53.97         7.79 o                         
   4  14   6       3444.66       3371.44        33.73 o                         
   5  14   6         35.56         32.93         8.74 o                         
   6  14   6        367.03        346.79        15.96 o                         
   7  14   6          4.70         -7.24        11.33 o                         
   8  14   6        517.00        521.89        26.66 o                         
   9  14   6         38.81         25.13        18.35 o                         
  10  14   6        159.29        217.38        42.79 o                         
  11  14   6          0.78         -3.08        42.08 o                         
  12  14   6       2627.06       2697.69        92.71 o                         
   1  15   6        497.33        561.56        12.53 o                         
   2  15   6       8054.38       7775.81        56.23 o                         
   3  15   6         35.09         71.88         8.57 o                         
   4  15   6       2058.65       1857.69        24.61 o                         
   5  15   6         43.50         29.94         9.59 o                         
   6  15   6        291.39        315.02        16.08 o                         
   7  15   6         54.82         15.39        14.23 o                         
   8  15   6       1233.77       1142.33        57.69 o                         
   9  15   6         56.82         91.91        40.01 o                         
  10  15   6       2816.81       2835.53        94.58 o                         
  11  15   6         85.56         75.05        83.15 o                         
  12  15   6        539.57        558.54        78.09 o                         
   0  16   6      11054.58      11115.32       130.12 o                         
   1  16   6        342.60        397.30        12.75 o                         
   2  16   6       1208.86       1203.60        19.67 o                         
   3  16   6        582.65        601.87        15.68 o                         
   4  16   6       1542.79       1524.98        26.20 o                         
   5  16   6         16.42          9.33        10.56 o                         
   6  16   6        261.31        256.52        17.40 o                         
   7  16   6        342.81        314.24        24.20 o                         
   8  16   6        178.42        176.66        23.44 o                         
   9  16   6         92.32        149.60        27.03 o                         
  10  16   6        496.92        565.22        48.32 o                         
  11  16   6          1.06         33.60        71.72 o                         
   1  17   6        390.32        349.30        14.04 o                         
   2  17   6       3949.83       3982.84        84.81 o                         
   3  17   6        630.07        690.05        28.89 o                         
   4  17   6        600.82        735.99        21.75 o                         
   5  17   6         75.19         78.52        16.02 o                         
   6  17   6       1090.34       1017.37        42.42 o                         
   7  17   6        176.47        166.26        23.13 o                         
   8  17   6         83.60        120.89        37.99 o                         
   9  17   6        293.15        374.59        59.61 o                         
  10  17   6       1110.42       1077.13        73.72 o                         
  11  17   6        111.61        115.59        71.43 o                         
   0  18   6       5104.51       4583.65       359.93 o                         
   1  18   6        301.97        272.24        22.52 o                         
   2  18   6        239.51        215.62        14.72 o                         
   3  18   6        629.85        644.77        32.00 o                         
   4  18   6       4661.93       4369.54       210.12 o                         
   5  18   6        116.43         93.64        19.26 o                         
   6  18   6        705.64        697.07        36.33 o                         
   7  18   6       2148.76       2151.74        63.49 o                         
   8  18   6       4560.49       4274.85       139.87 o                         
   9  18   6       1464.74       1376.13        68.00 o                         
  10  18   6        239.91        257.18        50.24 o                         
   1  19   6        448.86        431.52        31.03 o                         
   2  19   6       1539.71       1436.39        60.55 o                         
   3  19   6        124.70        151.80        17.24 o                         
   4  19   6          0.69        -16.06        16.06 o                         
   5  19   6         77.34         51.94        21.60 o                         
   6  19   6       2277.01       2124.58       100.13 o                         
   7  19   6        421.76        414.53        45.44 o                         
   8  19   6         12.99         40.96        38.02 o                         
   9  19   6         89.00        120.92        58.29 o                         
  10  19   6       1740.70       1790.95        81.00 o                         
   0  20   6       2735.21       2222.67       108.01 o                         
   1  20   6         53.92         25.87        15.00 o                         
   2  20   6         22.31         -3.44        18.61 o                         
   3  20   6        431.05        432.66        25.99 o                         
   4  20   6       2321.60       2030.15        59.80 o                         
   5  20   6        530.11        534.82        34.62 o                         
   6  20   6          0.37        -21.32        21.32 o                         
   7  20   6         15.04         49.38        26.14 o                         
   8  20   6       1462.17       1518.47        73.34 o                         
   9  20   6        335.59        394.29        54.86 o                         
   1  21   6        244.47        197.76        23.46 o                         
   2  21   6       1210.69       1211.28        49.44 o                         
   3  21   6        124.95         85.44        21.67 o                         
   4  21   6        130.44        115.97        26.56 o                         
   5  21   6          0.53         26.37        24.44 o                         
   6  21   6       3237.65       3311.36        82.14 o                         
   7  21   6        180.54        228.70        34.42 o                         
   8  21   6         16.94         51.55        32.60 o                         
   0  22   6       1471.14       1363.60        70.15 o                         
   1  22   6          8.70        -14.29        21.98 o                         
   2  22   6         85.46         35.92        26.37 o                         
   3  22   6         12.73         56.32        24.62 o                         
   4  22   6       2218.96       2176.80        64.27 o                         
   5  22   6        353.92        368.17        35.28 o                         
   6  22   6         13.16         13.25        27.38 o                         
   7  22   6        366.60        403.98        61.98 o                         
   1  23   6         49.40         54.93        27.24 o                         
   2  23   6       1719.04       1699.20        56.78 o                         
   3  23   6        107.54        190.83        29.17 o                         
   4  23   6        163.46        187.29        34.12 o                         
   5  23   6         11.32         27.17        31.77 o                         
   6  23   6        835.48        857.91        63.08 o                         
   0  24   6       8957.93       8883.11       268.24 o                         
   1  24   6          8.33        137.21        29.48 o                         
   2  24   6        377.60        432.65        37.57 o                         
   3  24   6         36.40         60.16        26.10 o                         
   4  24   6       2740.89       2743.47        95.44 o                         
   5  24   6         18.03         62.93        39.14 o                         
   1  25   6         99.93        134.21        46.86 o                         
   2  25   6       1841.71       1851.93        75.99 o                         
   3  25   6         11.57        105.68        34.85 o                         
   1   0   7       8447.71       8138.94        72.11 o                         
   2   0   7         17.50         15.21         7.39 o                         
   3   0   7       1536.62       1474.20        24.08 o                         
   4   0   7       4436.65       4292.67        48.17 o                         
   5   0   7       3217.97       3211.24        42.98 o                         
   6   0   7      13170.60      13102.30       111.76 o                         
   7   0   7       1350.45       1389.36        20.11 o                         
   8   0   7       1443.66       1481.22        23.74 o                         
   9   0   7        386.37        412.09        20.47 o                         
  10   0   7       1710.91       1770.51        40.66 o                         
  11   0   7       2162.02       2179.16        62.05 o                         
  12   0   7       1433.15       1669.46       243.44 o                         
  13   0   7        575.28        570.12        69.29 o                         
  14   0   7        305.43        338.51        61.37 o                         
   0   1   7         20.01         21.96         5.18 o                         
   1   1   7       4284.79       4249.52        31.90 o                         
   2   1   7       2055.45       2055.87        19.89 o                         
   3   1   7       4867.24       4696.96        37.69 o                         
   4   1   7       3896.63       3924.50        31.32 o                         
   5   1   7        627.80        663.59        12.70 o                         
   6   1   7        409.60        371.44         8.56 o                         
   7   1   7       1979.90       2034.69        17.88 o                         
   8   1   7       5775.48       5796.53        43.44 o                         
   9   1   7        126.24        141.29        10.70 o                         
  10   1   7       1730.97       1775.30        31.10 o                         
  11   1   7        990.26       1049.37        31.41 o                         
  12   1   7         31.96        167.11        95.32 o                         
  13   1   7        291.06        352.08        41.28 o                         
  14   1   7         25.96         46.21        30.70 o                         
   1   2   7        949.83        808.00        10.16 o                         
   2   2   7       5868.83       6491.97        43.85 o                         
   3   2   7       5158.54       5440.99        38.93 o                         
   4   2   7        596.25        549.74        10.19 o                         
   5   2   7       3449.77       3514.14        28.53 o                         
   6   2   7      10252.05      10139.73        64.11 o                         
   7   2   7       3100.25       3139.64        24.27 o                         
   8   2   7         10.93         22.86         6.50 o                         
   9   2   7       2007.36       2005.92        27.97 o                         
  10   2   7       4352.21       4363.75        53.68 o                         
  11   2   7        699.28        818.54        28.75 o                         
  12   2   7        273.66        417.41        97.82 o                         
  13   2   7        270.07        313.59        35.43 o                         
  14   2   7        451.65        530.62       316.37 o                         
   0   3   7       4582.53       4551.34        46.06 o                         
   1   3   7      19018.63      19725.38       120.10 o                         
   2   3   7          1.47         67.57         5.19 o                         
   3   3   7      15919.20      16404.40       100.48 o                         
   4   3   7       3193.87       3055.34        24.44 o                         
   5   3   7       6573.09       6632.22        46.95 o                         
   6   3   7        120.68        163.45         6.81 o                         
   7   3   7       8784.34       8983.70        60.58 o                         
   8   3   7       1129.04       1172.38        16.36 o                         
   9   3   7        104.96        127.89        11.00 o                         
  10   3   7        275.42        283.04        15.61 o                         
  11   3   7        910.48       1056.45        31.63 o                         
  12   3   7        160.49        239.04        89.43 o                         
  13   3   7        304.82        289.69        35.02 o                         
  14   3   7          0.20        147.00       395.79 o                         
   1   4   7       1842.95       1779.05        16.21 o                         
   2   4   7       6823.92       6867.19        44.63 o                         
   3   4   7       1354.98       1430.46        15.03 o                         
   4   4   7         13.44         12.57         4.51 o                         
   5   4   7       1421.51       1438.58        15.31 o                         
   6   4   7       4965.30       5009.48        37.78 o                         
   7   4   7       2531.68       2581.21        24.19 o                         
   8   4   7          6.69          2.66         6.06 o                         
   9   4   7        592.11        599.98        17.46 o                         
  10   4   7       1502.51       1529.30        29.30 o                         
  11   4   7       2261.74       2298.60        52.13 o                         
  12   4   7        152.83        245.40       103.92 o                         
  13   4   7        674.51        767.72       156.19 o                         
  14   4   7       1211.57       1422.65       198.61 o                         
   0   5   7       9392.23       9393.97        81.20 o                         
   1   5   7       2717.47       2736.26        22.07 o                         
   2   5   7        162.43        157.82         5.63 o                         
   3   5   7       2700.50       2661.75        21.18 o                         
   4   5   7       4343.00       4257.81        29.43 o                         
   5   5   7        673.50        663.65        10.14 o                         
   6   5   7        355.49        356.41         9.35 o                         
   7   5   7        467.13        474.39        11.61 o                         
   8   5   7        963.93        946.51        16.29 o                         
   9   5   7       2020.20       1977.45        29.24 o                         
  10   5   7          8.31         13.57        12.36 o                         
  11   5   7       2312.12       2411.79        57.57 o                         
  12   5   7       1224.40       1305.37        53.38 o                         
  13   5   7        552.59        497.09       137.43 o                         
  14   5   7         54.94        111.73       111.97 o                         
   1   6   7       5480.91       5490.44        35.28 o                         
   2   6   7       4531.52       4441.22        29.84 o                         
   3   6   7        635.59        618.55        10.27 o                         
   4   6   7        913.37        936.35        11.71 o                         
   5   6   7       1578.24       1558.50        16.60 o                         
   6   6   7        418.23        436.28        10.64 o                         
   7   6   7       1303.44       1314.01        16.56 o                         
   8   6   7         89.67         66.72         8.68 o                         
   9   6   7        164.14        177.07        13.33 o                         
  10   6   7        762.99        806.72        28.35 o                         
  11   6   7       2313.15       2327.03        61.20 o                         
  12   6   7         86.83         80.18        26.63 o                         
  13   6   7        453.70        566.23       221.52 o                         
  14   6   7        789.12        923.42       155.11 o                         
   0   7   7       2155.98       2182.68        24.70 o                         
   1   7   7       2603.05       2620.56        20.21 o                         
   2   7   7          7.13         17.69         4.43 o                         
   3   7   7       2917.39       2918.72        22.30 o                         
   4   7   7       1726.55       1698.60        16.38 o                         
   5   7   7        395.86        395.71         9.80 o                         
   6   7   7          0.02         -0.66         5.93 o                         
   7   7   7        793.51        812.11        12.98 o                         
   8   7   7       1028.46       1027.74        18.98 o                         
   9   7   7        590.09        611.56        21.35 o                         
  10   7   7          2.81          7.11        14.82 o                         
  11   7   7       1316.01       1224.79        70.53 o                         
  12   7   7        785.74        834.33        76.52 o                         
  13   7   7        319.94        411.41       169.34 o                         
   1   8   7       3484.88       3461.03        25.20 o                         
   2   8   7       1049.04       1079.78        12.03 o                         
   3   8   7       1523.66       1489.90        16.75 o                         
   4   8   7       2719.99       2691.55        22.28 o                         
   5   8   7       2463.76       2475.69        23.99 o                         
   6   8   7      12559.06      12102.33        80.17 o                         
   7   8   7       1642.58       1700.77        19.82 o                         
   8   8   7        319.45        298.08        13.23 o                         
   9   8   7        860.72        888.54        26.04 o                         
  10   8   7       2570.03       2608.65        58.78 o                         
  11   8   7       1307.60       1282.36        90.23 o                         
  12   8   7         55.03        179.77       214.94 o                         
  13   8   7        570.99        696.70       178.17 o                         
   0   9   7      12428.34      12380.88        99.95 o                         
   1   9   7       8073.84       8103.35        49.04 o                         
   2   9   7      10736.37      10690.39        65.88 o                         
   3   9   7       5176.53       5222.50        36.26 o                         
   4   9   7       1109.30       1132.40        15.41 o                         
   5   9   7       4485.09       4360.85        34.24 o                         
   6   9   7       4897.16       4780.45        37.94 o                         
   7   9   7       1901.87       1965.79        23.64 o                         
   8   9   7       8562.65       8223.31        81.00 o                         
   9   9   7       2392.52       2473.01        44.37 o                         
  10   9   7        817.68        773.79        44.52 o                         
  11   9   7       1373.92       1393.67        59.60 o                         
  12   9   7        272.72        342.96       155.44 o                         
  13   9   7       1138.63       1352.54       118.58 o                         
   1  10   7       2661.34       2757.34        22.12 o                         
   2  10   7        366.53        434.32        10.01 o                         
   3  10   7        824.96        807.98        12.41 o                         
   4  10   7       3908.25       3670.24        29.25 o                         
   5  10   7       1877.93       1991.99        20.75 o                         
   6  10   7      14071.16      13799.99        91.72 o                         
   7  10   7        930.49       1028.19        20.36 o                         
   8  10   7       1103.58       1078.41        24.57 o                         
   9  10   7        494.36        475.88        25.59 o                         
  10  10   7       1944.69       1801.57       121.23 o                         
  11  10   7       1023.80       1072.96        49.52 o                         
  12  10   7        655.02        743.11       136.30 o                         
  13  10   7        352.56        408.38        81.31 o                         
   0  11   7        356.59        383.12        13.69 o                         
   1  11   7       2632.44       2705.50        23.53 o                         
   2  11   7       1452.06       1510.42        17.72 o                         
   3  11   7       2755.00       2874.31        25.03 o                         
   4  11   7       4723.86       4763.61        36.76 o                         
   5  11   7        394.37        401.72        11.02 o                         
   6  11   7         61.52         55.24         8.04 o                         
   7  11   7        449.32        502.62        16.67 o                         
   8  11   7       4482.43       4626.34        64.44 o                         
   9  11   7        721.11        727.20        40.56 o                         
  10  11   7       1823.61       1762.93       143.12 o                         
  11  11   7        855.81        842.76        47.74 o                         
  12  11   7          1.91         25.56        25.20 o                         
   1  12   7       4364.50       4440.91        34.71 o                         
   2  12   7        470.56        493.81        11.92 o                         
   3  12   7        484.90        481.27        11.50 o                         
   4  12   7        780.69        782.48        14.44 o                         
   5  12   7       1538.54       1563.02        20.96 o                         
   6  12   7       5124.27       5122.36        49.63 o                         
   7  12   7        578.42        596.05        18.16 o                         
   8  12   7        727.34        753.24        29.50 o                         
   9  12   7        100.01         97.04        18.64 o                         
  10  12   7        478.95        450.21        32.42 o                         
  11  12   7       1436.11       1429.83        57.70 o                         
  12  12   7        285.65        320.41       100.86 o                         
   0  13   7        341.77        348.50        13.18 o                         
   1  13   7       1814.25       1797.25        20.37 o                         
   2  13   7        526.02        537.76        13.68 o                         
   3  13   7       2184.83       2224.77        24.91 o                         
   4  13   7       2567.59       2600.93        28.72 o                         
   5  13   7        305.29        294.65        12.05 o                         
   6  13   7          1.06          3.92         9.60 o                         
   7  13   7        941.74        985.41        24.66 o                         
   8  13   7       2084.92       2039.80        85.33 o                         
   9  13   7        240.86        260.97        24.91 o                         
  10  13   7        875.33        848.83        41.94 o                         
  11  13   7       1196.70       1172.21        56.87 o                         
  12  13   7         67.07         99.43       180.99 o                         
   1  14   7        758.14        826.58        15.59 o                         
   2  14   7       4088.33       3732.23        33.77 o                         
   3  14   7       1710.24       1768.23        22.29 o                         
   4  14   7         71.83         54.02         8.97 o                         
   5  14   7       1368.59       1464.25        23.33 o                         
   6  14   7       2449.93       2437.31        33.90 o                         
   7  14   7       1578.76       1573.41        44.99 o                         
   8  14   7          0.01          8.26        17.40 o                         
   9  14   7        801.82        822.25        49.43 o                         
  10  14   7       1128.75       1123.38        53.98 o                         
  11  14   7        703.86        849.46        85.72 o                         
  12  14   7         71.72         97.00        85.12 o                         
   0  15   7       8453.70       8277.33        85.56 o                         
   1  15   7       6221.31       6129.39        54.77 o                         
   2  15   7       1090.54       1128.99        18.75 o                         
   3  15   7       6198.14       6123.89        52.32 o                         
   4  15   7       1170.35       1218.01        21.18 o                         
   5  15   7       2159.70       2140.03        32.37 o                         
   6  15   7        718.35        754.69        23.82 o                         
   7  15   7       4248.09       4026.53       198.67 o                         
   8  15   7          9.79         27.08        20.03 o                         
   9  15   7          2.50        -19.37        19.37 o                         
  10  15   7         49.19         48.00        28.67 o                         
  11  15   7        349.18        363.16        71.60 o                         
   1  16   7        600.14        644.10        18.35 o                         
   2  16   7       3778.35       3546.08        36.86 o                         
   3  16   7        855.44        926.71        21.31 o                         
   4  16   7        777.11        718.38        20.51 o                         
   5  16   7        947.31       1017.59        27.62 o                         
   6  16   7        396.80        453.84        36.39 o                         
   7  16   7        948.13        889.30        70.45 o                         
   8  16   7        110.43         94.87        26.10 o                         
   9  16   7        564.03        648.02        40.38 o                         
  10  16   7       1011.73       1106.60        91.15 o                         
  11  16   7        509.25        640.83        96.45 o                         
   0  17   7       2145.79       2108.05        51.85 o                         
   1  17   7       1212.13       1253.73        28.26 o                         
   2  17   7          9.72         17.74        11.49 o                         
   3  17   7        922.86        965.02        24.66 o                         
   4  17   7        978.76        955.91        36.84 o                         
   5  17   7        513.33        531.47        38.47 o                         
   6  17   7         10.31          0.68        16.49 o                         
   7  17   7        252.35        238.82        28.62 o                         
   8  17   7        582.69        557.95        37.47 o                         
   9  17   7        668.13        673.81        45.42 o                         
  10  17   7         45.75         91.95       103.15 o                         
   1  18   7       1393.57       1324.60        33.48 o                         
   2  18   7        363.19        372.66        20.30 o                         
   3  18   7        463.29        429.03        23.92 o                         
   4  18   7         73.85         66.06        17.45 o                         
   5  18   7        902.71        847.49        53.65 o                         
   6  18   7       1374.54       1262.98        82.86 o                         
   7  18   7        536.52        532.46        48.71 o                         
   8  18   7          9.86         37.77        30.11 o                         
   9  18   7        251.98        270.95        39.35 o                         
  10  18   7        780.74        798.10        90.29 o                         
   0  19   7          1.83          6.96        21.60 o                         
   1  19   7       1047.84        904.32        58.46 o                         
   2  19   7        309.02        287.88        21.84 o                         
   3  19   7       1251.18       1192.93        88.59 o                         
   4  19   7        427.24        394.80        35.27 o                         
   5  19   7        233.91        198.54        43.03 o                         
   6  19   7        152.41        143.40        27.51 o                         
   7  19   7       1034.05        988.42        51.48 o                         
   8  19   7        996.05        913.98        54.97 o                         
   9  19   7         11.68         71.99        58.86 o                         
   1  20   7        202.19        177.27        22.80 o                         
   2  20   7        232.83        150.58        35.76 o                         
   3  20   7       1012.88        987.70        75.50 o                         
   4  20   7       1433.90       1459.83        78.24 o                         
   5  20   7        676.66        773.53        47.08 o                         
   6  20   7       4783.73       4456.67       158.13 o                         
   7  20   7       1103.94       1028.47        55.90 o                         
   8  20   7         22.55         19.61        27.97 o                         
   0  21   7        373.62        255.31        52.26 o                         
   1  21   7       2014.77       1776.25       105.87 o                         
   2  21   7       1338.76       1282.39        64.07 o                         
   3  21   7       1757.36       1612.44       156.48 o                         
   4  21   7       1189.23       1080.55        52.40 o                         
   5  21   7        961.37        966.33        48.41 o                         
   6  21   7        138.47        157.60        32.53 o                         
   7  21   7        999.86       1113.21        89.35 o                         
   1  22   7        437.42        399.58        42.49 o                         
   2  22   7         66.66         46.32        24.45 o                         
   3  22   7         76.20          7.99        24.74 o                         
   4  22   7        790.38        787.31        48.29 o                         
   5  22   7        131.66        151.65        33.01 o                         
   6  22   7       2968.16       2765.97        84.38 o                         
   0  23   7        621.79        602.63        62.98 o                         
   1  23   7        608.29        509.57        41.87 o                         
   2  23   7         86.67         56.75        26.37 o                         
   3  23   7        475.13        458.67        44.95 o                         
   4  23   7       1306.87       1235.15        70.48 o                         
   5  23   7        209.36        186.22        40.52 o                         
   1  24   7        763.22        807.45        50.58 o                         
   2  24   7        337.19        337.40        36.95 o                         
   3  24   7        127.90        120.94        37.09 o                         
   4  24   7         16.47         49.69        34.20 o                         
   0  25   7        235.68        200.30        76.21 o                         
   1  25   7        412.69        403.44        40.90 o                         
   0   0   8      19237.04      19542.84       226.06 o                         
   1   0   8       5498.08       5490.00        52.43 o                         
   2   0   8       3434.62       3558.34        46.40 o                         
   3   0   8        803.77        733.06        20.35 o                         
   4   0   8        888.52        831.77        20.51 o                         
   5   0   8      13522.48      13458.77       144.05 o                         
   6   0   8       1336.41       1371.81        33.06 o                         
   7   0   8       4428.65       4462.00        55.84 o                         
   8   0   8        641.86        577.97        21.64 o                         
   9   0   8       3896.82       4012.31        67.04 o                         
  10   0   8        420.46        430.88        41.44 o                         
  11   0   8       3590.43       3725.94        98.31 o                         
  12   0   8        216.00        225.78        43.72 o                         
  13   0   8        663.15        783.91        79.18 o                         
   1   1   8       1345.53       1445.23        13.74 o                         
   2   1   8       5266.71       5394.37        41.79 o                         
   3   1   8       5443.95       5331.24        46.42 o                         
   4   1   8       1206.26       1247.40        16.69 o                         
   5   1   8       4242.09       4335.96        40.92 o                         
   6   1   8        215.91        246.54        10.01 o                         
   7   1   8       4649.34       4563.38        40.27 o                         
   8   1   8        384.28        439.75        14.25 o                         
   9   1   8       4657.58       4798.90        59.95 o                         
  10   1   8       1022.33       1102.22        31.68 o                         
  11   1   8        279.37        267.87        23.18 o                         
  12   1   8        162.16        233.52        26.56 o                         
  13   1   8        325.73        337.24        56.42 o                         
   0   2   8       1790.12       1780.79        24.70 o                         
   1   2   8       2930.76       3023.96        22.76 o                         
   2   2   8         93.69         84.43         5.73 o                         
   3   2   8        953.36        990.69        13.52 o                         
   4   2   8        456.87        468.49        10.31 o                         
   5   2   8       6270.53       6082.12        51.97 o                         
   6   2   8         63.17         70.00         8.06 o                         
   7   2   8       4677.82       4612.61        44.60 o                         
   8   2   8        189.48        204.13        10.45 o                         
   9   2   8        578.11        591.99        19.63 o                         
  10   2   8         35.12         31.63        13.32 o                         
  11   2   8       2005.71       1995.23        49.01 o                         
  12   2   8        313.08        421.84        54.74 o                         
  13   2   8        169.71        164.49        33.51 o                         
   1   3   8        243.59        257.01         6.85 o                         
   2   3   8        489.41        491.03         9.30 o                         
   3   3   8       3965.59       3976.99        31.68 o                         
   4   3   8        103.09        109.90         6.67 o                         
   5   3   8       1930.07       1959.22        24.86 o                         
   6   3   8       1408.97       1440.07        20.61 o                         
   7   3   8       4523.53       4423.22        44.75 o                         
   8   3   8          1.52         24.52         7.93 o                         
   9   3   8       2858.86       2973.59        46.12 o                         
  10   3   8        990.53       1025.52        27.41 o                         
  11   3   8        920.50        959.20        38.37 o                         
  12   3   8        241.25        281.96        56.79 o                         
  13   3   8        589.49        632.04        71.72 o                         
   0   4   8         14.43          4.67         5.20 o                         
   1   4   8       2479.81       2568.48        22.18 o                         
   2   4   8        196.96        195.79         7.83 o                         
   3   4   8       1231.49       1287.65        14.78 o                         
   4   4   8        140.99        136.50         6.47 o                         
   5   4   8       3471.93       3403.89        31.29 o                         
   6   4   8        117.32        137.48         8.37 o                         
   7   4   8       2289.96       2326.86        32.78 o                         
   8   4   8        678.13        685.21        17.54 o                         
   9   4   8       1211.58       1283.06        28.19 o                         
  10   4   8        262.56        294.46        17.68 o                         
  11   4   8       1848.70       1838.35        59.92 o                         
  12   4   8         10.70        -21.64        21.64 o                         
  13   4   8        646.21        770.77       192.29 o                         
   1   5   8       2002.39       2086.26        19.08 o                         
   2   5   8         15.41         31.07         4.83 o                         
   3   5   8       2640.99       2591.54        23.05 o                         
   4   5   8       3194.85       3023.26        26.82 o                         
   5   5   8       2423.57       2437.82        24.97 o                         
   6   5   8       8815.90       8680.67        67.03 o                         
   7   5   8       3308.54       3294.14        44.54 o                         
   8   5   8        295.64        332.61        12.63 o                         
   9   5   8       1534.19       1482.49        30.47 o                         
  10   5   8       1902.93       1934.76        40.23 o                         
  11   5   8       1946.14       2088.58        49.21 o                         
  12   5   8        452.58        641.61       173.04 o                         
  13   5   8        862.61        964.72       133.91 o                         
   0   6   8      14369.30      14414.65       121.57 o                         
   1   6   8       8067.79       8274.91        50.93 o                         
   2   6   8      10928.57      11094.01        67.41 o                         
   3   6   8       4790.06       4924.85        35.44 o                         
   4   6   8        441.12        489.03         9.62 o                         
   5   6   8       6209.55       6104.66        45.19 o                         
   6   6   8       5712.03       5461.46        50.65 o                         
   7   6   8       3366.46       3466.19        42.02 o                         
   8   6   8       6365.44       6121.49        60.23 o                         
   9   6   8       2211.86       2204.92        38.00 o                         
  10   6   8        409.68        414.83        22.04 o                         
  11   6   8       1904.99       1963.37        71.90 o                         
  12   6   8         93.09         75.88        26.37 o                         
  13   6   8       1060.69       1198.47       130.97 o                         
   1   7   8       1369.36       1348.20        14.46 o                         
   2   7   8          1.01         -4.68         4.68 o                         
   3   7   8       3788.65       3785.95        29.05 o                         
   4   7   8       1957.04       1917.15        19.56 o                         
   5   7   8       3230.76       3309.28        31.12 o                         
   6   7   8       5830.41       5586.04        51.21 o                         
   7   7   8       3106.57       3042.16        41.51 o                         
   8   7   8        535.03        508.23        15.63 o                         
   9   7   8       2687.69       2733.58        45.35 o                         
  10   7   8        415.92        433.42        23.65 o                         
  11   7   8        622.11        633.21        77.38 o                         
  12   7   8         40.22         90.75        27.36 o                         
  13   7   8        486.06        525.58        46.09 o                         
   0   8   8       2094.92       2043.40        27.18 o                         
   1   8   8       3165.43       3221.36        24.48 o                         
   2   8   8         31.47         36.44         4.94 o                         
   3   8   8       1417.28       1415.98        17.61 o                         
   4   8   8       1046.42       1034.67        15.42 o                         
   5   8   8       5213.48       5166.98        44.75 o                         
   6   8   8        168.51        190.20        11.19 o                         
   7   8   8       4937.87       4889.90        53.52 o                         
   8   8   8        262.15        291.54        13.66 o                         
   9   8   8        160.76        169.30        18.65 o                         
  10   8   8        153.92        138.24        20.37 o                         
  11   8   8       1378.17       1402.85        65.85 o                         
  12   8   8        106.80        240.51       125.60 o                         
  13   8   8         88.35        200.08       169.48 o                         
   1   9   8         45.73         52.90         6.08 o                         
   2   9   8       1767.79       1747.50        17.90 o                         
   3   9   8       5028.36       5106.19        40.71 o                         
   4   9   8        724.14        708.09        14.20 o                         
   5   9   8       1705.89       1745.50        22.83 o                         
   6   9   8          2.89         -6.37         8.99 o                         
   7   9   8       4790.17       4748.70        55.37 o                         
   8   9   8        231.03        258.31        16.00 o                         
   9   9   8       4136.68       4146.67        66.84 o                         
  10   9   8        227.21        256.95        26.12 o                         
  11   9   8        159.76        157.30        79.47 o                         
  12   9   8        111.10         93.75        27.86 o                         
   0  10   8        639.71        690.75        17.96 o                         
   1  10   8       1644.01       1688.05        18.80 o                         
   2  10   8         93.39         93.27         6.67 o                         
   3  10   8        388.06        403.20        10.62 o                         
   4  10   8         68.30         65.55         7.00 o                         
   5  10   8       5233.03       5119.44        43.67 o                         
   6  10   8         67.86        105.55         9.13 o                         
   7  10   8       5076.26       5086.33        54.79 o                         
   8  10   8          0.52         12.72        13.06 o                         
   9  10   8         52.31         35.66        16.92 o                         
  10  10   8         36.03         50.91        24.28 o                         
  11  10   8       1515.90       1488.09       103.48 o                         
  12  10   8        444.51        490.61       114.29 o                         
   1  11   8        469.54        482.75        10.78 o                         
   2  11   8       1938.43       1912.76        21.36 o                         
   3  11   8       4593.77       4564.93        38.01 o                         
   4  11   8         81.81        108.15         8.26 o                         
   5  11   8       2784.59       2816.88        30.09 o                         
   6  11   8       1297.59       1189.46        21.51 o                         
   7  11   8       3811.53       3655.59        48.29 o                         
   8  11   8         14.79         46.98        17.91 o                         
   9  11   8       3576.74       3528.91        69.80 o                         
  10  11   8        261.26        292.75        28.41 o                         
  11  11   8        203.25        263.09        88.67 o                         
  12  11   8        255.94        337.65       139.47 o                         
   0  12   8          8.92         25.57        10.24 o                         
   1  12   8       2765.82       2844.18        28.20 o                         
   2  12   8        317.17        333.09        10.68 o                         
   3  12   8        672.75        698.43        14.59 o                         
   4  12   8         40.38         46.06         8.37 o                         
   5  12   8       6339.52       6285.36        59.41 o                         
   6  12   8        736.09        763.58        20.84 o                         
   7  12   8       2863.36       2935.06        46.22 o                         
   8  12   8        273.69        263.05        23.23 o                         
   9  12   8       1598.79       1663.47        60.25 o                         
  10  12   8        335.91        401.71        32.58 o                         
  11  12   8       1841.05       1830.96        94.29 o                         
  12  12   8        550.99        602.78       142.00 o                         
   1  13   8        228.21        234.04        10.88 o                         
   2  13   8       1209.04       1159.75        18.43 o                         
   3  13   8       2039.08       2018.53        25.10 o                         
   4  13   8         44.81         43.91         9.68 o                         
   5  13   8       1099.59       1089.41        24.13 o                         
   6  13   8        902.59        937.77        26.49 o                         
   7  13   8       2856.82       2867.65        49.89 o                         
   8  13   8          4.68         41.87        16.46 o                         
   9  13   8       1592.53       1552.89        77.76 o                         
  10  13   8        672.09        651.91        40.19 o                         
  11  13   8        854.27        899.68        57.43 o                         
   0  14   8        431.60        399.98        20.91 o                         
   1  14   8       1692.10       1670.83        23.66 o                         
   2  14   8         24.07         48.25         8.94 o                         
   3  14   8        830.09        790.71        19.01 o                         
   4  14   8        466.16        454.00        16.43 o                         
   5  14   8       2337.47       2235.93        37.49 o                         
   6  14   8          1.15         14.94        13.41 o                         
   7  14   8       1478.68       1519.72        39.13 o                         
   8  14   8        397.24        408.37        28.40 o                         
   9  14   8        718.10        738.30        56.79 o                         
  10  14   8        163.25        250.08        31.19 o                         
  11  14   8        990.86       1100.38        91.15 o                         
   1  15   8        569.29        591.20        17.75 o                         
   2  15   8          1.34          3.90         8.59 o                         
   3  15   8       1106.31       1161.91        23.96 o                         
   4  15   8        838.19        867.61        24.06 o                         
   5  15   8        893.62        936.44        29.55 o                         
   6  15   8       2394.80       2336.73        47.11 o                         
   7  15   8       1519.25       1549.27        62.75 o                         
   8  15   8        149.81        153.10        26.82 o                         
   9  15   8        793.70        796.99        45.93 o                         
  10  15   8        536.56        554.98        46.32 o                         
   0  16   8        613.42        605.10        27.23 o                         
   1  16   8       1156.77       1138.91        26.46 o                         
   2  16   8        657.79        681.62        21.35 o                         
   3  16   8        827.16        875.12        25.59 o                         
   4  16   8        178.10        192.15        16.60 o                         
   5  16   8        845.47        890.34        34.06 o                         
   6  16   8        117.21         87.26        21.79 o                         
   7  16   8        669.77        618.04        53.62 o                         
   8  16   8        927.08        887.65        80.56 o                         
   9  16   8        546.42        575.36        53.77 o                         
  10  16   8        737.66        702.84        53.23 o                         
   1  17   8       1992.69       1843.99        37.92 o                         
   2  17   8        278.20        250.15        17.77 o                         
   3  17   8       1223.52       1186.61        34.35 o                         
   4  17   8        317.17        362.65        25.04 o                         
   5  17   8       1819.51       1684.78        47.32 o                         
   6  17   8       1789.11       1682.88       115.35 o                         
   7  17   8       1059.56       1036.38        72.30 o                         
   8  17   8          0.27         44.16        25.80 o                         
   9  17   8        868.82        779.35        49.95 o                         
   0  18   8       1629.54       1644.49        59.04 o                         
   1  18   8       1461.70       1441.03        37.13 o                         
   2  18   8         27.89         31.35        15.27 o                         
   3  18   8        478.26        480.45        27.46 o                         
   4  18   8        767.27        774.93        39.08 o                         
   5  18   8       2553.53       2286.66       251.08 o                         
   6  18   8        157.57        191.00        30.99 o                         
   7  18   8        956.51        873.78        60.06 o                         
   8  18   8         65.40         79.09        27.71 o                         
   9  18   8       1194.15       1246.00        66.40 o                         
   1  19   8        221.97        215.32        22.30 o                         
   2  19   8        404.47        389.18        22.95 o                         
   3  19   8       1470.69       1343.07        83.88 o                         
   4  19   8         59.99         63.32        22.83 o                         
   5  19   8       1197.98       1048.97       117.45 o                         
   6  19   8        128.23        109.42        37.48 o                         
   7  19   8       1276.82       1226.24        57.22 o                         
   8  19   8         20.07         38.51        27.72 o                         
   0  20   8       1402.05       1092.49       155.15 o                         
   1  20   8        889.52        780.22        64.53 o                         
   2  20   8        184.44        180.12        23.56 o                         
   3  20   8        214.55        168.91        26.76 o                         
   4  20   8        105.76         43.13        25.38 o                         
   5  20   8       2462.70       2088.17       184.33 o                         
   6  20   8         16.05         47.18        28.40 o                         
   7  20   8       1845.90       1642.69        79.42 o                         
   1  21   8         11.90        -18.85        18.85 o                         
   2  21   8        439.02        382.83        50.58 o                         
   3  21   8       1193.12       1082.09        63.48 o                         
   4  21   8        287.79        238.85        33.39 o                         
   5  21   8        472.62        418.32        41.63 o                         
   6  21   8         31.39         33.33        29.73 o                         
   0  22   8         51.54        -32.69        45.72 o                         
   1  22   8        342.42        231.27        30.85 o                         
   2  22   8         48.88          0.57        24.69 o                         
   3  22   8         35.54          6.29        26.85 o                         
   4  22   8         85.03         17.80        48.90 o                         
   5  22   8       1374.96       1325.06        87.42 o                         
   1  23   8        272.46        241.39        40.66 o                         
   2  23   8        200.99        150.43        31.37 o                         
   3  23   8        889.71        900.44        62.52 o                         
   4  23   8        106.00         95.38        40.86 o                         
   0  24   8       1200.70       1172.15        95.12 o                         
   1  24   8        930.21        908.61        57.10 o                         
   2  24   8       1066.41       1033.17        71.95 o                         
   1   0   9          0.31          3.07         5.87 o                         
   2   0   9       6144.91       6090.13        60.52 o                         
   3   0   9        896.61        939.62        26.52 o                         
   4   0   9         77.89         52.34        14.73 o                         
   5   0   9        468.83        471.62        22.23 o                         
   6   0   9       4174.49       4322.35        66.13 o                         
   7   0   9        166.12        173.62        15.63 o                         
   8   0   9         15.22         13.83        14.42 o                         
   9   0   9        732.32        826.07        38.53 o                         
  10   0   9       1313.02       1371.74        50.84 o                         
  11   0   9        228.59        194.95        31.17 o                         
  12   0   9        835.76        771.49        57.82 o                         
  13   0   9          8.09        135.28       273.18 o                         
   0   1   9       5310.92       5297.12        52.37 o                         
   1   1   9        306.61        303.98         7.37 o                         
   2   1   9        149.19        153.01         7.02 o                         
   3   1   9        227.67        255.21         9.25 o                         
   4   1   9       6571.62       6539.44        62.96 o                         
   5   1   9        318.80        306.77        10.68 o                         
   6   1   9         83.56         91.53         8.65 o                         
   7   1   9        525.52        511.22        13.45 o                         
   8   1   9       3313.21       3204.30        39.50 o                         
   9   1   9         14.56         35.41        13.31 o                         
  10   1   9        276.71        290.85        20.22 o                         
  11   1   9         47.70         19.18        20.48 o                         
  12   1   9       1818.13       1900.47        58.88 o                         
  13   1   9         24.91         54.44        29.40 o                         
   1   2   9        857.97        854.20        10.55 o                         
   2   2   9       2489.28       2429.40        23.40 o                         
   3   2   9         21.83         20.32         6.30 o                         
   4   2   9         88.87         84.83         7.60 o                         
   5   2   9        126.85        112.04         8.67 o                         
   6   2   9       5499.15       5375.53        50.67 o                         
   7   2   9         25.47         40.86         9.22 o                         
   8   2   9         29.70         35.55         8.99 o                         
   9   2   9          0.80        -11.96        11.96 o                         
  10   2   9       1464.11       1414.61        35.78 o                         
  11   2   9        221.91        231.28        23.66 o                         
  12   2   9         92.85        132.92        29.95 o                         
  13   2   9        130.08        152.61        34.27 o                         
   0   3   9      20560.22      21289.98       179.37 o                         
   1   3   9         61.42         83.24         5.24 o                         
   2   3   9        388.43        399.82         8.90 o                         
   3   3   9        564.72        610.69        13.02 o                         
   4   3   9      18610.92      18635.97       132.06 o                         
   5   3   9        740.34        738.12        15.55 o                         
   6   3   9         72.18         60.77         8.88 o                         
   7   3   9        514.95        542.51        19.01 o                         
   8   3   9      10149.98       9985.82        98.10 o                         
   9   3   9        359.81        394.49        19.63 o                         
  10   3   9        166.61        167.31        17.69 o                         
  11   3   9          2.31         16.15        18.87 o                         
  12   3   9       3182.51       3439.56        79.87 o                         
  13   3   9        476.57        632.41       206.96 o                         
   1   4   9       3124.19       3149.61        24.36 o                         
   2   4   9       2970.86       3145.70        28.16 o                         
   3   4   9        185.88        196.49         9.47 o                         
   4   4   9        145.79        106.37         9.18 o                         
   5   4   9        129.20        156.96         9.87 o                         
   6   4   9       6526.09       6596.40        64.95 o                         
   7   4   9        100.71        112.28        12.78 o                         
   8   4   9         36.34         33.39        13.59 o                         
   9   4   9        499.73        542.05        21.85 o                         
  10   4   9       2700.33       2758.06        50.39 o                         
  11   4   9       1403.66       1445.59        48.21 o                         
  12   4   9        123.71        208.75        35.72 o                         
  13   4   9        478.06        576.60       181.88 o                         
   0   5   9       2281.77       2401.19        27.52 o                         
   1   5   9        651.09        650.61        10.73 o                         
   2   5   9        812.07        823.51        12.72 o                         
   3   5   9       2226.24       2225.15        24.70 o                         
   4   5   9       5851.54       5897.08        46.93 o                         
   5   5   9       1269.85       1320.24        21.85 o                         
   6   5   9         28.61         15.15         9.91 o                         
   7   5   9        828.58        855.94        23.78 o                         
   8   5   9       4584.75       4638.29        67.47 o                         
   9   5   9        363.61        345.59        18.47 o                         
  10   5   9        929.95        998.99        36.32 o                         
  11   5   9        101.23         99.02        22.56 o                         
  12   5   9        473.39        508.05        38.08 o                         
  13   5   9       1061.40       1073.33       212.01 o                         
   1   6   9       4416.96       4539.19        33.97 o                         
   2   6   9       2767.45       2889.86        25.23 o                         
   3   6   9        350.32        361.29        10.57 o                         
   4   6   9       1065.62       1045.62        19.91 o                         
   5   6   9        410.27        438.61        15.55 o                         
   6   6   9      11864.55      11603.41       103.71 o                         
   7   6   9        640.04        627.80        22.25 o                         
   8   6   9        555.60        572.41        25.61 o                         
   9   6   9        533.71        546.09        22.45 o                         
  10   6   9       2041.38       2036.77        47.30 o                         
  11   6   9        627.91        714.21        39.55 o                         
  12   6   9         37.45         72.65        63.60 o                         
   0   7   9       4129.52       4143.16        45.24 o                         
   1   7   9        532.05        554.73        10.73 o                         
   2   7   9        277.50        299.39         8.60 o                         
   3   7   9       1475.03       1480.54        18.01 o                         
   4   7   9       6484.72       6440.96        56.58 o                         
   5   7   9        504.06        495.07        16.72 o                         
   6   7   9         57.08         43.62        11.73 o                         
   7   7   9        310.84        322.67        17.72 o                         
   8   7   9       4359.40       4407.78        80.06 o                         
   9   7   9        267.50        290.16        19.26 o                         
  10   7   9       1319.11       1417.73        42.91 o                         
  11   7   9          4.41          5.63        20.16 o                         
  12   7   9        668.33        626.27        70.57 o                         
   1   8   9        917.86        930.05        14.21 o                         
   2   8   9       4123.69       4087.50        31.34 o                         
   3   8   9          7.54         20.67         6.59 o                         
   4   8   9        264.26        218.17        10.75 o                         
   5   8   9        178.35        176.44        12.55 o                         
   6   8   9       1553.35       1721.54        30.05 o                         
   7   8   9          0.38        -11.84        11.84 o                         
   8   8   9        316.77        267.13        17.32 o                         
   9   8   9          0.19         11.34        14.02 o                         
  10   8   9       2331.83       2337.15        58.98 o                         
  11   8   9        166.55        173.09        28.02 o                         
  12   8   9         12.42         22.87        31.94 o                         
   0   9   9      64748.64      63103.84       538.41 o                         
   2   9   9       3909.06       3867.62        31.72 o                         
   3   9   9         27.78         47.53         6.64 o                         
   4   9   9      18807.99      18206.82       138.23 o                         
   5   9   9         32.01        115.53        11.60 o                         
   6   9   9       3813.66       3614.23        48.05 o                         
   7   9   9        104.47        113.63        14.97 o                         
   8   9   9       1776.29       1800.26        38.27 o                         
   9   9   9          0.99        -12.16        20.42 o                         
  10   9   9         89.23         97.16        21.65 o                         
  11   9   9         65.76         16.87        50.77 o                         
  12   9   9       1640.99       1787.91        68.58 o                         
   1  10   9         99.34        107.04         8.44 o                         
   2  10   9       3072.12       3059.00        28.83 o                         
   3  10   9        345.59        349.07        11.12 o                         
   4  10   9        321.10        288.04        12.35 o                         
   5  10   9        292.55        279.09        15.56 o                         
   6  10   9       1025.42       1067.04        24.18 o                         
   7  10   9        104.21         87.79        15.65 o                         
   8  10   9        332.21        343.18        21.10 o                         
   9  10   9        343.81        343.63        27.00 o                         
  10  10   9       1686.47       1701.77        52.75 o                         
  11  10   9         37.21         71.43        47.72 o                         
  12  10   9        215.10        293.38       129.27 o                         
   0  11   9       3035.31       3111.80        47.94 o                         
   1  11   9         77.73         70.85         8.17 o                         
   2  11   9        106.43        103.14         8.29 o                         
   3  11   9         16.92         18.72         7.71 o                         
   4  11   9       3219.87       3210.12        35.91 o                         
   5  11   9        265.26        279.59        12.35 o                         
   6  11   9         18.27         14.70        10.72 o                         
   7  11   9        189.59        194.13        20.13 o                         
   8  11   9       2196.19       2147.69        48.21 o                         
   9  11   9          7.69         28.33        24.20 o                         
  10  11   9         18.20         32.77        20.96 o                         
  11  11   9         44.60         80.22        55.16 o                         
   1  12   9        120.25        148.55         9.88 o                         
   2  12   9       3239.79       3281.72        35.94 o                         
   3  12   9         89.76         78.86         9.62 o                         
   4  12   9          5.13         -5.62         9.44 o                         
   5  12   9        196.13        211.30        14.40 o                         
   6  12   9       3419.64       3314.05        52.33 o                         
   7  12   9          9.09         19.88        15.08 o                         
   8  12   9          0.34          6.67        18.45 o                         
   9  12   9        100.26         98.82        22.80 o                         
  10  12   9       1559.47       1558.81        56.77 o                         
  11  12   9          0.21         -0.32        26.53 o                         
   0  13   9       4435.42       4422.72        74.26 o                         
   1  13   9         78.62         86.18        10.10 o                         
   2  13   9          6.08         -1.17         9.06 o                         
   3  13   9        126.19        119.23        11.14 o                         
   4  13   9       2848.39       2815.81        41.32 o                         
   5  13   9          3.16         13.59        11.55 o                         
   6  13   9         83.00         60.29        15.04 o                         
   7  13   9         54.35         54.24        17.56 o                         
   8  13   9       1290.96       1304.92        47.25 o                         
   9  13   9        186.24        194.83        25.57 o                         
  10  13   9         91.83        167.15        47.39 o                         
  11  13   9          1.90         41.11        92.73 o                         
   1  14   9        969.74        940.48        21.26 o                         
   2  14   9        996.65       1030.77        23.68 o                         
   3  14   9        102.61         96.82        13.72 o                         
   4  14   9        273.47        278.59        17.22 o                         
   5  14   9          3.30         28.93        13.47 o                         
   6  14   9       3755.79       3863.69        71.49 o                         
   7  14   9          8.36         -5.36        17.54 o                         
   8  14   9          0.62         -3.89        20.43 o                         
   9  14   9        254.45        328.06        32.13 o                         
  10  14   9       1753.34       1835.69        97.85 o                         
   0  15   9       2057.55       2039.82        46.89 o                         
   1  15   9        190.44        164.82        13.82 o                         
   2  15   9       1543.74       1574.44        31.48 o                         
   3  15   9       1081.26       1128.34        29.95 o                         
   4  15   9       7401.77       7268.04        86.44 o                         
   5  15   9       1153.95       1231.31        33.02 o                         
   6  15   9        550.42        589.95        31.43 o                         
   7  15   9        633.11        713.28        40.34 o                         
   8  15   9       7731.17       7326.71       244.90 o                         
   9  15   9        210.73        241.19        31.58 o                         
  10  15   9        381.10        403.65        41.84 o                         
   1  16   9       2456.56       2383.52        47.03 o                         
   2  16   9        211.06        282.18        20.44 o                         
   3  16   9        115.49        102.80        18.10 o                         
   4  16   9        926.21        853.13        33.21 o                         
   5  16   9        198.35        264.57        24.40 o                         
   6  16   9       4794.20       4583.25       158.91 o                         
   7  16   9        215.41        301.37        31.14 o                         
   8  16   9        161.36        176.96        29.81 o                         
   9  16   9        293.15        279.71        34.16 o                         
   0  17   9        724.12        758.95        44.00 o                         
   1  17   9        409.84        381.75        22.95 o                         
   2  17   9        611.02        590.23        28.58 o                         
   3  17   9       1195.52       1294.78        37.83 o                         
   4  17   9       3147.78       3188.92        65.81 o                         
   5  17   9        280.95        276.13        28.69 o                         
   6  17   9         16.30         32.58        23.71 o                         
   7  17   9          7.00         10.03        22.84 o                         
   8  17   9       2538.51       2451.46        77.47 o                         
   9  17   9          0.36         36.00        27.00 o                         
   1  18   9        351.64        326.56        22.76 o                         
   2  18   9       1367.07       1450.25        40.17 o                         
   3  18   9          1.91        -19.64        19.64 o                         
   4  18   9         20.22        -14.31        20.44 o                         
   5  18   9        120.38        110.96        25.86 o                         
   6  18   9       2611.59       2495.19       163.22 o                         
   7  18   9         10.15         28.56        25.88 o                         
   8  18   9         96.04         61.45        28.50 o                         
   0  19   9       2142.38       1994.53        68.49 o                         
   1  19   9         84.62         37.57        18.39 o                         
   2  19   9         28.30         11.26        18.11 o                         
   3  19   9        108.41        114.30        22.85 o                         
   4  19   9       2483.67       2289.31        81.22 o                         
   5  19   9         17.20         27.80        23.73 o                         
   6  19   9         86.25         78.07        28.60 o                         
   7  19   9         23.56          7.79        27.16 o                         
   1  20   9          5.55          1.57        17.00 o                         
   2  20   9       1678.16       1675.06        50.26 o                         
   3  20   9         42.40        109.78        24.28 o                         
   4  20   9        168.28        108.07        27.35 o                         
   5  20   9         11.07         24.11        26.05 o                         
   6  20   9        781.53        749.63        73.38 o                         
   0  21   9       8111.65       6465.63       909.47 o                         
   1  21   9          5.90         69.94        21.29 o                         
   2  21   9        231.38        189.31        28.53 o                         
   3  21   9         47.78         17.89        30.84 o                         
   4  21   9       2961.56       2621.09       148.82 o                         
   5  21   9         85.10         39.35        28.25 o                         
   1  22   9          8.42          3.46        23.71 o                         
   2  22   9       1556.90       1351.85       117.92 o                         
   3  22   9         73.33         45.76        41.00 o                         
   4  22   9        205.70        219.15        39.93 o                         
   0  23   9        757.72        804.88       139.56 o                         
   1  23   9         28.42         -1.81        27.35 o                         
   0   0  10      18074.57      17585.57       231.77 o                         
   1   0  10       4222.17       4389.17        48.69 o                         
   2   0  10       2731.99       2699.32        36.90 o                         
   3   0  10       3728.89       3734.74        46.66 o                         
   4   0  10       2040.93       1973.82        45.19 o                         
   5   0  10        240.28        241.41        19.46 o                         
   6   0  10       1520.05       1499.37        38.42 o                         
   7   0  10        729.96        701.80        22.37 o                         
   8   0  10         23.93         67.36        17.29 o                         
   9   0  10       7435.23       7480.63       138.31 o                         
  10   0  10         85.83        143.43        24.54 o                         
  11   0  10        766.42        955.63        51.76 o                         
  12   0  10        702.73        820.60        59.38 o                         
   1   1  10       5720.15       5823.81        43.30 o                         
   2   1  10       6424.33       6151.85        47.60 o                         
   3   1  10         33.59         34.59         7.21 o                         
   4   1  10       1019.28        899.89        20.07 o                         
   5   1  10       1208.22       1155.86        19.74 o                         
   6   1  10        614.44        649.65        15.91 o                         
   7   1  10        332.03        340.89        17.20 o                         
   8   1  10        578.07        568.99        23.63 o                         
   9   1  10          6.90         16.70        13.35 o                         
  10   1  10       2234.00       2353.02        46.75 o                         
  11   1  10       3321.53       3542.50        69.32 o                         
  12   1  10        164.36        203.69        27.45 o                         
   0   2  10       6836.72       6819.13        66.40 o                         
   1   2  10       1959.14       2080.01        20.13 o                         
   2   2  10        487.23        503.05        10.89 o                         
   3   2  10       2189.82       2305.87        31.79 o                         
   4   2  10       1390.84       1400.66        22.37 o                         
   5   2  10        267.64        255.43        10.67 o                         
   6   2  10         37.32         16.84         8.64 o                         
   7   2  10        708.48        702.24        22.88 o                         
   8   2  10        482.24        490.52        18.94 o                         
   9   2  10         77.09         68.85        14.65 o                         
  10   2  10        142.83        165.70        18.28 o                         
  11   2  10        255.82        266.65        25.57 o                         
  12   2  10       1789.54       1908.05        58.03 o                         
   1   3  10        558.62        583.40        10.86 o                         
   2   3  10       1908.88       1939.30        22.89 o                         
   3   3  10       2699.62       2769.51        30.98 o                         
   4   3  10        286.01        325.11        11.92 o                         
   5   3  10       2075.05       2098.02        27.51 o                         
   6   3  10        273.79        259.85        14.68 o                         
   7   3  10       1791.62       1786.65        33.98 o                         
   8   3  10        457.73        463.09        23.83 o                         
   9   3  10       1790.20       1818.74        40.98 o                         
  10   3  10       1776.24       1814.47        40.97 o                         
  11   3  10        168.91        193.08        25.44 o                         
  12   3  10          2.79         16.63        21.76 o                         
   0   4  10       6559.28       6675.58        64.79 o                         
   1   4  10       1043.79       1099.79        14.06 o                         
   2   4  10        595.47        620.07        12.48 o                         
   3   4  10        380.68        378.82        12.85 o                         
   4   4  10       1016.55        980.75        20.01 o                         
   5   4  10       2214.87       2162.01        30.61 o                         
   6   4  10         76.88         97.67        11.73 o                         
   7   4  10       2574.61       2535.39        43.58 o                         
   8   4  10        152.91        167.80        18.53 o                         
   9   4  10         27.60         42.20        13.48 o                         
  10   4  10        205.70        217.38        19.80 o                         
  11   4  10       1257.45       1266.60        46.13 o                         
  12   4  10       1165.40       1286.31        63.19 o                         
   1   5  10        333.52        357.29         9.02 o                         
   2   5  10       5521.24       5428.67        53.55 o                         
   3   5  10       2437.52       2384.40        30.18 o                         
   4   5  10        182.87        191.81        11.88 o                         
   5   5  10       1668.14       1680.87        27.09 o                         
   6   5  10       2801.34       2752.65        38.82 o                         
   7   5  10       2431.64       2368.89        41.23 o                         
   8   5  10          4.64         30.30        14.70 o                         
   9   5  10       2291.23       2302.02        44.48 o                         
  10   5  10       1947.73       2014.88        71.80 o                         
  11   5  10        104.76         71.78        22.81 o                         
  12   5  10          1.84         16.59        29.72 o                         
   0   6  10         69.43         61.97         8.62 o                         
   1   6  10       2463.82       2593.65        24.05 o                         
   2   6  10        730.03        752.37        18.60 o                         
   3   6  10        398.48        417.06        14.39 o                         
   4   6  10        365.65        389.30        14.95 o                         
   5   6  10       6352.65       6229.33        63.16 o                         
   6   6  10        926.12        928.17        24.04 o                         
   7   6  10       2612.52       2665.82        44.42 o                         
   8   6  10       1554.46       1552.54        37.95 o                         
   9   6  10       1097.08       1107.86        42.06 o                         
  10   6  10         63.78        101.65        21.20 o                         
  11   6  10       1247.35       1309.82        54.11 o                         
  12   6  10       1398.97       1447.34        61.35 o                         
   1   7  10        189.34        200.09         8.87 o                         
   2   7  10       2522.69       2509.93        34.28 o                         
   3   7  10       2041.71       1995.29        27.91 o                         
   4   7  10          0.38         22.60         9.50 o                         
   5   7  10       1496.27       1540.50        27.56 o                         
   6   7  10       2547.22       2453.27        38.55 o                         
   7   7  10       1831.47       1812.05        37.94 o                         
   8   7  10          3.19         14.68        16.79 o                         
   9   7  10       1703.29       1676.35        39.11 o                         
  10   7  10       1278.13       1273.83        41.80 o                         
  11   7  10        175.62        179.31        35.14 o                         
   0   8  10       4656.61       4678.80        57.30 o                         
   1   8  10       1158.21       1192.58        18.64 o                         
   2   8  10        156.01        168.26         9.04 o                         
   3   8  10        883.01        891.65        22.01 o                         
   4   8  10       1574.56       1544.00        26.19 o                         
   5   8  10        549.58        567.15        19.10 o                         
   6   8  10         18.11         13.47        12.08 o                         
   7   8  10        545.67        526.51        25.35 o                         
   8   8  10        621.98        598.24        32.29 o                         
   9   8  10        158.29        163.82        17.59 o                         
  10   8  10         92.01         93.56        25.31 o                         
  11   8  10        244.11        228.19        29.70 o                         
   1   9  10       3028.11       3057.86        32.41 o                         
   2   9  10       1244.92       1240.51        20.13 o                         
   3   9  10        566.55        572.08        15.08 o                         
   4   9  10        329.12        323.51        14.85 o                         
   5   9  10       1764.29       1717.52        30.75 o                         
   6   9  10         34.69         25.44        12.53 o                         
   7   9  10        382.77        382.78        25.64 o                         
   8   9  10        474.89        439.76        21.82 o                         
   9   9  10        193.84        212.37        20.73 o                         
  10   9  10        787.48        798.00        37.72 o                         
  11   9  10       1101.87       1227.88        54.08 o                         
   0  10  10       1988.13       2022.88        41.69 o                         
   1  10  10       1040.73       1070.85        21.36 o                         
   2  10  10         30.95         57.14         9.05 o                         
   3  10  10       1691.87       1654.64        25.50 o                         
   4  10  10        784.88        813.17        20.18 o                         
   5  10  10         42.75         38.71        13.28 o                         
   6  10  10          0.22        -12.52        12.52 o                         
   7  10  10          3.13        -16.49        16.49 o                         
   8  10  10        432.32        447.54        23.26 o                         
   9  10  10        395.37        413.51        36.41 o                         
  10  10  10         83.44         90.70        22.31 o                         
  11  10  10         93.65        132.60        29.14 o                         
   1  11  10       3188.66       3220.64        39.00 o                         
   2  11  10       4454.24       4320.86        47.69 o                         
   3  11  10        176.38        186.52        13.09 o                         
   4  11  10        261.34        287.30        14.92 o                         
   5  11  10        977.71       1005.28        26.14 o                         
   6  11  10       1931.57       1772.26        33.56 o                         
   7  11  10        380.40        377.94        21.57 o                         
   8  11  10          2.81        -12.69        14.55 o                         
   9  11  10          7.16         -9.44        18.37 o                         
  10  11  10        844.28        891.04        56.84 o                         
   0  12  10       1046.76       1115.24        31.31 o                         
   1  12  10       3099.42       3047.79        41.56 o                         
   2  12  10         17.47         68.08        12.11 o                         
   3  12  10       2978.28       2957.26        39.75 o                         
   4  12  10        221.30        245.16        16.34 o                         
   5  12  10        504.55        508.21        20.79 o                         
   6  12  10         43.96         42.65        14.64 o                         
   7  12  10        124.33        110.28        18.44 o                         
   8  12  10        160.55        179.55        23.18 o                         
   9  12  10       1544.07       1605.87        99.81 o                         
  10  12  10        216.40        245.13        30.51 o                         
   1  13  10       1535.55       1482.15        30.58 o                         
   2  13  10       4419.27       4379.59        55.94 o                         
   3  13  10        427.75        438.57        21.14 o                         
   4  13  10        807.89        821.49        25.19 o                         
   5  13  10       1111.35       1092.32        29.36 o                         
   6  13  10        619.59        616.09        26.82 o                         
   7  13  10        424.96        452.05        27.55 o                         
   8  13  10         42.33         52.07        21.55 o                         
   9  13  10        362.80        383.98        33.45 o                         
  10  13  10       1097.04       1096.35        75.85 o                         
   0  14  10       5263.08       5105.22        89.12 o                         
   1  14  10        932.39        929.82        27.55 o                         
   2  14  10        439.33        403.27        22.08 o                         
   3  14  10        432.38        443.73        21.75 o                         
   4  14  10       1008.54        998.74        30.79 o                         
   5  14  10       1457.67       1571.33        37.40 o                         
   6  14  10         99.98        119.82        19.40 o                         
   7  14  10       1738.44       1719.17        72.14 o                         
   8  14  10        166.96        146.66        26.54 o                         
   9  14  10          3.09         13.22        24.48 o                         
   1  15  10        102.93        106.45        16.66 o                         
   2  15  10        786.39        806.83        31.19 o                         
   3  15  10       2033.12       2056.49        45.11 o                         
   4  15  10         46.52         58.77        17.93 o                         
   5  15  10        690.25        705.70        32.21 o                         
   6  15  10        344.64        361.62        28.33 o                         
   7  15  10       1952.96       1907.02        61.29 o                         
   8  15  10         96.65        135.97        31.02 o                         
   9  15  10       1973.57       2043.09        77.22 o                         
   0  16  10       1894.72       1812.40        96.30 o                         
   1  16  10        108.00         89.74        16.56 o                         
   2  16  10         93.55         95.74        18.27 o                         
   3  16  10         36.73         42.48        16.61 o                         
   4  16  10        520.98        543.50        30.88 o                         
   5  16  10       1486.77       1481.78        43.28 o                         
   6  16  10         15.01         32.01        23.97 o                         
   7  16  10        864.46        862.70        46.85 o                         
   8  16  10        257.93        249.64        32.83 o                         
   1  17  10        378.90        423.97        24.41 o                         
   2  17  10       2340.32       2303.87        50.06 o                         
   3  17  10        529.91        581.79        30.17 o                         
   4  17  10        162.44        180.49        23.26 o                         
   5  17  10        446.89        418.20        33.11 o                         
   6  17  10        670.79        624.07        41.88 o                         
   7  17  10        985.34        932.07        75.99 o                         
   8  17  10        154.87        208.33        31.64 o                         
   0  18  10       3343.01       3242.89        86.72 o                         
   1  18  10        726.18        745.11        30.93 o                         
   2  18  10        378.72        436.40        27.33 o                         
   3  18  10        209.71        205.69        25.05 o                         
   4  18  10        613.35        586.33        36.86 o                         
   5  18  10        884.91        855.69        48.57 o                         
   6  18  10        266.39        207.17        32.23 o                         
   7  18  10         14.21        -19.82        23.91 o                         
   1  19  10       1044.99       1104.16        40.34 o                         
   2  19  10        813.52        868.93        38.03 o                         
   3  19  10        173.35        157.44        24.70 o                         
   4  19  10         41.58         60.55        24.11 o                         
   5  19  10        694.73        648.30        44.36 o                         
   6  19  10        252.44        234.01        40.14 o                         
   0  20  10       1886.39       1889.50        72.00 o                         
   1  20  10       1025.19       1013.99        38.87 o                         
   2  20  10         91.03        116.41        24.05 o                         
   3  20  10       1546.23       1524.87        56.47 o                         
   4  20  10        452.40        436.75        39.56 o                         
   5  20  10          0.84         14.30        26.58 o                         
   1  21  10       1465.88       1356.50        49.81 o                         
   2  21  10        546.05        541.01        40.23 o                         
   3  21  10         60.20         57.61        28.56 o                         
   0  22  10        952.96        821.52       142.53 o                         
   1   0  11      11360.11      11108.32       155.82 o                         
   2   0  11        444.84        536.38        18.23 o                         
   3   0  11         32.52         23.21        10.05 o                         
   4   0  11        185.09        212.83        13.73 o                         
   5   0  11       1791.17       1728.31        30.60 o                         
   6   0  11          4.65          4.36        11.97 o                         
   7   0  11          2.17        -21.16        21.16 o                         
   8   0  11        386.41        361.93        29.40 o                         
   9   0  11        285.31        291.00        36.62 o                         
  10   0  11        372.46        428.45        37.70 o                         
  11   0  11       4018.83       4160.15       110.36 o                         
   0   1  11       2870.93       2904.17        79.39 o                         
   1   1  11       3834.10       3715.59        48.09 o                         
   2   1  11        698.12        759.79        15.15 o                         
   3   1  11       6078.07       5998.52        50.65 o                         
   4   1  11         74.76         82.41         9.62 o                         
   5   1  11         18.57          3.35         8.21 o                         
   6   1  11        288.32        260.50        15.42 o                         
   7   1  11         21.41         11.73        10.09 o                         
   8   1  11         84.20         54.81        17.59 o                         
   9   1  11       1223.26       1230.90        33.81 o                         
  10   1  11         46.04         55.68        16.08 o                         
  11   1  11        393.72        402.25        29.08 o                         
   1   2  11       2686.40       2730.93        39.90 o                         
   2   2  11       2041.53       1896.81        24.25 o                         
   3   2  11       1732.73       1862.66        28.82 o                         
   4   2  11        641.68        588.00        18.02 o                         
   5   2  11       2398.57       2548.56        35.59 o                         
   6   2  11         32.08         37.35        11.36 o                         
   7   2  11       1285.19       1233.46        36.67 o                         
   8   2  11        229.37        230.82        21.43 o                         
   9   2  11        663.26        727.74        32.43 o                         
  10   2  11        526.55        612.62        27.14 o                         
  11   2  11       1395.81       1594.14        49.34 o                         
   0   3  11       4109.91       3965.79        95.60 o                         
   1   3  11       7216.78       7014.70        72.72 o                         
   2   3  11        363.95        444.74        13.86 o                         
   3   3  11       7599.90       7297.76        78.18 o                         
   4   3  11        565.85        559.16        18.01 o                         
   5   3  11       2400.07       2383.78        33.97 o                         
   6   3  11        177.34        223.56        14.59 o                         
   7   3  11       5159.48       5059.16        81.07 o                         
   8   3  11          3.77         25.89        20.28 o                         
   9   3  11         18.37         -0.09        13.47 o                         
  10   3  11         24.20          4.88        14.65 o                         
  11   3  11        819.36        911.47        40.71 o                         
   1   4  11       1122.64       1112.63        21.10 o                         
   2   4  11        170.50        147.36         9.92 o                         
   3   4  11       1811.12       1850.57        31.19 o                         
   4   4  11          6.19         23.52        10.06 o                         
   5   4  11       1528.97       1512.29        26.45 o                         
   6   4  11        266.30        251.00        15.79 o                         
   7   4  11       2105.52       2171.40        44.03 o                         
   8   4  11        184.04        227.32        21.43 o                         
   9   4  11       1300.30       1390.20        35.54 o                         
  10   4  11        440.79        430.63        24.48 o                         
  11   4  11        712.85        762.45        39.34 o                         
   0   5  11         15.21         14.67        11.45 o                         
   1   5  11       2159.84       2098.27        37.76 o                         
   2   5  11         63.50         62.14         8.36 o                         
   3   5  11       1210.09       1159.66        25.05 o                         
   4   5  11        141.62        134.23        12.44 o                         
   5   5  11       2637.87       2656.82        37.00 o                         
   6   5  11         42.06         83.93        13.40 o                         
   7   5  11       1910.72       1914.37        41.93 o                         
   8   5  11        329.82        287.24        23.21 o                         
   9   5  11       1057.21       1047.64        39.73 o                         
  10   5  11          5.29          8.71        15.99 o                         
  11   5  11       2428.30       2518.02        67.89 o                         
   1   6  11        654.62        642.40        18.95 o                         
   2   6  11          0.94         -5.29         7.80 o                         
   3   6  11       1120.56       1141.90        26.16 o                         
   4   6  11         29.75         38.83        10.01 o                         
   5   6  11        878.08        869.76        22.78 o                         
   6   6  11         44.61         32.65        13.57 o                         
   7   6  11       1644.35       1616.44        39.26 o                         
   8   6  11        201.43        188.19        19.64 o                         
   9   6  11        886.40        908.40        45.47 o                         
  10   6  11        136.07        147.79        20.32 o                         
  11   6  11        614.69        593.07        47.14 o                         
   0   7  11        213.02        218.46        20.43 o                         
   1   7  11       2053.32       2008.71        34.63 o                         
   2   7  11          9.93         27.07         8.76 o                         
   3   7  11       1732.88       1718.14        31.66 o                         
   4   7  11         49.61         52.87        11.12 o                         
   5   7  11       1128.15       1125.20        26.35 o                         
   6   7  11         23.55         28.61        13.32 o                         
   7   7  11       1176.64       1191.46        36.00 o                         
   8   7  11          2.07         -8.73        16.43 o                         
   9   7  11        545.21        550.46        33.64 o                         
  10   7  11          1.12         11.47        17.26 o                         
  11   7  11       1080.36       1085.13        49.56 o                         
   1   8  11       3564.46       3495.86        53.09 o                         
   2   8  11       1618.97       1597.85        28.36 o                         
   3   8  11        667.78        693.87        22.21 o                         
   4   8  11        175.83        211.24        15.57 o                         
   5   8  11       1492.62       1411.99        30.93 o                         
   6   8  11        638.56        598.46        24.40 o                         
   7   8  11       1003.61       1006.11        35.54 o                         
   8   8  11         16.96         -2.45        18.40 o                         
   9   8  11        265.37        249.10        19.87 o                         
  10   8  11        160.03        159.13        22.97 o                         
   0   9  11         33.66         73.51        18.14 o                         
   1   9  11       3974.66       3972.71        54.14 o                         
   2   9  11         68.50        121.53        14.04 o                         
   3   9  11       4764.62       4558.20        50.78 o                         
   4   9  11         20.11         23.52        12.12 o                         
   5   9  11        195.56        213.70        16.50 o                         
   6   9  11        276.30        261.49        19.75 o                         
   7   9  11         49.51         32.80        18.21 o                         
   8   9  11         75.91         62.91        22.30 o                         
   9   9  11       2214.27       2255.74        60.94 o                         
  10   9  11        206.15        257.49        36.24 o                         
   1  10  11       5974.98       6103.23        71.10 o                         
   2  10  11       1001.23        995.88        32.43 o                         
   3  10  11         55.77         22.98        11.48 o                         
   4  10  11        323.31        338.64        16.60 o                         
   5  10  11       1334.73       1324.65        33.97 o                         
   6  10  11         80.09         51.93        17.17 o                         
   7  10  11        160.45        111.44        21.45 o                         
   8  10  11         16.77          6.01        20.67 o                         
   9  10  11         21.53          0.16        17.76 o                         
  10  10  11        120.70        133.24        30.03 o                         
   0  11  11       1294.01       1260.97        43.38 o                         
   1  11  11       3275.16       3297.67        50.80 o                         
   2  11  11        173.21        250.96        18.60 o                         
   3  11  11       5276.62       5211.84        71.81 o                         
   4  11  11        116.01        145.84        15.59 o                         
   5  11  11         29.82         31.57        12.42 o                         
   6  11  11         61.48         59.48        18.33 o                         
   7  11  11          6.57        -10.80        12.77 o                         
   8  11  11          2.02         -2.51        16.21 o                         
   9  11  11       1050.12       1049.08        43.74 o                         
   1  12  11       4984.17       4996.98        67.47 o                         
   2  12  11         77.94        104.40        16.04 o                         
   3  12  11          8.70         -5.32        14.08 o                         
   4  12  11         23.13          7.99        13.84 o                         
   5  12  11       1080.56       1084.83        31.61 o                         
   6  12  11          0.52         -0.38        14.28 o                         
   7  12  11         29.53         21.80        16.21 o                         
   8  12  11        162.63        148.80        23.00 o                         
   9  12  11         24.33          5.71        20.69 o                         
   0  13  11        140.10        119.41        20.22 o                         
   1  13  11       2322.20       2247.63        44.14 o                         
   2  13  11          5.26         40.29        14.76 o                         
   3  13  11       3120.66       3108.50        57.01 o                         
   4  13  11         32.57         24.89        14.80 o                         
   5  13  11        176.54        163.17        18.87 o                         
   6  13  11          4.71         -2.25        15.90 o                         
   7  13  11        681.90        657.85        35.36 o                         
   8  13  11         35.09         26.82        21.79 o                         
   9  13  11        346.92        411.17        33.91 o                         
   1  14  11        586.76        549.63        27.29 o                         
   2  14  11        736.19        765.82        29.41 o                         
   3  14  11       1474.47       1522.56        45.21 o                         
   4  14  11         73.91        125.53        18.54 o                         
   5  14  11       1329.71       1352.40        40.64 o                         
   6  14  11        205.28        225.85        24.08 o                         
   7  14  11       1208.15       1255.80        50.86 o                         
   8  14  11         55.84         50.68        23.60 o                         
   0  15  11       2518.69       2415.50        61.87 o                         
   1  15  11       2624.56       2492.86        51.73 o                         
   2  15  11        291.81        415.58        25.72 o                         
   3  15  11       2013.81       1980.96        45.67 o                         
   4  15  11        349.39        398.84        26.40 o                         
   5  15  11       2607.42       2476.80        56.44 o                         
   6  15  11        228.17        370.35        28.68 o                         
   7  15  11       4287.32       4290.80       118.47 o                         
   8  15  11         13.13         -4.18        23.98 o                         
   1  16  11         33.61         14.03        16.78 o                         
   2  16  11        235.00        278.85        23.24 o                         
   3  16  11       1316.67       1348.57        39.77 o                         
   4  16  11         43.93         67.00        22.17 o                         
   5  16  11        689.36        711.74        37.11 o                         
   6  16  11         39.42         42.72        25.37 o                         
   7  16  11       1468.44       1465.97        58.49 o                         
   0  17  11        453.47        482.38        34.20 o                         
   1  17  11        720.10        737.84        32.86 o                         
   2  17  11         16.62         19.34        17.82 o                         
   3  17  11        280.94        295.43        26.65 o                         
   4  17  11        108.36         67.91        21.24 o                         
   5  17  11        965.07        969.80        46.38 o                         
   6  17  11          2.59         16.14        25.29 o                         
   1  18  11       1256.73       1286.24        41.35 o                         
   2  18  11        101.69        120.19        22.00 o                         
   3  18  11        162.41        173.62        25.46 o                         
   4  18  11         21.14          9.33        22.59 o                         
   5  18  11        638.02        641.49        43.44 o                         
   0  19  11        809.79        760.39        43.73 o                         
   1  19  11       1069.86       1056.94        40.44 o                         
   2  19  11        264.13        320.96        30.49 o                         
   3  19  11       1446.22       1515.94        51.55 o                         
   4  19  11          5.59         28.62        26.61 o                         
   1  20  11       1123.59       1127.76        46.18 o                         
   2  20  11        648.86        746.91        45.26 o                         
   0   0  12       6875.22       6981.33       196.17 o                         
   1   0  12        124.39        139.29        20.46 o                         
   2   0  12        102.15         75.34        17.80 o                         
   3   0  12        286.84        307.13        23.65 o                         
   4   0  12       5038.21       4910.04        87.58 o                         
   5   0  12         24.15         41.81        14.09 o                         
   6   0  12        472.72        457.25        25.10 o                         
   7   0  12       1484.56       1508.54        47.05 o                         
   8   0  12       3980.46       4029.74        89.71 o                         
   9   0  12       2465.31       2418.82        74.26 o                         
  10   0  12        365.48        384.94        34.33 o                         
   1   1  12        852.30        842.82        25.12 o                         
   2   1  12       3693.16       3771.10        54.19 o                         
   3   1  12          3.39         25.35        11.14 o                         
   4   1  12        430.59        497.48        16.02 o                         
   5   1  12        144.58        105.32        11.59 o                         
   6   1  12       1607.94       1552.75        37.22 o                         
   7   1  12         10.06         -7.14        13.90 o                         
   8   1  12          0.56        -12.40        12.40 o                         
   9   1  12          1.73        -14.04        14.04 o                         
  10   1  12       1038.88       1111.24        35.63 o                         
   0   2  12       5665.79       5591.08       101.59 o                         
   1   2  12         46.64         71.56        13.09 o                         
   2   2  12         92.89         55.81        12.61 o                         
   3   2  12          0.64         -4.63         9.33 o                         
   4   2  12       2227.05       2268.57        42.97 o                         
   5   2  12        489.19        498.49        20.60 o                         
   6   2  12         47.22         51.48        14.37 o                         
   7   2  12        271.74        293.87        22.39 o                         
   8   2  12        809.85        830.61        26.82 o                         
   9   2  12         11.55         -7.11        13.62 o                         
  10   2  12          2.58         -1.85        17.41 o                         
   1   3  12        847.44        803.84        25.51 o                         
   2   3  12       3584.79       3445.54        54.29 o                         
   3   3  12        684.47        724.07        19.71 o                         
   4   3  12         68.13         44.38        13.91 o                         
   5   3  12          1.21          6.65        12.11 o                         
   6   3  12       2864.46       2772.07        50.24 o                         
   7   3  12        894.97        923.31        33.61 o                         
   8   3  12          3.34          7.88        16.10 o                         
   9   3  12        812.72        841.29        29.66 o                         
  10   3  12       2068.50       2171.14        50.31 o                         
   0   4  12       1426.47       1405.29        44.03 o                         
   1   4  12          1.44         -1.06        11.33 o                         
   2   4  12        188.44        178.20        15.13 o                         
   3   4  12        292.80        289.38        19.19 o                         
   4   4  12       2130.23       2141.85        44.56 o                         
   5   4  12       1959.07       1935.95        37.28 o                         
   6   4  12        107.72        117.30        15.99 o                         
   7   4  12        976.97       1045.55        36.13 o                         
   8   4  12       2492.40       2484.75        60.64 o                         
   9   4  12         58.60         43.91        20.11 o                         
  10   4  12        130.07        110.30        19.94 o                         
   1   5  12        417.82        418.74        20.39 o                         
   2   5  12        506.86        544.24        21.82 o                         
   3   5  12        880.48        871.19        29.14 o                         
   4   5  12        507.12        520.86        24.79 o                         
   5   5  12         98.42        111.61        15.65 o                         
   6   5  12       3761.38       3642.34        60.19 o                         
   7   5  12        683.74        709.26        31.71 o                         
   8   5  12          3.26         17.02        19.87 o                         
   9   5  12       1102.85       1151.65        46.92 o                         
  10   5  12       1817.12       1825.57        49.88 o                         
   0   6  12       5425.90       5120.29       103.86 o                         
   1   6  12          9.73         17.78        12.39 o                         
   2   6  12        393.92        382.55        18.48 o                         
   3   6  12        349.64        381.97        22.36 o                         
   4   6  12       6954.85       6847.86        87.36 o                         
   5   6  12       1713.33       1683.96        39.90 o                         
   6   6  12        172.55        206.76        18.63 o                         
   7   6  12       1762.67       1803.67        58.00 o                         
   8   6  12       5314.52       5205.74        92.63 o                         
   9   6  12        158.20        197.09        27.24 o                         
  10   6  12         74.64         42.90        18.05 o                         
   1   7  12        637.14        590.78        24.58 o                         
   2   7  12       2197.82       2191.35        39.21 o                         
   3   7  12       1365.38       1360.36        29.95 o                         
   4   7  12         16.03          4.38        13.48 o                         
   5   7  12        208.53        240.51        19.63 o                         
   6   7  12       2398.67       2354.77        51.01 o                         
   7   7  12        768.89        757.91        33.14 o                         
   8   7  12          2.97          2.91        19.13 o                         
   9   7  12       1409.04       1474.00        50.75 o                         
  10   7  12       1359.76       1360.49        44.56 o                         
   0   8  12       7219.56       6923.70       131.19 o                         
   1   8  12          5.00         68.63        14.53 o                         
   2   8  12        296.32        284.31        15.81 o                         
   3   8  12         63.18         61.22        12.55 o                         
   4   8  12       2194.13       2119.44        66.20 o                         
   5   8  12        650.81        621.94        28.01 o                         
   6   8  12        193.85        184.35        21.20 o                         
   7   8  12        352.11        375.47        27.60 o                         
   8   8  12        542.46        632.56        37.41 o                         
   9   8  12          0.34         10.39        26.31 o                         
   1   9  12          0.59         25.49        13.42 o                         
   2   9  12       4612.74       4605.64        61.01 o                         
   3   9  12        221.13        269.24        17.61 o                         
   4   9  12        701.83        663.08        29.48 o                         
   5   9  12         80.42         44.08        16.23 o                         
   6   9  12       1089.68       1084.64        38.01 o                         
   7   9  12        192.49        190.23        25.55 o                         
   8   9  12         98.48         53.00        22.99 o                         
   9   9  12        214.10        244.89        33.68 o                         
   0  10  12       7091.33       6934.69       151.41 o                         
   1  10  12         71.99        157.33        16.97 o                         
   2  10  12        548.13        583.55        24.67 o                         
   3  10  12         53.88         47.64        14.58 o                         
   4  10  12       1463.89       1437.54        34.19 o                         
   5  10  12         66.99         50.01        17.09 o                         
   6  10  12        222.70        197.61        23.41 o                         
   7  10  12         41.67         23.53        21.53 o                         
   8  10  12        247.96        191.68        29.27 o                         
   9  10  12          6.45          4.61        17.68 o                         
   1  11  12         58.98         57.27        15.37 o                         
   2  11  12       2165.22       2210.28        45.90 o                         
   3  11  12        149.89        168.74        17.62 o                         
   4  11  12        256.87        245.69        19.40 o                         
   5  11  12        128.81        106.38        15.49 o                         
   6  11  12        720.17        673.45        37.36 o                         
   7  11  12         55.44          2.61        21.03 o                         
   8  11  12        123.19        137.25        34.77 o                         
   0  12  12       5115.67       5016.30        99.90 o                         
   1  12  12         16.50         23.61        14.00 o                         
   2  12  12         18.67          2.47        14.72 o                         
   3  12  12         17.77         60.39        16.40 o                         
   4  12  12       3556.94       3485.42        58.73 o                         
   5  12  12         32.36         36.71        16.57 o                         
   6  12  12        111.10         77.68        17.23 o                         
   7  12  12         46.57         43.88        17.84 o                         
   8  12  12       2555.28       2547.56        77.58 o                         
   1  13  12          1.83         22.83        14.47 o                         
   2  13  12        843.59        853.23        32.42 o                         
   3  13  12        116.85        127.58        19.21 o                         
   4  13  12          8.31         15.82        15.23 o                         
   5  13  12          4.64          1.93        17.31 o                         
   6  13  12       1469.95       1573.45        44.37 o                         
   7  13  12        252.46        253.49        26.24 o                         
   0  14  12       1367.58       1376.70        63.44 o                         
   1  14  12          1.20          7.90        14.67 o                         
   2  14  12         45.83         13.08        16.26 o                         
   3  14  12        135.25        142.00        20.08 o                         
   4  14  12       1306.40       1329.49        40.41 o                         
   5  14  12       1036.54       1086.14        41.99 o                         
   6  14  12         32.36         38.34        20.39 o                         
   7  14  12        600.79        620.99        43.29 o                         
   1  15  12       1317.20       1328.81        36.70 o                         
   2  15  12       1090.73       1140.27        38.04 o                         
   3  15  12        632.19        679.06        31.41 o                         
   4  15  12         24.55         33.39        19.14 o                         
   5  15  12         11.03         47.01        20.72 o                         
   6  15  12       2210.55       2268.98        63.70 o                         
   0  16  12        332.26        317.70        43.45 o                         
   1  16  12         16.87         22.43        15.75 o                         
   2  16  12        240.79        226.66        23.43 o                         
   3  16  12        404.93        406.84        31.52 o                         
   4  16  12       1146.44       1163.75        43.72 o                         
   5  16  12       1046.27       1010.21        43.08 o                         
   1  17  12         29.10         -3.07        16.06 o                         
   2  17  12        682.29        663.43        33.92 o                         
   3  17  12        112.08         81.69        22.94 o                         
   4  17  12         42.44         37.61        21.82 o                         
   0  18  12       1710.21       1803.01        68.52 o                         
   1  18  12        125.84        115.95        20.81 o                         
   2  18  12        131.17        104.37        23.18 o                         
   3  18  12        507.82        529.34        35.29 o                         
   1   0  13        115.67        103.66        21.80 o                         
   2   0  13       1151.77       1202.46        43.07 o                         
   3   0  13        832.81        804.16        36.08 o                         
   4   0  13        116.70        138.27        20.37 o                         
   5   0  13         33.43         -9.74        21.67 o                         
   6   0  13        418.73        392.19        33.08 o                         
   7   0  13       2263.12       2260.98        72.03 o                         
   8   0  13          2.23        -19.28        19.28 o                         
   9   0  13        688.52        629.76        41.67 o                         
   0   1  13       3374.07       3194.04        76.79 o                         
   1   1  13        362.10        365.34        19.75 o                         
   2   1  13         47.16         43.32        12.88 o                         
   3   1  13         47.01         38.38        12.79 o                         
   4   1  13       1883.49       1830.87        37.12 o                         
   5   1  13       1170.53       1233.06        32.18 o                         
   6   1  13        171.80        191.49        15.56 o                         
   7   1  13        666.11        607.30        25.97 o                         
   8   1  13        534.02        536.62        24.28 o                         
   9   1  13        373.22        375.78        26.90 o                         
   1   2  13        755.00        717.55        25.10 o                         
   2   2  13       2309.99       2195.87        42.09 o                         
   3   2  13        363.17        360.72        19.30 o                         
   4   2  13          0.47         -0.06        13.49 o                         
   5   2  13        512.78        443.54        23.49 o                         
   6   2  13       2104.15       2100.77        47.22 o                         
   7   2  13        771.95        816.40        35.04 o                         
   8   2  13          0.06         -5.70        12.97 o                         
   9   2  13        316.46        350.54        24.08 o                         
   0   3  13       1403.30       1385.33        45.75 o                         
   1   3  13       1382.21       1453.92        34.11 o                         
   2   3  13          9.77         26.02        12.89 o                         
   3   3  13        522.84        583.76        22.92 o                         
   4   3  13       1588.53       1578.13        41.15 o                         
   5   3  13       1624.37       1582.06        42.65 o                         
   6   3  13         95.07        103.02        18.83 o                         
   7   3  13        321.01        347.95        24.73 o                         
   8   3  13        754.82        779.31        35.24 o                         
   9   3  13       1348.50       1448.42        40.09 o                         
   1   4  13        589.39        588.75        24.02 o                         
   2   4  13        303.51        291.12        19.29 o                         
   3   4  13        732.41        643.94        24.28 o                         
   4   4  13       1063.99       1015.46        32.73 o                         
   5   4  13        989.64       1033.03        37.31 o                         
   6   4  13       4073.14       4086.25        70.68 o                         
   7   4  13        607.33        596.03        30.45 o                         
   8   4  13          4.84         33.63        19.05 o                         
   9   4  13        547.05        515.33        34.05 o                         
   0   5  13        178.08        149.74        22.88 o                         
   1   5  13        715.42        727.69        26.58 o                         
   2   5  13       1680.19       1715.06        38.28 o                         
   3   5  13        615.40        635.75        23.99 o                         
   4   5  13       1963.34       1958.09        41.05 o                         
   5   5  13        243.84        232.26        22.17 o                         
   6   5  13        386.31        411.53        27.81 o                         
   7   5  13        355.53        372.23        28.41 o                         
   8   5  13       3506.82       3491.69        72.78 o                         
   9   5  13         37.15         79.49        24.81 o                         
   1   6  13        467.32        458.39        22.47 o                         
   2   6  13          4.51         -8.68        13.13 o                         
   3   6  13        354.52        375.30        19.32 o                         
   4   6  13       1170.36       1107.63        37.30 o                         
   5   6  13        382.51        414.93        26.09 o                         
   6   6  13       3589.50       3552.92        65.82 o                         
   7   6  13        689.71        667.39        33.98 o                         
   8   6  13        463.41        506.78        33.12 o                         
   9   6  13        191.45        175.92        28.61 o                         
   0   7  13         93.69         63.79        23.60 o                         
   1   7  13        618.76        632.13        26.12 o                         
   2   7  13        563.43        555.98        24.39 o                         
   3   7  13        489.78        523.50        22.51 o                         
   4   7  13       1849.43       1901.24        46.18 o                         
   5   7  13        366.57        365.77        26.05 o                         
   6   7  13         13.34         20.96        18.34 o                         
   7   7  13        574.25        619.09        34.16 o                         
   8   7  13       1746.77       1692.47        54.19 o                         
   1   8  13         16.78         32.19        14.82 o                         
   2   8  13       2100.69       2104.60        50.39 o                         
   3   8  13       1109.70       1089.61        31.98 o                         
   4   8  13          0.67         33.90        17.25 o                         
   5   8  13        651.15        665.45        32.46 o                         
   6   8  13       2104.29       2113.77        52.63 o                         
   7   8  13        981.12       1018.61        42.37 o                         
   8   8  13         15.97         27.13        22.73 o                         
   0   9  13       3469.78       3314.73        82.65 o                         
   1   9  13       2314.64       2373.75        48.05 o                         
   2   9  13        243.42        333.66        20.48 o                         
   3   9  13       1680.19       1642.26        34.21 o                         
   4   9  13       1053.86       1005.62        30.35 o                         
   5   9  13       2255.73       2264.22        53.93 o                         
   6   9  13        344.08        423.29        30.54 o                         
   7   9  13       3518.36       3474.80        96.52 o                         
   8   9  13         95.16        124.49        28.09 o                         
   1  10  13         76.55         77.95        16.93 o                         
   2  10  13       2159.52       2249.08        46.16 o                         
   3  10  13        849.22        887.71        30.94 o                         
   4  10  13        207.12        242.07        19.37 o                         
   5  10  13        181.81        192.07        25.04 o                         
   6  10  13        713.47        726.76        38.01 o                         
   7  10  13       1405.48       1371.70        51.68 o                         
   0  11  13       1233.22       1143.36        50.46 o                         
   1  11  13        217.75        255.51        21.58 o                         
   2  11  13          8.24        -10.85        15.11 o                         
   3  11  13          1.05        -11.49        14.75 o                         
   4  11  13       1132.30       1098.52        35.78 o                         
   5  11  13       1233.40       1267.46        44.81 o                         
   6  11  13          0.40         -1.24        23.60 o                         
   7  11  13        557.08        503.72        38.78 o                         
   1  12  13          9.05         -0.11        15.66 o                         
   2  12  13        384.87        394.89        22.34 o                         
   3  12  13        634.27        602.58        28.94 o                         
   4  12  13          1.46        -12.87        15.66 o                         
   5  12  13        133.10         91.92        19.42 o                         
   6  12  13        653.52        710.32        38.59 o                         
   0  13  13        332.18        358.18        35.32 o                         
   1  13  13        240.01        236.70        21.84 o                         
   2  13  13         88.67         91.41        16.60 o                         
   3  13  13         90.27         63.46        18.27 o                         
   4  13  13        781.42        770.53        33.35 o                         
   5  13  13        368.14        391.08        27.27 o                         
   6  13  13         14.94         12.97        18.99 o                         
   1  14  13        610.66        619.16        30.92 o                         
   2  14  13        447.73        453.52        25.31 o                         
   3  14  13        337.13        346.78        24.98 o                         
   4  14  13        363.82        408.99        27.75 o                         
   5  14  13        559.13        605.08        34.34 o                         
   0  15  13        199.18        212.65        32.61 o                         
   1  15  13        590.40        622.74        32.48 o                         
   2  15  13        158.95        154.98        20.08 o                         
   3  15  13        250.41        271.32        26.02 o                         
   4  15  13       1065.29       1040.03        43.65 o                         
   1  16  13        487.94        512.11        31.41 o                         
   2  16  13        135.33        144.71        20.68 o                         
   3  16  13         38.23         17.64        53.88 o                         
   0   0  14        727.55        718.18        54.36 o                         
   1   0  14       2441.35       2263.81        61.20 o                         
   2   0  14       1118.26       1157.95        45.34 o                         
   3   0  14       1930.38       1959.53        56.56 o                         
   4   0  14        332.36        323.22        27.89 o                         
   5   0  14       1929.34       1910.72        55.65 o                         
   6   0  14        268.56        279.71        27.57 o                         
   7   0  14       2562.09       2512.34        94.00 o                         
   8   0  14        914.45        912.40        46.75 o                         
   1   1  14        253.95        258.22        19.14 o                         
   2   1  14         81.35         67.36        15.76 o                         
   3   1  14       1454.42       1481.19        35.35 o                         
   4   1  14       1175.77       1198.41        32.06 o                         
   5   1  14        994.43       1043.91        30.18 o                         
   6   1  14       1899.78       1830.85        40.54 o                         
   7   1  14       1503.40       1554.29        42.27 o                         
   8   1  14         39.71         38.04        17.02 o                         
   0   2  14         85.71         69.41        29.71 o                         
   1   2  14       1227.72       1188.26        32.46 o                         
   2   2  14        274.28        291.99        22.93 o                         
   3   2  14        723.06        702.63        26.64 o                         
   4   2  14        209.82        197.31        17.37 o                         
   5   2  14       1425.17       1456.90        35.29 o                         
   6   2  14         10.01         32.45        13.83 o                         
   7   2  14       1329.03       1306.85        35.48 o                         
   8   2  14        364.46        324.84        29.18 o                         
   1   3  14        473.48        430.02        22.25 o                         
   2   3  14         39.80         45.65        14.44 o                         
   3   3  14       1341.88       1306.20        33.63 o                         
   4   3  14          2.12         10.57        13.05 o                         
   5   3  14       1628.27       1585.99        38.40 o                         
   6   3  14        206.03        204.84        22.87 o                         
   7   3  14        743.02        746.05        36.32 o                         
   8   3  14         64.62         64.37        21.84 o                         
   0   4  14        380.42        361.24        30.42 o                         
   1   4  14       1092.01       1077.43        32.16 o                         
   2   4  14         15.08         44.98        14.27 o                         
   3   4  14        666.15        651.05        26.08 o                         
   4   4  14        179.93        161.22        16.60 o                         
   5   4  14       1161.90       1121.46        40.40 o                         
   6   4  14        147.76        159.19        31.61 o                         
   7   4  14       1220.71       1295.10        47.40 o                         
   1   5  14       1004.10       1057.18        31.80 o                         
   2   5  14        796.50        783.42        28.84 o                         
   3   5  14       1134.47       1141.87        32.53 o                         
   4   5  14        270.66        302.31        19.11 o                         
   5   5  14       1400.46       1441.51        44.39 o                         
   6   5  14         35.15         30.29        18.64 o                         
   7   5  14       1003.75       1006.93        41.66 o                         
   0   6  14       2292.28       2226.07        62.57 o                         
   1   6  14        877.78        871.81        30.79 o                         
   2   6  14        379.59        343.28        22.07 o                         
   3   6  14        235.57        216.78        18.67 o                         
   4   6  14        161.53        137.68        16.50 o                         
   5   6  14       1423.68       1438.67        44.87 o                         
   6   6  14        222.63        230.73        25.92 o                         
   7   6  14        114.41         65.86        23.09 o                         
   1   7  14       1211.80       1273.92        35.72 o                         
   2   7  14        159.11        137.01        17.68 o                         
   3   7  14        521.35        528.31        24.61 o                         
   4   7  14          7.10         17.14        13.55 o                         
   5   7  14        866.00        867.08        37.18 o                         
   6   7  14         97.91         73.01        22.47 o                         
   7   7  14        741.21        736.36        48.84 o                         
   0   8  14        241.33        276.63        30.51 o                         
   1   8  14       1045.95       1059.98        33.89 o                         
   2   8  14        348.91        381.06        23.18 o                         
   3   8  14        617.27        649.09        28.34 o                         
   4   8  14         89.91         86.16        15.62 o                         
   5   8  14       1101.05       1146.35        42.74 o                         
   6   8  14         88.70         79.39        23.74 o                         
   1   9  14        288.77        296.13        22.17 o                         
   2   9  14         40.48         30.48        16.11 o                         
   3   9  14        691.14        702.09        29.88 o                         
   4   9  14        452.19        499.66        24.70 o                         
   5   9  14        736.28        761.66        38.39 o                         
   6   9  14       1107.03       1101.07        48.51 o                         
   0  10  14        871.05        878.32        55.29 o                         
   1  10  14        627.10        621.82        30.21 o                         
   2  10  14        667.53        722.89        31.64 o                         
   3  10  14        285.45        285.80        23.17 o                         
   4  10  14         70.70         75.48        16.69 o                         
   5  10  14        827.94        824.07        31.28 o                         
   1  11  14       1153.15       1148.57        43.13 o                         
   2  11  14         11.59        -11.38        15.76 o                         
   3  11  14        494.03        503.57        28.31 o                         
   4  11  14        637.67        618.80        29.99 o                         
   5  11  14        766.73        779.22        34.72 o                         
   0  12  14         74.46        108.50        29.12 o                         
   1  12  14        799.65        770.67        33.88 o                         
   2  12  14         80.57         91.49        19.55 o                         
   3  12  14        336.05        365.82        26.46 o                         
   4  12  14        385.94        375.79        27.81 o                         
   1  13  14        680.72        645.61        33.87 o                         
   2  13  14         40.91         34.21        19.39 o                         
   3  13  14       1036.87       1034.96        34.81 o                         
   0  14  14        181.19        160.91        41.43 o                         
   1  14  14        906.03        870.74        38.84 o                         
   1   0  15       1312.54       1283.12        55.33 o                         
   2   0  15        338.57        360.45        50.34 o                         
   3   0  15        214.04        156.92        48.44 o                         
   4   0  15        425.77        420.85        57.77 o                         
   5   0  15          0.54         21.51        21.95 o                         
   6   0  15       2892.38       2815.55       105.72 o                         
   0   1  15        640.91        595.42        42.72 o                         
   1   1  15        210.17        196.08        21.74 o                         
   2   1  15        163.95        153.42        20.00 o                         
   3   1  15        538.84        532.79        28.50 o                         
   4   1  15       1265.44       1264.71        38.07 o                         
   5   1  15        137.45         88.48        17.13 o                         
   6   1  15         47.31         30.43        16.24 o                         
   1   2  15        733.39        759.94        35.20 o                         
   2   2  15       1019.07       1017.93        35.98 o                         
   3   2  15          9.63         48.30        19.66 o                         
   4   2  15          8.47        -15.12        15.12 o                         
   5   2  15         38.73         46.58        16.13 o                         
   6   2  15       1072.91       1069.29        35.17 o                         
   0   3  15       7273.39       6917.23       160.69 o                         
   1   3  15        129.46        205.16        21.90 o                         
   2   3  15         64.12         28.86        17.27 o                         
   3   3  15        337.39        378.56        24.71 o                         
   4   3  15       3680.23       3661.21        67.19 o                         
   5   3  15         12.39         40.58        22.17 o                         
   6   3  15         57.45         68.06        19.70 o                         
   1   4  15        301.36        355.01        25.68 o                         
   2   4  15       1606.66       1652.93        44.42 o                         
   3   4  15        121.33        144.16        19.52 o                         
   4   4  15        282.02        254.36        21.73 o                         
   5   4  15        273.47        249.22        20.98 o                         
   0   5  15       3768.24       3734.76        98.24 o                         
   1   5  15        202.33        210.86        22.89 o                         
   2   5  15        141.47        140.10        20.20 o                         
   3   5  15        337.02        339.08        24.52 o                         
   4   5  15       1197.22       1080.99        35.98 o                         
   5   5  15          4.84          0.03        19.51 o                         
   1   6  15        402.25        380.33        26.65 o                         
   2   6  15       1190.11       1209.83        45.05 o                         
   3   6  15          3.34         23.08        16.46 o                         
   4   6  15        128.12        104.49        18.38 o                         
   5   6  15         92.95         68.01        22.89 o                         
   0   7  15       2586.46       2499.52       103.72 o                         
   1   7  15        237.43        261.47        23.77 o                         
   2   7  15         53.59         42.37        18.75 o                         
   3   7  15        412.49        396.22        25.97 o                         
   4   7  15        968.36        979.68        35.23 o                         
   1   8  15         28.34          3.00        17.67 o                         
   2   8  15        745.70        738.01        34.96 o                         
   3   8  15         72.27         56.07        18.47 o                         
   4   8  15          3.76        -16.10        16.10 o                         
   0   9  15        619.88        636.28        52.86 o                         
   1   9  15        484.28        476.07        29.16 o                         
   2   9  15        604.10        584.76        31.34 o                         
   3   9  15       1383.99       1344.39        42.28 o                         
   1  10  15        224.40        220.78        24.18 o                         
   2  10  15        233.66        182.91        23.15 o                         
   0  11  15        673.46        494.89       126.69 o                         
   0   0  16        419.75        416.96       108.88 o                         
   1   0  16        696.36        721.18        66.00 o                         
   2   0  16        706.02        663.96        46.59 o                         
   3   0  16        301.02        335.41        36.86 o                         
   1   1  16        303.69        293.27        25.75 o                         
   2   1  16        919.34       1004.68        38.05 o                         
   3   1  16        263.24        252.92        24.90 o                         
   0   2  16       1511.75       1467.46        62.84 o                         
   1   2  16        397.49        413.74        27.81 o                         
   2   2  16         33.69         17.43        19.01 o                         
   3   2  16        416.26        406.09        42.48 o                         
   1   3  16       1316.00       1330.46        47.79 o                         
   2   3  16       1151.33       1216.06        41.57 o                         
   0   4  16       1919.07       1878.80        71.73 o                         
   1   4  16        458.92        503.60        38.81 o                         
   2   4  16         89.23         63.39        20.72 o                         
   1   5  16        697.01        707.44        34.54 o                         
                                                                                
